# Supplementary material for: Genome-wide transcriptomic analysis of a superior biomass-degrading strain of A. fumigatus revealed active lignocellulose-degrading genes
Source: BMC Genomics. 2015 Jun 16;16(1):459. doi: 10.1186/s12864-015-1658-2 (PMC4469458; doi:10.1186/s12864-015-1658-2)
Supplement: Additional file 3: — Comparison of protein domains in six filamentous fungi. The numbers of each protein domain identified by InterPro were compared within A. fumigatus, A. nidulans, A. niger, A. oryzae, T. reesei and N. crassa. [file 12864_2015_1658_MOESM3_ESM.xlsx]

## Sheet: Sheet1
											9129
Additional file 3: Comparison of domain content (identified by interpro) in six filamentous fungi
ipr_ID	ipr_description	A.fumigatus Z5		A.nidulans		A.niger		A.oryzae		T.reesei		N.crassa
		No. of genes	% of genes	No. of genes	% of genes	No. of genes	% of genes	No. of genes	% of genes	No. of genes	% of genes	No. of genes	% of genes
IPR016196	Major facilitator superfamily domain, general substrate transporter	323	0.0331929	419	0.0392322	471	0.0334114	571	0.0474647	251	0.0274948	176	0.0165725
IPR011701	Major facilitator superfamily	212	0.021786	271	0.0253745	335	0.0237639	388	0.0322527	165	0.0180743	118	0.0111111
IPR001138	Zn(2)-C6 fungal-type DNA-binding domain	210	0.0215805	335	0.031367	348	0.0246861	214	0.0177889	197	0.0215796	119	0.0112053
IPR007219	Transcription factor, fungi	166	0.0170589	172	0.0161049	224	0.0158899	182	0.0151288	113	0.0123781	63	0.0059322
IPR011009	Protein kinase-like domain	157	0.016134	143	0.0133895	217	0.0153933	207	0.017207	162	0.0177456	143	0.0134652
IPR017853	Glycoside hydrolase, superfamily	125	0.0128455	133	0.0124532	114	0.00808683	133	0.0110557	103	0.0112827	79	0.00743879
IPR000719	Protein kinase, catalytic domain	123	0.01264	111	0.0103933	150	0.0106406	135	0.0112219	123	0.0134735	117	0.0110169
IPR003593	AAA+ ATPase domain	113	0.0116124	112	0.0104869	128	0.00907995	141	0.0117207	110	0.0120495	98	0.00922787
IPR001680	WD40 repeat	111	0.0114068	115	0.0107678	113	0.00801589	120	0.00997506	126	0.0138022	108	0.0101695
IPR002198	Short-chain dehydrogenase/reductase SDR	108	0.0110986	141	0.0132022	149	0.0105696	150	0.0124688	118	0.0129258	58	0.00546139
IPR002290	Serine/threonine- / dual-specificity protein kinase, catalytic domain	106	0.010893	105	0.00983146	129	0.00915088	109	0.00906068	108	0.0118304	106	0.00998117
IPR002347	Glucose/ribitol dehydrogenase	106	0.010893	139	0.013015	144	0.0102149	142	0.0118038	116	0.0127068	60	0.00564972
IPR016024	Armadillo-type fold	105	0.0107903	118	0.0110487	121	0.00858339	121	0.0100582	127	0.0139117	129	0.0121469
IPR005828	General substrate transporter	88	0.00904326	106	0.00992509	96	0.00680996	115	0.00955943	76	0.00832512	38	0.00357815
IPR001128	Cytochrome P450	81	0.00832391	119	0.0111423	151	0.0107115	163	0.0135495	69	0.00755833	44	0.00414313
IPR014001	Helicase, superfamily 1/2, ATP-binding domain	77	0.00791286	73	0.00683521	76	0.00539122	78	0.00648379	73	0.00799649	76	0.00715631
IPR001650	Helicase, C-terminal	75	0.00770733	71	0.00664794	75	0.00532028	79	0.00656692	73	0.00799649	76	0.00715631
IPR003663	Sugar/inositol transporter	72	0.00739903	91	0.0085206	80	0.00567497	103	0.00856193	47	0.00514843	34	0.00320151
IPR012336	Thioredoxin-like fold	72	0.00739903	78	0.00730337	82	0.00581684	86	0.00714879	74	0.00810604	61	0.00574388
IPR000504	RNA recognition motif domain	69	0.00709074	68	0.00636704	67	0.00475278	66	0.00548628	63	0.00690108	73	0.00687382
IPR002110	Ankyrin repeat	67	0.00688521	64	0.00599251	110	0.00780308	120	0.00997506	65	0.00712017	61	0.00574388
IPR011032	GroES-like	64	0.00657692	83	0.00777154	123	0.00872526	111	0.00922693	56	0.0061343	35	0.00329567
IPR015424	Pyridoxal phosphate-dependent transferase, major domain	61	0.00626863	58	0.00543071	76	0.00539122	95	0.00789692	56	0.0061343	47	0.00442561
IPR015880	Zinc finger, C2H2-like	58	0.00596033	60	0.00561798	70	0.0049656	49	0.00407315	59	0.00646292	63	0.0059322
IPR016181	Acyl-CoA N-acyltransferase	57	0.00585757	52	0.00486891	49	0.00347592	57	0.00473815	67	0.00733925	43	0.00404896
IPR007087	Zinc finger, C2H2	56	0.0057548	72	0.00674157	78	0.00553309	47	0.0039069	73	0.00799649	66	0.00621469
IPR000873	AMP-dependent synthetase/ligase	53	0.00544651	67	0.00627341	74	0.00524934	78	0.00648379	37	0.00405302	27	0.00254237
IPR003439	ABC transporter-like	53	0.00544651	49	0.00458801	62	0.0043981	82	0.00681629	50	0.00547705	35	0.00329567
IPR001841	Zinc finger, RING-type	51	0.00524098	54	0.00505618	54	0.0038306	46	0.00382377	50	0.00547705	56	0.00527307
IPR013154	Alcohol dehydrogenase GroES-like	49	0.00503545	74	0.00692884	112	0.00794495	103	0.00856193	53	0.00580567	32	0.00301318
IPR000182	GNAT domain	46	0.00472716	38	0.00355805	33	0.00234092	38	0.00315877	40	0.00438164	27	0.00254237
IPR013149	Alcohol dehydrogenase, C-terminal	46	0.00472716	73	0.00683521	115	0.00815776	99	0.00822943	51	0.00558659	29	0.0027307
IPR016027	Nucleic acid-binding, OB-fold-like	46	0.00472716	47	0.00440075	45	0.00319217	39	0.0032419	44	0.00481981	52	0.00489642
IPR001810	F-box domain, cyclin-like	45	0.0046244	54	0.00505618	62	0.0043981	57	0.00473815	52	0.00569613	39	0.00367232
IPR008985	Concanavalin A-like lectin/glucanase	45	0.0046244	30	0.00280899	40	0.00283748	39	0.0032419	38	0.00416256	34	0.00320151
IPR011545	DNA/RNA helicase, DEAD/DEAH box type, N-terminal	45	0.0046244	39	0.00365169	37	0.00262467	41	0.00340815	48	0.00525797	40	0.00376648
IPR005225	Small GTP-binding protein domain	43	0.00441887	39	0.00365169	38	0.00269561	42	0.00349127	40	0.00438164	43	0.00404896
IPR002293	Amino acid/polyamine transporter I	42	0.0043161	51	0.00477528	60	0.00425622	61	0.00507066	34	0.00372439	13	0.00122411
IPR003042	Aromatic-ring hydroxylase-like	42	0.0043161	63	0.00589888	75	0.00532028	71	0.00590191	32	0.00350531	24	0.00225989
IPR002938	Monooxygenase, FAD-binding	41	0.00421334	45	0.00421348	47	0.00333404	41	0.00340815	8	0.000876328	12	0.00112994
IPR009081	Acyl carrier protein-like	41	0.00421334	59	0.00552434	85	0.00602965	65	0.00540316	31	0.00339577	14	0.00131827
IPR003959	ATPase, AAA-type, core	40	0.00411057	42	0.00393258	46	0.00326311	43	0.0035744	44	0.00481981	42	0.0039548
IPR008928	Six-hairpin glycosidase-like	39	0.00400781	43	0.00402622	36	0.00255373	43	0.0035744	2	0.000219082	29	0.0027307
IPR013026	Tetratricopeptide repeat-containing domain	38	0.00390505	53	0.00496255	48	0.00340498	47	0.0039069	33	0.00361485	35	0.00329567
IPR009057	Homeodomain-like	37	0.00380228	75	0.00702247	49	0.00347592	53	0.00440565	36	0.00394348	39	0.00367232
IPR011050	Pectin lyase fold/virulence factor	36	0.00369952	36	0.00337079	33	0.00234092	47	0.0039069	11	0.00120495	13	0.00122411
IPR016035	Acyl transferase/acyl hydrolase/lysophospholipase	35	0.00359675	50	0.00468165	71	0.00503653	58	0.00482128	27	0.00295761	20	0.00188324
IPR012337	Ribonuclease H-like domain	31	0.0031857	51	0.00477528	53	0.00375967	35	0.00290939	29	0.00317669	32	0.00301318
IPR016166	FAD-binding, type 2	31	0.0031857	51	0.00477528	49	0.00347592	55	0.0045719	27	0.00295761	23	0.00216573
IPR006094	FAD linked oxidase, N-terminal	30	0.00308293	48	0.00449438	47	0.00333404	53	0.00440565	27	0.00295761	22	0.00207156
IPR011051	Cupin, RmlC-type	30	0.00308293	30	0.00280899	40	0.00283748	40	0.00332502	26	0.00284807	17	0.00160075
IPR016039	Thiolase-like	30	0.00308293	49	0.00458801	61	0.00432716	51	0.0042394	23	0.00251944	17	0.00160075
IPR001623	Heat shock protein DnaJ, N-terminal	28	0.0028774	29	0.00271536	31	0.00219905	24	0.00199501	26	0.00284807	30	0.00282486
IPR003579	Small GTPase superfamily, Rab type	28	0.0028774	28	0.00262172	28	0.00198624	31	0.00257689	31	0.00339577	36	0.00338983
IPR010987	Glutathione S-transferase, C-terminal-like	28	0.0028774	27	0.00252809	33	0.00234092	30	0.00249377	1	0.000109541	16	0.00150659
IPR016135	Ubiquitin-conjugating enzyme/RWD-like	27	0.00277464	28	0.00262172	28	0.00198624	27	0.00224439	27	0.00295761	26	0.00244821
IPR000330	SNF2-related	26	0.00267187	24	0.00224719	28	0.00198624	28	0.00232751	25	0.00273853	25	0.00235405
IPR001806	Small GTPase superfamily	26	0.00267187	29	0.00271536	31	0.00219905	32	0.00266002	23	0.00251944	36	0.00338983
IPR001849	Pleckstrin homology domain	26	0.00267187	22	0.00205993	21	0.00148968	19	0.00157938	23	0.00251944	23	0.00216573
IPR011527	ABC transporter, transmembrane domain, type 1	26	0.00267187	29	0.00271536	37	0.00262467	45	0.00374065	28	0.00306715	23	0.00216573
IPR016161	Aldehyde/histidinol dehydrogenase	26	0.00267187	33	0.00308989	31	0.00219905	35	0.00290939	20	0.00219082	16	0.00150659
IPR001140	ABC transporter, transmembrane domain	25	0.00256911	24	0.00224719	32	0.00226999	31	0.00257689	25	0.00273853	18	0.00169492
IPR001199	Cytochrome b5	25	0.00256911	28	0.00262172	29	0.00205718	30	0.00249377	21	0.00230036	21	0.0019774
IPR001452	Src homology-3 domain	25	0.00256911	25	0.00234082	25	0.00177343	23	0.00191189	24	0.00262898	24	0.00225989
IPR004839	Aminotransferase, class I/classII	25	0.00256911	22	0.00205993	28	0.00198624	35	0.00290939	16	0.00175266	13	0.00122411
IPR004843	Metallophosphoesterase domain	25	0.00256911	28	0.00262172	30	0.00212811	29	0.00241064	29	0.00317669	27	0.00254237
IPR008927	6-phosphogluconate dehydrogenase, C-terminal-like	25	0.00256911	24	0.00224719	36	0.00255373	28	0.00232751	14	0.00153357	20	0.00188324
InterPro data of the other four filamentous fungi were downloaded from the interactive JGI Genome Portal (http://www.jgi.doe.gov/)
