# Supplementary material for: Genome-wide transcriptomic analysis of a superior biomass-degrading strain of A. fumigatus revealed active lignocellulose-degrading genes
Source: BMC Genomics. 2015 Jun 16;16(1):459. doi: 10.1186/s12864-015-1658-2 (PMC4469458; doi:10.1186/s12864-015-1658-2)
Supplement: Additional file 4: — Plant biomass-related protein families in A. fumigatus Z5. Plant biomass-related protein families were found out in the six filamentous fungi and S. cerevisiae. [file 12864_2015_1658_MOESM4_ESM.xlsx]

## Sheet: Sheet1
Additional file 4: Plant biomass-related protein families in A. fumigatus Z5
Interpro entry	Aspergillus fumigatus Z5	Aspergillus niger	Aspergillus nidulans	Aspergillus oryzae	Trichodema reesei	Neurospora crassa	Saccharomyces cerevisiae	Category	Interpro entry description
IPR003117	0	0	0	0	1	0	1	Signal transduction	cAMP-dependent protein kinase regulator, type II PKA R subunit
IPR004202	1	0	0	0	0	0	1	Mitochondrion	Cytochrome c oxidase subunit VIIc
IPR004556	0	0	0	0	0	0	1	Methyation	Modiffcation methylase HemK
IPR002315	1	2	1	1	1	1	2	Protein biosyntesis	Glycyl-tRNA synthetase, alpha2 dimer
IPR002413	0	0	1	0	0	0	0	Secreted	Ves allergen
IPR012734	1	0	1	1	0	2	0	Carbohydrate metabolism	Dihydroxyacetone kinase
IPR010636	0	0	0	0	6	1	0	Hydrophobin	Hydrophobin 2 (i.e. class II)
IPR006710	17	7	13	15	2	5	0	Plant biomass metabolism	Glycoside hydrolase, family 43
IPR001077	11	23	15	27	3	7	0	Secondary metabolism	O-methyltransferase, family 2
IPR001000	4	2	5	4	1	4	2	Glycoside hydrolase	Glycoside hydrolase, family 10
IPR011118	5	24	7	11	0	1	0	Plant biomass metabolism	Tannase/feruloyl esterase
IPR002022	5	8	8	10	0	1	0	Plant biomass metabolism	Pectate lyase/Amb allergen
IPR001557	3	1	4	2	0	4	3	Glycolysis	L-lactate/malate dehydrogenase
IPR004898	3	0	5	3	0	1	0	Plant biomass metabolism	Pectate lyase, catalytic
IPR000421	1	0	1	4	1	2	0	Secreted	Coagulation factor 5/8 C-terminal type domain
IPR011251	3	0	2	8	1	4	0	Monooxygenase	Luciferase-like domain
IPR000070	4	3	3	5	0	1	0	Plant biomass metabolism	Pectinesterase, catalytic
IPR008701	3	1	2	2	0	1	0	Plant infection	Necrosis inducing
IPR008279	1	0	1	0	0	0	1	Phosphrylation	PEP-utilising enzyme, mobile domain
IPR004199	1	0	2	1	0	2	0	Glycoside hydrolase	Beta galactosidase small chain/ domain 5
IPR000383	1	7	3	8	0	2	0	Protein degradation	X-Pro dipeptidyl-peptidase-like domain
IPR001425	1	2	1	1	0	2	4	Opsins	Rhodopsin, archaeal/bacterial/fungal
IPR010720	2	4	3	3	0	1	0	Glycoside hydrolase	Alpha-L-arabinofuranosidase, C-terminal
IPR001338	4	4	3	2	0	1	1	Hydrophobin	Hydrophobin, fungi (i.e. class I)
IPR010126	1	1	1	1	0	4	0	Plant biomass metabolism	Esterase, PHB depolymerase
IPR002229	2	2	1	0	0	0	0	Secreted	Blood group Rhesus C/E/D polypeptide
IPR005914	2	2	2	2	2	2	0	Lipid metabilism	Acetoacetyl-CoA synthase
IPR001106	1	3	2	4	0	1	0	Amino acid metabolism	Aromatic amino acid lyase
IPR012104	0	0	1	0	0	1	3	Cell cycle	Cyclin,fungal Pcl/HCS26
IPR008076	1	1	1	1	0	2	0	Cyanate metabolism	Cyanate hydratase
IPR012235	1	0	1	1	0	1	1	Leucine biosynthesis	3-isopropylmalate dehydratase, fused small/large subunit
IPR003702	1	1	1	1	0	1	1	Acetyl-CoA metabolism	Acetyl-CoA hydrolase/transferase
IPR004235	1	0	1	0	0	1	0	Melanin biosynthesis	Scytalone dehydratase
IPR011683	1	0	1	1	0	1	0	Glycoside hydrolase	Glycosyl hydrolase 53
IPR005874	1	1	1	1	0	1	1	Translation	Eukaryotic translation initiation factor SUI1
Red: more than 4 genes; Green: 2-3 genes; Orange: 1gene; Blank: 0 genes.
InterPro data were downloaded from the interactive JGI Genome Portal (http://www.jgi.doe.gov).
This table was based on a table in ref. 1
1. Martinez D, Berka RM, Henrissat B, Saloheimo M, Arvas M, Baker SE, Chapman J, Chertkov O, Coutinho PM, Cullen D: Genome sequencing and analysis of the
biomass-degrading fungus Trichoderma reesei (syn. Hypocrea jecorina). Nat Biotechnol 2008, 26:553–560.
