# Supplementary material for: Genome-wide transcriptomic analysis of a superior biomass-degrading strain of A. fumigatus revealed active lignocellulose-degrading genes
Source: BMC Genomics. 2015 Jun 16;16(1):459. doi: 10.1186/s12864-015-1658-2 (PMC4469458; doi:10.1186/s12864-015-1658-2)
Supplement: Additional file 5: — Comparison of gene numbers for each COG category. The predicted numbers of each COG category for seven fungi including A. fumigatus Z5 were listed. [file 12864_2015_1658_MOESM5_ESM.xlsx]

## Sheet: Sheet1
Additional file 5: Comparison of gene numbers for each COG category
		A.fumigatus Z5	A.niger	A.nidulans	A.oryzae	N.crassa	T.reesei	S.cerevisiae
J	Translation, ribosomal structure and biogenesis	307	321	328	308	321	319	398
A	RNA processing and modification	29	26	33	28	32	29	32
K	Transcription	303	315	299	295	298	301	334
L	Replication, recombination and repair	313	336	317	319	308	305	312
B	Chromatin structure and dynamics	42	42	40	39	46	42	56
D	Cell cycle control, cell division, chromosome partitioning	79	78	82	79	84	78	86
Y	Nuclear structure	2	2	2	2	2	2	2
V	Defense mechanisms	49	65	46	86	29	42	22
T	Signal transduction mechanisms	202	219	203	212	196	207	198
M	Cell wall/membrane/envelope biogenesis	105	145	94	137	74	98	45
N	Cell motility	4	4	4	4	4	4	5
Z	Cytoskeleton	50	48	51	51	53	49	46
W	Extracellular structures	0	0	0	0	0	0	0
U	Intracellular trafficking, secretion, and vesicular transport	80	85	81	75	88	82	95
O	Posttranslational modification, protein turnover, chaperones	284	299	287	286	277	290	268
C	Energy production and conversion	297	400	361	430	223	262	154
G	Carbohydrate transport and metabolism	601	767	694	869	380	463	241
E	Amino acid transport and metabolism	670	895	772	1020	413	527	289
F	Nucleotide transport and metabolism	100	124	112	118	85	107	87
H	Coenzyme transport and metabolism	171	236	192	233	131	135	125
I	Lipid transport and metabolism	285	385	362	387	201	255	94
P	Inorganic ion transport and metabolism	443	592	540	700	282	360	175
Q	Secondary metabolites biosynthesis, transport and catabolism	331	549	461	517	207	304	57
R	General function prediction only	1251	1600	1426	1695	953	1159	762
S	Function unknown	169	177	172	181	134	149	111
Gene of unknow function		5278	8938	5975	6698	6398	5225	3627
COG hit		4262	5159	4705	5332	3509	3918	2948
Total genes		9540	14097	10680	12030	9907	9143	6575
the best hited line for each gene in blast results was retained and used for analysis.
genes being matched to >= 2 COGs are counted redundantly in each COG
nearly all available proteins for each genome were used to blast to COG database.
