# Supplementary material for: Genome-wide transcriptomic analysis of a superior biomass-degrading strain of A. fumigatus revealed active lignocellulose-degrading genes
Source: BMC Genomics. 2015 Jun 16;16(1):459. doi: 10.1186/s12864-015-1658-2 (PMC4469458; doi:10.1186/s12864-015-1658-2)
Supplement: Additional file 6: — CAZyme genes. All the predicted CAZyme genes in A. fumigatus Z5 were listed. [file 12864_2015_1658_MOESM6_ESM.xlsx]

## Sheet: sheet1
Additional file 6: CAZyme genes
ORF	CAZy Families	Annotation
Y699_00335	AA1/CBM18	ferrooxidoreductase Fet3
Y699_08665	AA10	hypothetical protein
Y699_04477	AA2	cytochrome c peroxidase
Y699_05807	AA2	bifunctional catalase-peroxidase Cat2
Y699_06296	AA2	cytochrome c peroxidase Ccp1
Y699_01728	AA3	choline dehydrogenase
Y699_08137	AA3	choline dehydrogenase
Y699_00038	AA3/CBM1	choline dehydrogenase
Y699_02366	AA3/CBM1	GMC oxidoreductase
Y699_02385	AA3/CBM1	glucose oxidase
Y699_03740	AA3/CBM1	aryl-alcohol dehydrogenase
Y699_04740	AA3/CBM1	GMC oxidoreductase
Y699_05671	AA3/CBM1	choline oxidase (CodA)
Y699_07925	AA3/CBM1	GMC oxidoreductase, putative
Y699_09385	AA3/CBM1	long chain fatty alcohol oxidase
Y699_00189	AA4	actin interacting protein 2
Y699_01599	AA4	hypothetical protein
Y699_01864	AA4	D-lactate dehydrogenase
Y699_08950	AA4	D-lactate dehydrogenase
Y699_09346	AA4	D-lactate dehydrogenase
Y699_08699	AA5/CBM32	galactose oxidase
Y699_06989	AA6	NADH-quinone oxidoreductase Pst2
Y699_01265	AA7	FAD binding domain protein
Y699_02080	AA7	FAD binding oxidoreductase CpoX1
Y699_02425	AA7	FAD binding domain protein
Y699_02426	AA7	oxidoreductase, FAD-binding
Y699_03757	AA7	isoamyl alcohol oxidase
Y699_04338	AA7	FAD binding domain protein
Y699_04522	AA7	FAD binding domain protein
Y699_04549	AA7	glucooligosaccharide oxidase
Y699_04644	AA7	FAD binding domain protein
Y699_05860	AA7	isoamyl alcohol oxidase
Y699_07340	AA7	FAD/FMN-containing isoamyl alcohol oxidase MreA
Y699_07663	AA7	FAD-binding oxidoreductase
Y699_07812	AA7	FAD binding domain protein
Y699_08001	AA7	FAD-dependent oxygenase
Y699_08675	AA7	FAD/FMN-containing isoamyl alcohol oxidase MreA-like, putative
Y699_09129	AA7	sugar 1,4-lactone oxidase
Y699_09271	AA7	FAD binding oxidoreductase
Y699_09302	AA7	FAD binding domain protein
Y699_01809	AA7/CBM18	isoamyl alcohol oxidase
Y699_06111	AA7/CBM18	FAD-dependent oxidase
Y699_07138	AA7/CBM18	isoamyl alcohol oxidase
Y699_08796	AA7/CBM18	isoamyl alcohol oxidase
Y699_09309	AA7/CBM18	FAD/FMN-containing protein
Y699_02120	AA8/CBM1	cellobiose dehydrogenase
Y699_04685	AA8/CBM1	cellobiose dehydrogenase
Y699_02418	AA9	endoglucanase
Y699_02424	AA9	endoglucanase, putative
Y699_04103	AA9	endoglucanase
Y699_05110	AA9	endoglucanase
Y699_06174	AA9	endoglucanase
Y699_02044	AA9/CBM1	endo-1,4-beta-glucanase
Y699_03689	AA9/CBM1	Glycosyl hydrolase family 61
Y699_05430	AA9/CBM1	endoglucanase
Y699_04625	CBM1	cellulose-binding GDSL lipase/acylhydrolase
Y699_05410	CBM1	endo-1,4-beta-mannosidase
Y699_05825	CBM1	endoglucanase, putative
Y699_07396	CBM12	extracellular dioxygenase
Y699_07781	CBM12	catechol dioxygenase
Y699_07908	CBM12	GPI anchored dioxygenase
Y699_00350	CBM13	protein kinase
Y699_01725	CBM13	checkpoint protein kinase
Y699_06537	CBM13	alkaline serine protease Alp1
Y699_05252	CBM13/GH27	alpha-galactosidase
Y699_08766	CBM14	chitin binding domain protein Peritrophin-A
Y699_02126	CBM18	conidial pigment biosynthesis oxidase Abr1/brown 1
Y699_02127	CBM18	conidial pigment biosynthesis oxidase Arb2
Y699_09062	CBM18	laccase TilA
Y699_09258	CBM18	extracellular dihydrogeodin oxidase/laccase
Y699_02489	CBM21	protein phosphatase regulatory subunit Gac1
Y699_05095	CBM32	PBSP domain protein
Y699_04924	CBM33	chitin binding protein
Y699_07251	CBM48	Snf1 kinase complex beta-subunit Gal83
Y699_00885	CBM48/GH13	glycogen branching enzyme GbeA
Y699_03602	CBM50	UDP-sugar hydrolase
Y699_00825	CE1	esterase
Y699_02113	CE1	PAF acetylhydrolase family protein
Y699_02419	CE1	esterase
Y699_03539	CE1	polyhydroxybutyrate depolymerase
Y699_05569	CE1	hypothetical protein
Y699_08936	CE1	ferulic acid esterase (FaeA)
Y699_05457	CE1/CBM1	acetyl xylan esterase
Y699_00017	CE10	acetylcholinesterase
Y699_00333	CE10	lipase
Y699_01180	CE10	carboxylesterase family protein
Y699_01399	CE10	lipase/esterase
Y699_01622	CE10	carboxylesterase
Y699_01635	CE10	carboxylesterase
Y699_01744	CE10	carboxylesterase family protein
Y699_01824	CE10	esterase/lipase
Y699_02068	CE10	carboxylesterase
Y699_02568	CE10	arylesterase/monoxygenase
Y699_02618	CE10	lipase
Y699_02956	CE10	carboxylesterase
Y699_03213	CE10	lipase/esterase
Y699_03490	CE10	triacylglycerol lipase (LipA)
Y699_04102	CE10	lipase/esterase family protein
Y699_04221	CE10	carboxylesterase, putative
Y699_04223	CE10	carboxylesterase
Y699_05241	CE10	carboxylesterase
Y699_05438	CE10	hypothetical protein
Y699_05659	CE10	triacylglycerol lipase, putative
Y699_05722	CE10	lipase/thioesterase family protein
Y699_05726	CE10	extracellular lipase
Y699_05848	CE10	alpha/beta hydrolase fold protein
Y699_05875	CE10	lipase/esterase
Y699_06159	CE10	carboxylesterase
Y699_06942	CE10	carboxylesterase
Y699_07010	CE10	lipase
Y699_07126	CE10	carboxylesterase
Y699_07453	CE10	esterase
Y699_07590	CE10	carboxylesterase, type B, putative
Y699_07807	CE10	lipase/esterase
Y699_08820	CE10	extracellular lipase
Y699_08870	CE10	cholinesterase
Y699_09084	CE10	lipase/esterase
Y699_09420	CE10	lipase/esterase family protein, putative
Y699_09462	CE10	lipase/esterase
Y699_09528	CE10	hypothetical protein
Y699_02154	CE12	esterase
Y699_05468	CE12	hypothetical protein
Y699_09418	CE12	rhamnogalacturonan acetylesterase RgaE
Y699_05117	CE14	N-acetylglucosaminyl-phosphatidylinositol deacetylase, putative
Y699_05771	CE14	GlcNAc-PI de-N-acetylase, putative
Y699_06953	CE3	esterase
Y699_00754	CE4	polysaccharide deacetylase family protein
Y699_00967	CE4	polysaccharide deacetylase (NodB)
Y699_01056	CE4	hypothetical protein
Y699_01828	CE4	polysaccharide deacetylase
Y699_04188	CE4	chitin deacetylase
Y699_06371	CE4	polysaccharide deacetylase family protein
Y699_07197	CE4	polysaccharide deacetylase family protein
Y699_09098	CE4	polysaccharide deacetylase family protein
Y699_02431	CE5	cutinase
Y699_02882	CE5	cutinase
Y699_03577	CE5	cutinase
Y699_09222	CE5	cutinase
Y699_07619	CE5/CBM1	acetyl xylan esterase (Axe1)
Y699_01786	CE8	pectin methylesterase
Y699_05388	CE8	pectin methylesterase family protein
Y699_05424	CE8	pectin methylesterase
Y699_05822	CE8	pectin methylesterase
Y699_04787	CE9	allantoinase Dal1
Y699_06834	CE9	urease, putative; K01427 urease
Y699_01298	GH1	beta-glucosidase
Y699_04575	GH1	beta-glucosidase
Y699_05417	GH1	glycoside hydrolases
Y699_09008	GH1	beta-glucosidase
Y699_09150	GH1	beta-glucosidase
Y699_04313	GH10	glycosyl hydrolase family protein
Y699_06333	GH10	glycosyl hydrolase family 10 protein
Y699_09486	GH10	endo-1,4-beta-xylanase
Y699_04481	GH10/CBM1	endo-1,4-beta-xylanase
Y699_01104	GH109	dimeric dihydrodiol dehydrogenase
Y699_01371	GH109	NAD binding Rossmann fold oxidoreductase
Y699_02238	GH109	hypothetical protein
Y699_02810	GH109	NAD binding Rossmann fold oxidoreductase
Y699_03745	GH109	NAD binding Rossmann fold oxidoreductase
Y699_04141	GH109	NAD binding Rossmann fold oxidoreductase
Y699_05592	GH109	NAD binding Rossmann fold oxidoreductase
Y699_06395	GH109	NAD binding Rossmann fold oxidoreductase
Y699_07676	GH109	NAD binding Rossmann fold oxidoreductase
Y699_08117	GH109	quinate utilisation oxidoreductase QutH
Y699_04351	GH11	endo-1,4-beta-xylanase (XynG1)
Y699_07611	GH11	endo-1,4-beta-xylanase (XlnA)
Y699_07623	GH11	endo-1,4-beta-xylanase
Y699_01765	GH114	endo alpha-1,4 polygalactosaminidase
Y699_02067	GH12	hypothetical protein
Y699_06818	GH12	endoglucanase
Y699_07969	GH12	hypothetical protein
Y699_08637	GH12	endoglucanase
Y699_02205	GH125	DUF1237 domain protein; K09704 hypothetical protein
Y699_08368	GH127	DUF1680 domain protein
Y699_03997	GH128	hypothetical protein
Y699_04326	GH128	hypothetical protein
Y699_01812	GH13	oligo-1,6-glucosidase
Y699_02527	GH13	alpha-amylase
Y699_02688	GH13	alpha-glucosidase
Y699_02689	GH13	alpha-glucosidase/alpha-amylase
Y699_03113	GH13	alpha-amylase AmyA
Y699_05407	GH13	maltase MalT
Y699_06389	GH13	alpha-amylase
Y699_07052	GH13	glycogen debranching enzyme Gdb1
Y699_07996	GH13	alpha-amylase
Y699_08658	GH13	maltase
Y699_09110	GH13	alpha-amylase
Y699_04642	GH13/CBM20	alpha-amylase
Y699_05111	GH13/CBM20	membrane-tethered transcription factor (SPT23), putative
Y699_02720	GH13/GT5	alpha-1,3-glucan synthase Ags2
Y699_07995	GH13/GT5	alpha-1,3-glucan synthase Ags1
Y699_03967	GH15	glycosyl hydrolase
Y699_05835	GH15	glycosyl hydrolase
Y699_04641	GH15/CBM20	glucan 1,4-alpha-glucosidase
Y699_06390	GH15/CBM20	Glycosyl hydrolase, family 15, putative
Y699_08026	GH15/CBM20	glucan 1,4-alpha-glucosidase
Y699_00194	GH16	endo-1,3(4)-beta-glucanase
Y699_01620	GH16	cell wall glucanase
Y699_02437	GH16	GPI anchored endo-1,3(4)-beta-glucanase
Y699_02668	GH16	beta-1,6 glucan synthetase (Kre6)
Y699_03101	GH16	cell wall glucanase (Utr2)
Y699_04010	GH16	cell wall glucanase
Y699_04568	GH16	endo-1,3(4)-beta-glucanase
Y699_04817	GH16	endo-1,3(4)-beta-glucanase
Y699_05261	GH16	endo-1,3(4)-beta-glucanase
Y699_05265	GH16	endo-1,3(4)-beta-glucanase
Y699_06770	GH16	endo-1,3(4)-beta-glucanase
Y699_07380	GH16	cell wall glucanase/allergen F16-like
Y699_07776	GH16	endo-1,3(4)-beta-glucanase
Y699_09027	GH16	extracellular cell wall glucanase Crf1/allergen Asp F9
Y699_00720	GH17	cell wall glucanase
Y699_04368	GH17	cell wall glucanase (Scw4)
Y699_05526	GH17	cell wall glucanase (Scw11)
Y699_07606	GH17	GPI-anchored cell wall beta-1,3-endoglucanase EglC
Y699_08130	GH17	myosin class II heavy chain (MHC)
Y699_00109	GH18	class V chitinase
Y699_00311	GH18	class III chitinase
Y699_00332	GH18	class III chitinase ChiA1
Y699_00341	GH18	class III chitinase
Y699_00351	GH18	class V chitinase Chi100
Y699_00536	GH18	class V chitinase
Y699_01427	GH18	class V chitinase
Y699_01832	GH18	class V chitinase
Y699_01838	GH18	class III chitinase
Y699_04128	GH18	class V chitinase
Y699_04492	GH18	class V chitinase
Y699_05833	GH18	class V chitinase ChiB1
Y699_05905	GH18	class III chitinase ChiA2
Y699_06991	GH18	class V chitinase
Y699_07523	GH18	othetical protein
Y699_07748	GH18	class V chitinase
Y699_08538	GH18	class III chitinase
Y699_02421	GH2	hydrolase
Y699_03761	GH2	glycosyl hydrolase
Y699_04042	GH2	beta-mannosidase
Y699_05270	GH2	cell-associated beta-galactosidase
Y699_05310	GH2	beta-galactosidase
Y699_08834	GH2	beta-mannosidase
Y699_04635	GH20	beta-N-hexosaminidase
Y699_05578	GH20	beta-N-acetylhexosaminidase NagA
Y699_07793	GH23	extracellular soluble lytic transglycosylase
Y699_04161	GH25	N,O-diacetyl muramidase
Y699_05415	GH25	glycosyl hydrolase
Y699_09252	GH25	secreted glycosyl hydrolase
Y699_00179	GH27	inositol polyphosphate phosphatase
Y699_03536	GH27	alpha-galactosidase
Y699_05866	GH27	alpha-galactosidase C
Y699_05869	GH27	Melibiase subfamily
Y699_07136	GH27	alpha-galactosidase
Y699_07445	GH27	alpha-galactosidase/alpha-n-acetylgalactosaminidase
Y699_00884	GH28	extracellular rhamnogalacturonase
Y699_01670	GH28	extracellular exo-polygalacturonase
Y699_03513	GH28	rhamnogalacturonase B
Y699_03787	GH28	rhamnogalacturonase
Y699_05386	GH28	polygalacturonase, putative
Y699_05423	GH28	extracellular exo-polygalacturonase
Y699_05441	GH28	polygalacturonase, putative
Y699_05718	GH28	extracellular exo-polygalacturonase
Y699_05780	GH28	extracellular endo-polygalacturonase
Y699_05893	GH28	rhamnogalacturonase
Y699_06688	GH28	extracellular exo-polygalacturonase
Y699_07125	GH28	endo-polygalacturonase
Y699_07404	GH28	extracellular exo-polygalacturonase
Y699_08661	GH28	exo-polygalacturonase
Y699_09200	GH28	extracellular polygalacturonase
Y699_09374	GH28	extracellular polygalacturonase
Y699_00061	GH3	transesterase (LovD)
Y699_00561	GH3	beta-glucosidase, putative
Y699_00572	GH3	beta-glucosidase
Y699_00601	GH3	beta-lactamase family protein
Y699_00818	GH3	beta-lactamase
Y699_01378	GH3	beta-N-acetylglucosaminidase, putative
Y699_04028	GH3	beta glucosidase
Y699_04322	GH3	glycosyl hydrolase family 3
Y699_04332	GH3	glycosyl hydrolase, putative
Y699_04562	GH3	beta-glucosidase
Y699_05306	GH3	beta-lactamase
Y699_05513	GH3	beta-glucosidase
Y699_05674	GH3	beta-N-acetylglucosaminidase
Y699_05768	GH3	beta-glucosidase
Y699_05850	GH3	beta-lactamase
Y699_06723	GH3	beta-glucosidase
Y699_07344	GH3	beta-glucosidase
Y699_07603	GH3	beta-glucosidase
Y699_07880	GH3	beta-xylosidase
Y699_08636	GH3	beta-D-glucoside glucohydrolase
Y699_08727	GH3	othetical protein
Y699_08956	GH3	transesterase (LovD)
Y699_09188	GH3	glycosyl hydrolase
Y699_09355	GH3	beta-glucosidase
Y699_09405	GH3	beta-xylosidase XylA
Y699_05402	GH30	beta-1,6-glucanase Neg1
Y699_00308	GH31	alpha glucosidase II, alpha subunit
Y699_03315	GH31	sugar hydrolase
Y699_04623	GH31	glycosyl hydrolase, family 31
Y699_06391	GH31	alpha-glucosidase AgdA
Y699_06649	GH31	alpha-glucosidase
Y699_06955	GH31	glycosyl hydrolase
Y699_09020	GH31	alpha-glucosidase
Y699_00021	GH32	exoinulinase InuD
Y699_00028	GH32	inulinase
Y699_04690	GH32	beta-fructofuranosidase
Y699_07200	GH32	Glycosyl hydrolases family 32 superfamily
Y699_09191	GH33	extracellular sialidase/neuraminidase
Y699_03825	GH35	beta-galactosidase
Y699_04948	GH35	beta-galactosidase
Y699_07617	GH35	beta-galactosidase
Y699_08977	GH35	beta galactosidase
Y699_06211	GH36	raffinose synthase protein Sip1
Y699_09165	GH37	alpha,alpha-trehalase
Y699_01715	GH38	alpha-mannosidase
Y699_00042	GH42/GH35	beta-galactosidase
Y699_00704	GH43	glycosyl hydrolase family 43 protein
Y699_02394	GH43	endo-arabinase
Y699_02459	GH43	endo-arabinanase
Y699_02554	GH43	xylosidase : arabinofuranosidase
Y699_03228	GH43	xylosidase/arabinosidase
Y699_04570	GH43	xylosidase/arabinosidase
Y699_04636	GH43	hypothetical protein
Y699_04662	GH43	xylosidase/glycosyl hydrolase
Y699_05610	GH43	xylosidase
Y699_05728	GH43	glycosyl hydrolase family 43 protein
Y699_07133	GH43	beta-xylosidase
Y699_07520	GH43	extracellular arabinanase
Y699_07917	GH43	glycosyl hydrolase, family 43
Y699_08633	GH43	glycosyl hydrolase
Y699_09365	GH43	endo-arabinanase
Y699_09429	GH43	extracellular endo-1,5-alpha-L-arabinase
Y699_05278	GH43/CBM43	hypothetical protein
Y699_08692	GH45/CBM1	endoglucanase
Y699_02065	GH47	glycosyl hydrolase family 47 protein
Y699_03838	GH47	mannosyl-oligosaccharide alpha-1,2-mannosidase
Y699_04366	GH47	class I alpha-mannosidase 1A
Y699_04911	GH47	mannosidase MsdS
Y699_06383	GH47	class I alpha-mannosidase
Y699_08928	GH47	ER glycosyl hydrolase (Edem)
Y699_00150	GH5	extracellular endoglucanase
Y699_01657	GH5	glycosyl hydrolase
Y699_02885	GH5	cellulase, putative
Y699_03907	GH5	cellulase, putative
Y699_04082	GH5	exo-beta-1,3-glucanase
Y699_05311	GH5	cellulase, putative
Y699_06915	GH5	exo-beta-1,3-glucanase (Exg1)
Y699_08586	GH5	glucanase
Y699_08809	GH5	endo-1,4-beta-mannosidase
Y699_02871	GH5/CBM1	extracellular endoglucanase/cellulase
Y699_04295	GH5/CBM1	endoglucanase
Y699_02353	GH51	alpha-L-arabinofuranosidase A
Y699_08274	GH51	alpha-L-arabinofuranosidase
Y699_06615	GH53	arabinogalactan endo-1,4-beta-galactosidase GalA
Y699_01799	GH55	exo-beta-1,3-glucanase
Y699_03560	GH55	exo-beta-1,3-glucanase
Y699_03688	GH55	LysM domain protein
Y699_04328	GH55	exo-beta-1,3-glucanase
Y699_04447	GH55	exo-beta-1,3-glucanase
Y699_04617	GH55	exo-beta-1,3-glucanase
Y699_04922	GH55	exo-beta-1,3-glucanase Exg0
Y699_07898	GH6/CBM1	cellobiohydrolase
Y699_02594	GH62	alpha-L-arabinofuranosidase
Y699_04661	GH62/CBM1	Pfs, NB-ARC and TPR domain protein
Y699_07282	GH63	mannosyl-oligosaccharide glucosidase
Y699_07857	GH65	alpha,alpha-trehalose glucohydrolase TreA/Ath1
Y699_05297	GH67	alpha-glucuronidase
Y699_03865	GH7	cellobiohydrolase celD
Y699_08855	GH7	endo-1,4-beta-glucanase
Y699_04296	GH7/CBM1	1,4-beta-D-glucan-cellobiohydrolyase
Y699_07518	GH7/CBM1	endoglucanase
Y699_00349	GH71	alpha-1,3-glucanase
Y699_03182	GH71	alpha-1,3-glucanase/mutanase
Y699_03183	GH71	alpha-1,3-glucanase/mutanase
Y699_05145	GH71	alpha-1,3-glucanase
Y699_05485	GH71	alpha-1,3-glucanase
Y699_06939	GH71	alpha-1,3-glucanase/mutanase
Y699_07702	GH71	glycosyl hydrolase family 71 protein
Y699_07747	GH71	extracellular alpha-1,3-glucanase/mutanase
Y699_01243	GH72	1,3-beta-glucanosyltransferase
Y699_04274	GH72	1,3-beta-glucanosyltransferase Gel2
Y699_04684	GH72	1,3-beta-glucanosyltransferase Gel1
Y699_02588	GH72/CBM43	DUF726 domain protein
Y699_03310	GH72/CBM43	1,3-beta-glucanosyltransferase
Y699_04371	GH72/CBM43	1,3-beta-glucanosyltransferase
Y699_05765	GH72/CBM43	ankyrin repeat protein
Y699_03669	GH75	endo-chitosanase, pseudogene
Y699_05884	GH75	chitosanase
Y699_07550	GH75	chitosanase
Y699_09464	GH75	extracellular chitosanase CsnC
Y699_03116	GH76	glycosyl hydrolase
Y699_03626	GH76	GPI anchored glycosyl hydrolase
Y699_03739	GH76	mannan endo-1,6-alpha-mannosidase
Y699_04640	GH76	glycosyl hydrolase
Y699_07089	GH76	glycosyl hydrolase
Y699_07613	GH76	glycosyl hydrolase
Y699_07885	GH76	glycosyl hydrolase
Y699_08019	GH76	glycosyl hydrolase
Y699_04334	GH78	rhamnosidase
Y699_04576	GH78	alfa-L-rhamnosidase
Y699_06689	GH78	alpha-L-rhamnosidase B
Y699_06691	GH78	hypothetical protein
Y699_07095	GH78	alpha-L-rhamnosidase A
Y699_07798	GH78	alpha-L-rhamnosidase C
Y699_08526	GH78	rhamnosidase B
Y699_06862	GH81	endo-1,3-beta-glucanase Engl1
Y699_02408	GH88	cell wall glycosyl hydrolase YteR
Y699_03610	GH88	glycosyl hydrolase family 88
Y699_07131	GH88	glucuronyl hydrolase
Y699_08140	GH88	glycosyl hydrolase family 88
Y699_02880	GH89	alpha-N-acetylglucosaminidase
Y699_00882	GH92	alpha-1,2-mannosidase family protein
Y699_01619	GH92	hypothetical protein
Y699_04495	GH92	alpha-1,2-mannosidase subfamily
Y699_08193	GH92	alpha-1,2-mannosidase family protein
Y699_08491	GH92	alpha-1,2-mannosidase
Y699_00087	GH95	hypothetical protein
Y699_01299	GH95	hypothetical protein
Y699_00563	GT1	GRAM domain protein
Y699_02589	GT1	UDP-glucosyl transferase family protein
Y699_03853	GT1	glycosyltransferase family protein
Y699_04784	GT1	UDP-glucose:sterol glycosyltransferase
Y699_08392	GT1	diacylglycerol o-acyltransferase
Y699_08508	GT1	sterol glucosyltransferase
Y699_09225	GT1	Diacylglycerol acyltransferase family
Y699_00238	GT15	alpha-1,2-mannosyltransferase (Ktr4)
Y699_00906	GT15	alpha-1,2-mannosyltransferase (Kre2)
Y699_01041	GT15	alpha-1,2-mannosyltransferase (Kre5)
Y699_00049	GT2	chitin synthase C
Y699_00200	GT2	hypothetical protein
Y699_00613	GT2	ubiE/COQ5 methyltransferase
Y699_00666	GT2	dolichyl-phosphate beta-glucosyltransferase
Y699_01509	GT2	dolichol-phosphate mannosyltransferase
Y699_01536	GT2	ubiquinone/menaquinone biosynthesis-related protein
Y699_02066	GT2	glycosyl transferase, putative
Y699_02288	GT2	TAM domain methyltransferase, putative
Y699_02434	GT2	methyltransferase
Y699_02529	GT2	chitin synthase ChsE
Y699_02530	GT2	chitin synthase
Y699_03472	GT2	chitin synthase B
Y699_03565	GT2	ubiE/COQ5 methyltransferase
Y699_04404	GT2	hypothetical protein
Y699_04750	GT2	chitin synthase A
Y699_05106	GT2	chitin synthase D
Y699_05448	GT2	UbiE/COQ5 family methyltransferase, putative
Y699_05520	GT2	myosin I MyoA
Y699_05523	GT2	chitin synthase F
Y699_05745	GT2	capsule polysaccharide synthase Cps1
Y699_05775	GT2	glycosyltransferase
Y699_05784	GT2	methyltransferase LaeA-like
Y699_05906	GT2	glycosyl transferase
Y699_05930	GT2	steroid monooxygenase
Y699_06411	GT2	3-demethylubiquinone-9 3-methyltransferase
Y699_08631	GT2	ubiE/COQ5 methyltransferase
Y699_08945	GT2	polysaccharide synthase Cps1
Y699_09409	GT2	chitin synthase ChsG
Y699_09459	GT2	TAM domain methyltransferase
Y699_09505	GT2	hypothetical protein
Y699_01973	GT20	alpha,alpha-trehalose-phosphate synthase subunit Tps2, putative
Y699_03186	GT20	alpha,alpha-trehalose-phosphate synthase subunit, putative
Y699_03187	GT20	alpha,alpha-trehalose phosphate synthase subunit, putative
Y699_03579	GT20	alpha,alpha-trehalose-phosphate synthase subunit, putative
Y699_04419	GT20	alpha,alpha-trehalose-phosphate synthase subunit TPS1, putative
Y699_05289	GT20	alpha,alpha-trehalose-phosphate synthase subunit, putative
Y699_08415	GT20	alpha,alpha-trehalose phosphate synthase subunit TPS3, putative
Y699_00458	GT22	alpha 1,2-mannosyltransferase Smp3
Y699_04859	GT22	alpha-1,6-mannosyltransferase subunit (Ecm39)
Y699_04980	GT22	alpha-1,2-mannosyltransferase (Alg9)
Y699_06298	GT22	mannosyltransferase
Y699_04797	GT24	UDP-glucose:glycoprotein glucosyltransferase
Y699_04814	GT28	glycosyltransferase family 28
Y699_00213	GT3	glycogen synthase Gsy1
Y699_00703	GT32	alpha-1,6-mannosyltransferase subunit (Och1), putative
Y699_04520	GT32	glycosyl transferase
Y699_05770	GT32	glycosyl transferase
Y699_07119	GT32	alpha-1,6-mannosyltransferase subunit (Hoc1)
Y699_07232	GT32	MIPC synthase subunit (SurA)
Y699_00304	GT34	tRNA-guanine transglycosylase family protein
Y699_02377	GT34	alpha-1,6-mannosyltransferase subunit
Y699_06447	GT34	alpha-1,6-mannosyltransferase subunit
Y699_05075	GT35	glycogen phosphorylase GlpV/Gph1
Y699_01085	GT39	protein O-mannosyl transferase
Y699_01900	GT39	protein mannosyltransferase 1
Y699_05629	GT39	mannosyltransferase PMTI
Y699_01347	GT4	trehalose synthase
Y699_04533	GT4	beta-1,4-mannosyltransferase (Alg1)
Y699_05194	GT4	alpha-1,2-mannosyltransferase (Alg2)
Y699_06617	GT4	alpha-1,2-mannosyltransferase (Alg11)
Y699_09216	GT4	glycosyl transferase
Y699_09393	GT4	glycosyl transferase
Y699_09402	GT4	phosphatidylinositol:UDP-GlcNAc transferase subunit PIG-A
Y699_09083	GT4/GH13/GT5	alpha-1,3-glucan synthase Ags3
Y699_06937	GT41	UDP-N-acetylglucosaminyltransferase
Y699_04370	GT48	1,3-beta-glucan synthase catalytic subunit FksP
Y699_08832	GT50	mannosyltransferase
Y699_01781	GT57	glucosyltransferase
Y699_02198	GT57	dolichyl glycosyltransferase
Y699_01024	GT58	alpha-1,3-mannosyltransferase (Alg3)
Y699_02739	GT59	glucosyltransferase (Die2)
Y699_02282	GT62	aminonitrophenyl propanediol resistance protein
Y699_04709	GT62	alpha-1,6 mannosyltransferase subunit (Mnn9)
Y699_06059	GT62	N-glycosyl-transferase
Y699_05636	GT66	oligosaccharyl transferase subunit (Stt3)
Y699_03345	GT69	hypothetical protein
Y699_05772	GT69	hypothetical protein
Y699_08524	GT69	polysaccharide export protein (CAP59)
Y699_04561	GT71	alpha-1,3-mannosyltransferase
Y699_05182	GT71	alpha-1,2-mannosyltransferase
Y699_07255	GT71	alpha-1,2-mannosyltransferase (Mnn2)
Y699_04951	GT76	DUF409 domain protein
Y699_06491	GT76	phosphatidylinositol glycan, class V
Y699_05802	GT8	glycosyl transferase family protein
Y699_06744	GT8	glycogenin
Y699_07544	GT8	glycosyl transferase family 8 family
Y699_00855	PL1	pectin lyase
Y699_00872	PL1	pectin lyase
Y699_04554	PL1	hypothetical protein
Y699_04646	PL1	oxidoreductase, 2OG-Fe(II) oxygenase family
Y699_04650	PL1	pectate lyase
Y699_08525	PL1	pectin lyase B
Y699_00920	PL20	hypothetical protein
Y699_05498	PL3	pectate lyase
Y699_07144	PL3	pectate lyase
Y699_08660	PL3	pectate lyase
Y699_01208	PL5	dynamin GTPase
Y699_07127	PL5	GPI anchored protein
Y699_08004	PL5	hypothetical protein
Y699_09456	PL9	pectate lyase
Y699_00065	-	feruloyl esterase
Y699_02036	-	endoglucanase
Y699_03810	-	extracellular triacylglycerol lipase
Y699_04061	-	feruloyl esterase
Y699_07554	-	feruloyl esterase
