# Supplementary material for: Genome-wide transcriptomic analysis of a superior biomass-degrading strain of A. fumigatus revealed active lignocellulose-degrading genes
Source: BMC Genomics. 2015 Jun 16;16(1):459. doi: 10.1186/s12864-015-1658-2 (PMC4469458; doi:10.1186/s12864-015-1658-2)
Supplement: Additional file 7: — Plant biomass-degrading enzymes in A. fumigatus Z5. Cellulase genes, hemicellulase genes and pectinase genes were found out from the genome of Z5, and the properties (protein family, signal peptide, secretome signal and homologs in other fungi) of these enzymes were also investigated. [file 12864_2015_1658_MOESM7_ESM.xlsx]

## Sheet: Sheet1
Additional file 7: Plant biomass-degrading enzymes in Aspergillus fumigatus Z5
ORF	Function	Proteins	Familly	Signal	Secretome	Homologs					Protein identity(%)					Expression data(RPM)
		length		peptide	Signal(ref.1)	A.oryzae	A.niger	A.nidulans	N.crassa	T.reesei	A.oryzae	A.niger	A.nidulans	N.crassa	T.reesei	sucrose	xylan	rice straw	cellulose
Cellulases
Y699_00150	extracellular endoglucanase	560	GH5	Y		AO090003001342.1	-	AN8068	-	-	66.2	-	66.61	-	-	6.4	12	702.1	311
Y699_00194	endo-1,3(4)-beta-glucanase	391	GH16	N		AO090102000341	An02g10490	AN3883	NCU01353T0	estExt_fgenesh5_pg.C_70017	64.81	64.3	60.49	36.33	51.66	36.4	8.2	1.2	1.4
Y699_00561	beta-glucosidase, putative	780	GH3	Y		AO090701000274	An17g00300	AN2217	NCU04952T0	estExt_GeneWisePlus.C_60045	79.02	77.83	79.87	27.87	27.62	4.1	79	1003.4	825.7
Y699_00572	probable beta-glucosidase	838	GH3	N		AO090701000244	An17g00520	AN2227	NCU07487T0	estExt_GeneWisePlus.C_330071	86.41	83.35	81.74	40.27	53.55	19.3	27.3	468.3	2568.3
Y699_01298	beta-glucosidase	488	GH1	N		AO090003000497	An03g03740	AN10375	NCU00130T0	estExt_fgenesh5_pg.C_40356	54.27	52.83	85.36	53.36	51.67	2.6	4.5	49.9	53.2
Y699_02036	endoglucanase	212	AA9	Y		AO090124000048	An15g02350	AN0602	NCU05404T0	estExt_GeneWisePlus.C_40750	64.22	48.11	45.5	50.23	52.22	1.4	3.7	2.6	6.7
Y699_02044	endo-1,4-beta-glucanase	342	AA9/CBM1	Y	Y	AO090012000090	An12g04610	AN10419	NCU05969T0	estExt_GeneWisePlus.C_10274	64.39	81.65	68.03	66.91	54.36	0.4	3.5	200.3	706
Y699_02067	conserved hypothetical protein	334	GH12	N		AO090701000185	-	-	NCU08227T0	estExt_GeneWisePlus.C_70697	45.61	-	-	28.87	45.86	427.9	446.6	127.2	211.8
Y699_02418	endoglucanase	290	AA9	Y		AO090023000159	An12g02540	AN3046	NCU08760T0	gw1.6.114.1	73.7	80.15	73.61	34.55	28.15	10	38.3	1764.7	3.8
Y699_02424	endoglucanase, putative	473	AA9	Y		AO090023000056	An15g04900	AN2388	NCU07974T0	gw1.6.114.1	68.98	32	67.69	40.59	50.85	50.1	844.9	667.9	540.9
Y699_02437	GPI anchored endo-1,3(4)-beta-glucanase	652	GH16	Y	Y	AO090023000083	An02g00850	AN2385	-	gw1.5.670.1	61.12	55.6	68.71	-	48.93	240.1	196	695.5	467.2
Y699_02871	extracellular endoglucanase/cellulase	477	GH5/CBM1	Y		AO090011000715	An16g06800	AN1285	NCU00762T0	estExt_fgenesh5_pg.C_30013	64.85	76.12	65.35	61.71	31.39	408.2	300.8	66.7	128.8
Y699_02885	cellulase, putative	400	GH5	Y		AO090011000757	An18g04100	AN3777	NCU03914T0	e_gw1.15.277.1	67.92	28.68	67.98	24.57	38.55	113.2	177.8	125.1	48.9
Y699_03689	endoglucanase/cellulase, putative	382	AA9/CBM1	Y		AO090012000090	An12g04610	AN9524	NCU07760T0	estExt_GeneWisePlus.C_10274	67.64	65.93	68.9	50.13	48.03	0.3	1.3	248.8	3.1
Y699_03865	cellobiohydrolase celD	452	GH7	Y	Y	AO090012000941	An07g09330	AN5176	NCU07340T0	estExt_fgenesh5_pg.C_290113	79.87	74.94	76.89	63.59	63.74	3	22.1	214	399.5
Y699_03907	cellulase, putative	329	GH5	Y	Y	AO090005001553	An07g08950	AN5214	NCU00762T0	estExt_fgenesh5_pg.C_30013	76.62	77.18	64.97	63.46	32.95	11.3	5.7	4.6	27.4
Y699_04028	beta glucosidase,putative	1247	GH3	Y	Y	AO090001000544	An18g03570	AN10482	NCU03641T0	estExt_Genewise1.C_70352	78.07	45.91	75.06	53.63	61.28	41.4	22.1	47.8	82.4
Y699_04103	endoglucanase	330	AA9	Y		AO090103000087	An15g04570	AN3046	NCU00836T0	estExt_GeneWisePlus.C_10274	67.37	41.04	48.68	33.95	27.67	0.1	0.1	1.6	0
Y699_04295	endoglucanase	397	GH5/CBM1	Y	Y	AO090011000715	An16g06800	AN1285	NCU00762T0	estExt_fgenesh5_pg.C_30013	71.15	60.51	72.37	66.56	35.11	3.1	5.7	101.8	714
Y699_04296	1,4-beta-D-glucan-cellobiohydrolyase	532	GH7/CBM1	Y	Y	AO090001000348	An01g11660	AN0494	NCU07340T0	estExt_fgenesh5_pg.C_290113	70.54	68.6	71.86	64.06	62.29	0.1	2.5	1246.9	7749
Y699_04322	probable beta-glucosidase	846	GH3	N		AO090701000244	An17g00520	AN7865	NCU07487T0	estExt_GeneWisePlus.C_330071	57.51	58	75.69	40.21	47.27	0.3	5.3	0.5	3
Y699_04562	probable beta-glucosidase	829	GH3	N		AO090166000090	An17g00520	AN3903	NCU07487T0	estExt_Genewise1.C_60007	80.12	52.02	75.86	38.41	68.95	12.7	42.8	133.2	290.6
Y699_04568	endo-1,3(4)-beta-glucanase	285	GH16	Y	Y	-	-	AN6620	NCU04431T0	estExt_fgenesh5_pg.C_250133	-	-	40.4	64.03	68.1	0	0	3.8	0.6
Y699_04575	beta-glucosidase	500	GH1	N		AO090113000148	An03g03740	AN10124	NCU00130T0	estExt_fgenesh1_pm.C_80078	75.35	48.31	48.73	48.31	55.32	0.1	0.1	0.1	0
Y699_04817	endo-1,3(4)-beta-glucanase, putative	378	GH16	N		AO090102000341	An02g10490	AN3883	NCU01353T0	estExt_fgenesh5_pg.C_70017	59.41	57.8	52.72	34.63	47.77	1.6	2.5	2	17.1
Y699_05110	endoglucanase	373	AA9	Y		AO090001000221	An08g05230	AN1041	NCU05969T0	estExt_GeneWisePlus.C_10274	67.38	74.39	53.12	60.08	55.27	86.1	35.8	1978.5	42
Y699_05265	endo-1,3(4)-beta-glucanase, putative	456	GH16	Y		AO090113000118	An14g05490	AN2690	NCU00061T0	gw1.9.544.1	45.98	44.14	44.87	30.6	29.55	6	3.5	1.3	1.6
Y699_05311	cellulase, putative	409	GH5	Y	Y	AO090012000046	An03g01050	AN9166	NCU05882T0	-	55.45	58.44	71.65	56.15	-	0.1	0.7	83.8	5
Y699_05430	endoglucanase	349	AA9/CBM1	Y		AO090005000531	An14g02670	AN1602	NCU02916T0	gw1.6.114.1	68.22	31.48	62.4	41.34	35.39	4.3	51.5	1010.2	28.5
Y699_05513	beta-glucosidase	122	GH3	N		AO090038000223	An07g07630	AN5976	NCU05577T0	estExt_fgenesh5_pg.C_90015	43.36	45.3	43.7	38.83	34.58	0.1	0.6	0.4	0.3
Y699_05768	beta-glucosidase	806	GH3	Y		AO090003001511	An14g01770	AN7396	NCU05577T0	fgenesh5_pg.C_scaffold_4000175	75.34	72.77	53.04	44.73	53.78	3.6	1.5	23.8	0.7
Y699_05825	endoglucanase,putative	813	CBM1	N		AO090011000715	An01g01870	AN5061	NCU05955T0	estExt_Genewise1.C_120020	38	75.74	77.85	50.06	50.43	0.3	0.4	142.6	456.5
Y699_06174	endoglucanase	250	AA9	Y	Y	AO090023000787	An08g05230	AN1041	NCU05969T0	estExt_GeneWisePlus.C_10274	71.6	62.65	65.86	55.14	55.27	0.7	198.7	1748.8	3971.5
Y699_06723	extracellular beta-glucosidase/cellulase BGL3 precursor	1003	GH3	Y	Y	AO090009000356	An18g03570	AN4102	NCU08755T0	estExt_fgenesh5_pg.C_90015	77.28	75.97	74.91	60.85	57.45	13.3	26.2	147.4	381.1
Y699_06770	endo-1,3(4)-beta-glucanase, putative	333	GH16	Y		AO090003000825	An01g04560	AN0245	NCU01353T0	gw1.5.670.1	56.87	56.33	59.56	34.43	54.04	1.9	1.3	3.7	18.4
Y699_06818	probable xyloglucan-specific endo-beta-1,4-glucanase A	238	GH12	Y		AO090003000905	An01g03340	AN0452	-	estExt_fgenesh5_pg.C_190084	63.13	65.3	65.38	-	43.85	1.3	2.2	5.6	3.3
Y699_07344	beta-glucosidase	1035	GH3	N		AO090009000554	An15g01890	AN6652	NCU08054T0	e_gw1.19.216.1	70.23	71.82	63.85	51.9	52.51	44.7	26.1	17.6	49
Y699_07518	endoglucanase	460	GH7/CBM1	Y	Y	AO090010000314	An01g11660	AN3418	NCU05057T0	estExt_fgenesh5_pg.C_100226	56.2	41.89	52.36	51.57	63.04	0.6	12	1705.6	722.3
Y699_07603	beta-glucosidase	860	GH3	N		AO090010000034	An03g05330	AN2612	NCU07487T0	estExt_GeneWisePlus.C_330071	40.21	41.33	39.86	38.73	39.56	8.8	13.8	6.2	10.7
Y699_07776	endo-1,3(4)-beta-glucanase	285	GH16	Y	Y	-	-	AN6620	NCU04431T0	estExt_fgenesh5_pg.C_250133	-	-	40.73	62.24	65.12	0	0	0	23.8
Y699_07898	cellobiohydrolase	459	GH6/CBM1	Y	Y	AO090038000439	An12g02220	AN5282	NCU09680T0	kg2.C_scaffold_3000002	74.59	74.03	68.85	60.64	62.14	2.7	8.9	5937.5	5396.8
Y699_07969	hypothetical protein	269	GH12	Y		AO090038000175	An03g05380	-	-	-	81.61	76.45	-	-	-	0	0	0	0
Y699_08586	glucanase	470	GH5	N	Y	AO090005000423	An18g04100	AN4052	-	-	84.67	26.27	31.08	-	-	3.9	469.3	137	118
Y699_08636	probable beta-glucosidase	739	GH3	Y	Y	AO090009000356	An18g03570	AN2828	NCU04952T0	estExt_GeneWisePlus.C_60045	44.63	43.07	71.95	62.9	61.51	23.4	109.7	1129.7	867.6
Y699_08637	endoglucanase	252	GH12	Y	Y	AO090026000102	An14g02760	AN0452	-	estExt_fgenesh5_pg.C_190084	60.7	58.37	46.32	-	52.76	5.4	28.1	896.8	916.2
Y699_08692	endoglucanase,putative	228	GH45/CBM1	N	Y	-	-	AN6786	-	estExt_Genewise1.C_150113	-	-	57.14	-	70.59	3.1	6.6	1298.3	631.6
Y699_08855	endo-1,4-beta-glucanase	407	GH7	Y		AO090010000314	An01g11660	AN3418	NCU05057T0	estExt_fgenesh5_pg.C_100226	61.95	44.79	54.61	48.24	49.13	0.9	1.3	1.5	2.3
Y699_09008	beta-glucosidase	497	GH1	N		AO090113000148	An03g03740	AN10124	NCU00130T0	estExt_fgenesh1_pm.C_80078	56.04	50	50.84	49.37	74.63	2.6	1.8	0.9	4
Y699_09027	extracellular cell wall glucanase Crf1/allergen Asp F9	395	GH16	Y		AO090005001090	An01g11010	AN0933	NCU09672T0	e_gw1.19.318.1	72.56	64.64	73.61	51.61	52.38	2255.44	2125.29	889.299	599.001
Y699_09150	beta-glucosidase	483	GH1	N		AO090003000497	An03g03740	AN10124	NCU00130T0	estExt_fgenesh5_pg.C_40356	89.73	88.38	84.82	75.58	67.02	36.3	23.3	1521.4	2663.5
Y699_09355	beta-glucosidase	769	GH3	Y		AO090012000135	An11g00200	AN7396	NCU05577T0	fgenesh5_pg.C_scaffold_4000175	75.36	75.27	66.62	45.06	57.78	20.8401	4.6916	16.0198	15.5344
Hemicellulases
Y699_00087	alpha-L-fucosidase	792	GH95	Y	Y	AO090009000086	An16g00540	AN6673	-	e_gw1.5.84.1	69.34	60.41	46.63	-	46.08	4.4	1.8	37.9	11.5
Y699_01299	alpha-L-fucosidase	744	GH95	N		AO090009000086	An16g00540	AN10376	-	e_gw1.5.84.1	41.98	36.5	66.49	-	36.3	3.4	4.8	18.3	44
Y699_01630	c6 transcription factor	1128	GH43	N		AO090005001320	An16g02700	AN3050	-	estExt_GeneWisePlus.C_40708	57.67	69.38	64.21	-	26.87	420.5	91.3	59.4	59.1
Y699_02353	alpha-L-arabinofuranosidase A	640	GH51	Y		AO090012000298	An01g00330	AN2541	NCU02343T0	-	77.86	40.09	32.78	53.14	-	23.6	27.1	43	27.1
Y699_02394	endo-arabinase	324	GH43	Y	Y	AO090026000804	An15g03550	-	NCU00852T0	-	81.23	65.92	-	43.05	-	1	2.3	0.8	66.8
Y699_02419	Probable feruloyl esterase C	272	CE1	Y		AO090023000158	An12g02550	AN5267	NCU09774T0	kg2.C_scaffold_19000042	73.16	77.57	75.37	47.12	26.95	6.56606	4.10515	147.753	1.14014
Y699_02459	endo-arabinanase, putative	415	GH43	N		AO090023000165	An02g01400	AN6352	-	-	55.5	51.69	55.92	-	-	19.7	24.9	23.7	218.8
Y699_02554	xylosidase:arabinofuranosidase	558	GH43	N		AO090102000331	An08g01900	AN8477	NCU09652T0	fgenesh1_pm.C_scaffold_8000106	44.37	75.32	59.35	27.7	30.23	11.6	7.2	18.3	6.7
Y699_02594	alpha-L-arabinofuranosidase	332	GH62	Y	Y	AO090103000088	An03g00960	AN2632	-	estExt_GeneWisePlus.C_50020	60.57	40.06	44.51	-	41.46	0.3	4.7	43.8	10.3
Y699_03228	xylosidase/arabinosidase, putative	376	GH43	Y		AO090003000239	An11g03120	AN1870	-	e_gw1.23.82.1	68.7	67.26	67.77	-	42.94	26.8	12.2	11.3	29.2
Y699_04042	beta-mannosidase	931	GH2	N		AO090001000556	An11g06540	AN1742	NCU00890T0	fgenesh1_pm.C_scaffold_30000038	73.51	74.34	70.63	28.46	60.09	13.1	10.8	49.6	33.6
Y699_04313	glycosyl hydrolase family protein	308	GH10	Y		AO090103000423	An03g00940	AN2356	NCU05924T0	estExt_fgenesh5_pg.C_20480	29.37	27.66	65.95	27	28.92	0.1	0	0	0
Y699_04351	endo-1,4-beta-xylanase	221	GH11	Y		AO090001000111	An01g14600	AN9365	NCU02855T0	estExt_fgenesh5_pg.C_270048	73.18	67.73	65.47	65.82	60.09	0.3	8.7	23.7	5.4
Y699_04481	endo-1,4-beta-xylanase	397	GH10/CBM1	Y	Y	AO090103000326	An03g00940	AN7401	NCU04997T0	estExt_fgenesh5_pg.C_20480	69.05	46.44	64.75	46.68	39.75	4.1	62.6	2501.6	2341.6
Y699_04570	xylosidase/arabinosidase	513	GH43	N		AO090103000268	An08g01900	AN8477	NCU09652T0	fgenesh1_pm.C_scaffold_8000106	58.33	39.64	42.38	28.14	35.99	0	48.2	51.9	11.4
Y699_04636	hypothetical protein	344	GH43	Y	Y	AO090012000356	-	AN7781	NCU05965T0	-	46.99	-	57.73	48.77	-	1.6	2.9	19.9	30.2
Y699_04661	alpha-L-arabinofuranosidase C	1239	GH62/CBM1	Y	Y	AO090102000441	An08g09500	AN3547	NCU03478T0	e_gw1.2.1004.1	68.69	38.14	61.29	40.5	44.74	2.6	19.5	1772.8	425.8
Y699_04662	xylosidase/glycosyl hydrolase	512	GH43	N	Y	AO090701000886	An02g00140	AN7275	-	fgenesh1_pm.C_scaffold_8000106	57.51	25.64	58.8	-	28.32	4.4	5.6	355.1	167.6
Y699_04911	mannosidase MsdS	493	GH47	Y		AO090003000476	An01g12550	AN0787	NCU07067T0	estExt_Genewise1.C_31037	78.05	74.89	77.13	53.6	50.82	9.70636	14.9545	100.62	216.484
Y699_05278	hypothetical protein	485	GH43/CBM43	Y		AO090012000350	An08g10780	AN2664	NCU06861T0	-	81.4	27.03	83.26	36.7	-	0.6	3.1	9.7	6.7
Y699_05297	probable alpha-glucuronidase	840	GH67	Y	Y	AO090026000127	An14g05800	AN9286	NCU07351T0	kg2.C_scaffold_28000022	74.73	69.49	63.98	65.01	61.8	14.6	36.7	55.2	33.6
Y699_05410	endo-1,4-beta-mannosidase	466	CBM1	N		AO090038000444	An05g01320	AN7639	NCU11952T0	e_gw1.3.372.1	66.96	62.54	64.83	40.48	54.96	5.1	4.3	5.4	10.7
Y699_05457	acetyl xylan esterase	373	CE1/CBM1	Y	Y	AO090011000745	An12g05010	AN6093	NCU00710T0	estExt_GeneWisePlus.C_10263	74.65	80.36	69.57	57.7	58.62	0	3.5	304.1	101.3
Y699_05610	xylosidase	327	GH43	N		AO090005000698	An11g03120	AN1477	NCU01900T0	e_gw1.23.82.1	77.3	26.63	60.68	73.68	26.39	2.7	212.6	229.8	150.9
Y699_05728	glycosyl hydrolase family 43 protein	448	GH43	Y	Y	AO090010000562	An08g10780	AN7313	NCU06861T0	-	69	67.19	53.22	60.61	-	0.6	4	85.4	10
Y699_06333	endo-1,4-beta-xylanase	315	GH10	Y	Y	AO090103000423	An03g00940	AN1818	NCU05924T0	estExt_fgenesh5_pg.C_20480	77.78	67.28	69.84	59.15	58.12	0.3	20.1	193.6	199.8
Y699_06615	probable arabinogalactan endo-1,4-beta-galactosidase A	356	GH53	Y	Y	AO090001000492	An18g05940	AN5727	NCU11198T0	-	62.68	69.58	69.41	59.13	-	5.9	18	30.3	12.5
Y699_07133	beta-xylosidase	541	GH43	Y		AO090010000494	An02g00140	AN6751	NCU09652T0	fgenesh1_pm.C_scaffold_8000106	62.3	32.1	31.67	30.53	32.02	7.3	2.8	0.8	1.1
Y699_07445	alpha-galactosidase/alpha-n-acetylgalactosaminidase	481	GH27	Y		AO090003001305	An02g11150	AN7624	-	e_gw1.2.890.1	36.69	35.84	36.04	-	47.22	14.7023	25.2173	108.564	29.5011
Y699_07520	probable arabinan endo-1,5-alpha-L-arabinosidase C	551	GH43	Y	Y	AO090138000055	An02g10550	AN8007	-	-	60.59	61.22	56.21	-	-	5.3	3.1	15	59.4
Y699_07611	endo-1,4-beta-xylanase	228	GH11	Y	Y	AO090120000026	An01g00780	AN3613	NCU02855T0	estExt_fgenesh5_pg.C_270048	78.11	74.4	79.91	74.63	58.52	0.4	145.7	2359.4	947.3
Y699_07619	acetyl xylan esterase	292	CE5/CBM1	Y	Y	-	An09g00790	-	NCU05159T0	estExt_GeneWisePlus.C_10263	-	32.64	-	64.63	65.99	1.3	57.3	18.3	13.3
Y699_07623	endo-1,4-beta-xylanase	363	GH11	Y		AO090001000111	An01g00780	AN9365	NCU07225T0	estExt_fgenesh5_pg.C_270048	58.11	69.12	64.16	58.67	61.06	3	67.3	110.3	8.7
Y699_07880	beta-xylosidase	771	GH3	Y	Y	AO090103000120	An01g09960	AN8401	NCU09923T0	e_gw1.5.72.1	72.87	48.7	61.28	52.45	53.89	0.6	8.1	30.3	9.1
Y699_07917	glycosyl hydrolase	327	GH43	Y		AO090701000838	-	AN2533	NCU09170T0	-	60.6	-	45.15	28.57	-	0	0.4	4.4	12.1
Y699_08274	probable alpha-N-arabinofuranosidase C	505	GH51	N		AO090012000298	An08g01710	AN1277	NCU02343T0	-	34.25	86.28	84.72	29.51	-	40.1	118.2	73.2	30.9
Y699_08809	endo-1,4-beta-mannosidase	373	GH5	Y	Y	AO090010000122	An05g01320	AN3358	NCU11952T0	e_gw1.3.372.1	67.54	70.83	69.65	39.39	58.64	0.7	1.3	5.6	12.3
Y699_08834	beta-mannosidase	845	GH2	N		AO090010000208	An12g01850	AN3368	NCU00890T0	e_gw1.4.650.1	78.77	79.08	79.55	49.71	46.37	4.9	7.8	31	200.1
Y699_08936	ferulic acid esterase (FaeA)	196	CE1	Y		AO090005000945	-	-	-	kg2.C_scaffold_19000042	68.94	-	-	-	40.56	0.713703	1.1729	4.76623	0.855105
Y699_09365	endo-arabinanase	391	GH43	Y		AO090005001320	An16g02730	AN3044	-	-	54.77	53.98	53.45	-	-	1.4	2.6	3.6	6.6
Y699_09405	beta-xylosidase	792	GH3	Y		AO090005000986	An01g09960	AN2359	NCU09923T0	estExt_fgenesh5_pg.C_60038	72.61	67.22	72.02	42.73	67.87	13.1	6.3	15.8	1.7
Y699_09429	extracellular endo-1,5-alpha-L-arabinase	321	GH43	Y		AO090701000481	An09g01190	AN2534	-	-	70.13	75.24	81.99	-	-	33.4	55.6	27.7	4.1
Y699_09486	endo-1,4-beta-xylanase	359	GH10	Y	Y	AO090103000326	An03g00940	AN7401	NCU08189T0	estExt_fgenesh5_pg.C_20480	44.19	33.84	40.65	42.09	30.91	0.3	50.9	188.8	50
Pectinases
Y699_00855	pectin lyase	386	PL1	Y		AO090103000463	An15g07160	AN4882	-	-	72.85	46.5	49.09	-	-	0.9	2.2	6.6	4.3
Y699_00872	pectin lyase	380	PL1	Y	Y	AO090010000504	An14g04370	AN2331	-	-	75.33	72.37	77.56	-	-	4	8.8	117.4	64.4
Y699_00884	probable rhamnogalacturonase B	521	GH28	Y		AO090010000484	An14g04200	AN9134	NCU06961T0	e_gw1.33.41.1	73.51	79.05	68.95	24.31	23.85	4.4	2.9	0.9	1.3
Y699_01670	extracellular exo-polygalacturonase	440	GH28	Y		AO090005001400	An02g12450	AN3389	NCU02369T0	estExt_fgenesh5_pg.C_150014	74.49	67.3	29.38	34.55	23.18	1.6	4.8	22.1	19
Y699_01786	pectin methylesterase, putative	392	CE8	Y		AO090020000404	An02g12505	AN4860	-	-	77.17	67.39	78.27	-	-	15.4	7.6	20.7	7
Y699_02408	cell wall glycosyl hydrolase YteR, putative	382	GH88	Y		AO090001000063	An14g05340	AN9383	NCU05063T0	-	64.08	39.68	70.51	30.91	-	77.5	38.6	54.8	20.8
Y699_03513	rhamnogalacturonase B	528	GH28	Y	Y	AO090011000349	An14g01130	AN7135	NCU05598T0	-	80.87	80.12	83.78	66.15	-	2.4	3.4	36.5	43.6
Y699_03610	glycosyl hydrolase family 88	368	GH88	N		AO090001000174	An14g02920	AN3196	NCU02654T0	e_gw1.3.210.1	84.7	82.34	77.32	67.4	67.96	2.3	1	3.8	1.6
Y699_03787	rhamnogalacturonase, putative	488	GH28	Y		AO090003000524	An07g01000	AN9134	-	e_gw1.33.41.1	83.72	71.51	38.63	-	26.44	1.6	1.3	0.4	0.3
Y699_04554	conserved hypothetical protein	420	PL1	Y	Y	AO090102000072	-	AN5333	-	-	79.24	-	79.06	-	-	3	3.8	16.3	7.1
Y699_04646	probable pectate lyase	782	PL1	Y	Y	AO090701000319	An10g00870	AN2668	NCU11726T0	estExt_fgenesh1_pm.C_130048	82	76.9	78.11	54.75	38.74	50.8	88	579.1	149.5
Y699_04650	pectate lyase	378	PL1	N	Y	AO090010000087	An14g04370	AN2569	-	-	82.06	77.37	87.71	-	-	4.7	4.4	10.1	7.4
Y699_05388	pectin methylesterase family protein	408	CE8	Y		AO090020000404	An02g12505	AN4860	-	-	53.98	53.41	54.11	-	-	0.1	0.3	5.2	0.9
Y699_05423	probable endo-xylogalacturonan hydrolase A	406	GH28	Y		AO090102000011	An04g09700	AN3389	NCU06961T0	e_gw1.33.41.1	72.91	71.67	67.51	28.03	53.91	0.6	9.1	24.8	6.4
Y699_05424	pectin methylesterase	324	CE8	Y		AO090102000010	An04g09690	AN3390	NCU10045T0	-	67.59	73.27	69.81	40.83	-	122.2	309.9	126.8	69.8
Y699_05441	polygalacturonase	107	GH28	N		AO090005000186	An09g03260	AN6656	-	-	53.08	50	49.23	-	-	0.7	0.1	0	0
Y699_05498	pectate lyase	254	PL3	Y		AO090010000706	-	AN3337	NCU08176T0	-	75.49	-	88.19	46.94	-	0.3	1	39.3	24.2
Y699_05718	extracellular exo-polygalacturonase	472	GH28	Y		AO090010000753	An03g06740	AN8891	NCU06961T0	fgenesh5_pg.C_scaffold_33000038	79.26	68.55	73.52	54.27	34.82	3.4	1.9	4	1
Y699_05780	extracellular endo-polygalacturonase	364	GH28	Y		AO090023000161	An02g04900	AN4372	NCU02369T0	fgenesh5_pg.C_scaffold_1000682	77.2	80.22	77.47	48.27	52.13	11.4	2.5	57.3	2
Y699_05822	pectin methylesterase	1777	CE8	Y		AO090012000749	An03g06310	AN3390	NCU10045T0	-	38.17	37.11	38.49	35.84	-	2.1	4.7	10.2	1
Y699_05893	rhamnogalacturonase	559	GH28	Y		AO090138000119	An11g00390	AN6395	-	-	47.28	25.35	22.97	-	-	3.1	4	7.5	4.3
Y699_06688	extracellular exo-polygalacturonase	287	GH28	Y		AO090009000470	An18g04810	AN8761	-	fgenesh5_pg.C_scaffold_33000038	59.43	60.84	31.75	-	27.55	4	3.5	2	3.6
Y699_07125	endo-polygalacturonase, putative	485	GH28	Y		AO090138000086	-	-	-	-	55.86	-	-	-	-	0.3	0.3	1.9	1
Y699_07131	glucuronyl hydrolase	497	GH88	N		AO090138000087	An01g01340	AN3991	-	-	64.75	58.37	35.28	-	-	0.7	0.6	2.4	3.1
Y699_07144	probable pectate lyase F	234	PL3	Y		AO090038000502	-	AN6106	NCU08176T0	-	81.97	-	77.35	46.47	-	0	1.3	13.8	14.3
Y699_07404	probable exopolygalacturonase X	432	GH28	Y	Y	AO090026000784	An12g07500	AN8761	NCU06961T0	fgenesh5_pg.C_scaffold_33000038	82.78	79	80.6	34.29	55.37	0.9	0.9	30.6	5
Y699_08140	glycosyl hydrolase family 88	534	GH88	N		AO090113000146	An14g05340	AN10505	-	-	33.87	30.86	35.9	-	-	8.6	17.4	2.9	2.3
Y699_08525	probable pectin lyase B	375	PL1	Y		AO090010000030	An19g00270	AN2331	-	-	83.47	74.13	71.35	-	-	33.7	8.7	15	2.1
Y699_08660	pectate lyase	242	PL3	Y		AO090005000472	-	AN8453	NCU08176T0	-	68.58	-	67.82	43.75	-	0.7	2.3	2.5	0.3
Y699_08661	exo-polygalacturonase, putative	504	GH28	N		AO090102000139	An03g02080	AN10274	NCU06961T0	estExt_fgenesh5_pg.C_150014	58.29	61.5	58.97	24.81	42.65	0.9	2.1	2.9	0.6
Y699_09200	extracellular polygalacturonase	368	GH28	Y		AO090023000401	An01g11520	AN4372	NCU02369T0	fgenesh5_pg.C_scaffold_1000682	73.04	79.62	65.77	49.33	55.94	53.7	1.8	3	1.4
Y699_09374	extracellular polygalacturonase	378	GH28	Y		AO090023000161	An01g14670	AN8327	NCU02369T0	fgenesh5_pg.C_scaffold_1000682	57.82	60.57	72.3	50.9	76.96	2.3	1.8	2.4	1.3
Y699_09456	pectate lyase, putative	391	PL9	Y	Y	AO090038000131	-	AN2537	-	-	83.06	-	74.31	-	-	0.7	0.6	2.9	2.6
Red color means that the expression level of the gene in that transcriptome is significantly higher than that in sucrose (|log2 of the ratio of the RPM values| ≥ 2, p-value ≤0.0001).
Green color means that the expression level of the gene in that transcriptome is significantly lower than that in sucrose (|log2 of the ratio of the RPM values| ≥ 2, p-value ≤0.0001).
ref1: Liu D, Li J, Zhao S, Zhang R, Wang M, Miao Y, Shen Y, Shen Q: Secretome diversity and quantitative analysis of cellulolytic Aspergillus fumigatus Z5 in the presence of different carbon sources. Biotechnol Biofuels 2013, 6:149.
