# Supplementary material for: Genome-wide transcriptomic analysis of a superior biomass-degrading strain of A. fumigatus revealed active lignocellulose-degrading genes
Source: BMC Genomics. 2015 Jun 16;16(1):459. doi: 10.1186/s12864-015-1658-2 (PMC4469458; doi:10.1186/s12864-015-1658-2)
Supplement: Additional file 8: — CAZyme gene clusters in A. fumigatus Z5. 44 CAZyme gene clusters were found in Z5 genome, and p-values < 0.01. [file 12864_2015_1658_MOESM8_ESM.xlsx]

## Sheet: Sheet1
Additional file 8: CAZyme gene clusters in A. fumigatus Z5
CAZyme clusters	scaffolds location (bp)	gene locations	CAZyme gene numbers	p-values
cluster 1	scaffold_2: 983412…989169	Y699_04102 to Y699_04103	2	0.00306929
cluster 2	scaffold_2: 1313817…1320233	Y699_04221 to Y699_04223	3	0.000169587
cluster 3	scaffold_2: 1526270…1530487	Y699_04295 to Y699_04296	2	0.00306929
cluster 4	scaffold_2: 1588728…1646728	Y699_04313 to Y699_04334	6	0.000855523
cluster 5	scaffold_2: 1751893…1776704	Y699_04366 to Y699_04371	4	0.000125276
cluster 6	scaffold_2: 2297618…2363820	Y699_04554 to Y699_04576	7	0.00015446
cluster 7	scaffold_3: 82459…202956	Y699_04617 to Y699_04662	13	6.57625e-07
cluster 8	scaffold_3: 263645…283712	Y699_04684 to Y699_04690	3	0.0047303
cluster 9	scaffold_3: 1482447…1502044	Y699_05106 to Y699_05111	3	0.00286086
cluster 10	scaffold_3: 2044566…2219810	Y699_05241 to Y699_05311	11	0.00122249
cluster 11	scaffold_4: 106524…150328	Y699_02113 to Y699_02127	4	0.00684584
cluster 12	scaffold_4: 972569…1045550	Y699_02408 to Y699_02437	10	2.48216e-06
cluster 13	scaffold_4: 1319636…1342038	Y699_02527 to Y699_02530	3	0.000640933
cluster 14	scaffold_4: 1504535…1531651	Y699_02588 to Y699_02594	3	0.0047303
cluster 15	scaffold_4: 1809722…1816403	Y699_02688 to Y699_02689	2	0.00306929
cluster 16	scaffold_4: 2396604…2411265	Y699_02880 to Y699_02885	3	0.00286086
cluster 17	scaffold_6: 707599…711969	Y699_01298 to Y699_01299	2	0.00306929
cluster 18	scaffold_6: 1692052…1735154	Y699_01619 to Y699_01635	5	0.00161645
cluster 19	scaffold_6: 2213275…2322764	Y699_01799 to Y699_01838	7	0.00449842
cluster 20	scaffold_6: 3058697…3069045	Y699_02065 to Y699_02068	4	9.35332e-06
cluster 21	scaffold_7: 51191…181498	Y699_00017 to Y699_00065	8	0.00380691
cluster 22	scaffold_7: 872505…888122	Y699_00304 to Y699_00311	3	0.00715087
cluster 23	scaffold_7: 952814…1012659	Y699_00332 to Y699_00351	7	5.78453e-05
cluster 24	scaffold_7: 2680272…2691215	Y699_00882 to Y699_00885	3	0.000640933
cluster 25	scaffold_8: 48734…102611	Y699_07603 to Y699_07623	7	8.20102e-05
cluster 26	scaffold_8: 489387…493501	Y699_07747 to Y699_07748	2	0.00306929
cluster 27	scaffold_9: 447989…465267	Y699_03182 to Y699_03187	4	0.000125276
cluster 28	scaffold_9: 2095546…2100451	Y699_03688 to Y699_03689	2	0.00306929
cluster 29	scaffold_9: 2260092…2263722	Y699_03739 to Y699_03740	2	0.00306929
cluster 30	scaffold_10: 268529…276037	Y699_06688 to Y699_06691	3	0.000640933
cluster 31	scaffold_10: 1063849…1091108	Y699_06937 to Y699_06942	3	0.00286086
cluster 32	scaffold_10: 1641042…1692179	Y699_07119 to Y699_07144	9	5.58865e-06
cluster 33	scaffold_11: 160550…311097	Y699_05386 to Y699_05441	12	3.57847e-05
cluster 34	scaffold_11: 511422…539711	Y699_05520 to Y699_05526	3	0.0047303
cluster 35	scaffold_11: 1186068…1214656	Y699_05718 to Y699_05728	4	0.00207621
cluster 36	scaffold_11: 1345173…1410639	Y699_05765 to Y699_05784	8	5.45252e-06
cluster 37	scaffold_11: 1514865…1558385	Y699_05822 to Y699_05835	4	0.0053131
cluster 38	scaffold_11: 1642648…1742770	Y699_05866 to Y699_05906	7	0.0051265
cluster 39	scaffold_13: 419511…429998	Y699_08524 to Y699_08526	3	0.000169587
cluster 40	scaffold_13: 736424…752788	Y699_08631 to Y699_08637	4	0.000276214
cluster 41	scaffold_13: 804969…814313	Y699_08658 to Y699_08661	3	0.000640933
cluster 42	scaffold_15: 425020…436498	Y699_09083 to Y699_09084	2	0.00306929
cluster 43	scaffold_19: 1194018…1246972	Y699_06383 to Y699_06389	5	9.65784e-06
cluster 44	scaffold_20: 115750…134487	Y699_09456 to Y699_09464	4	0.000887858
