# Supplementary material for: Genome-wide transcriptomic analysis of a superior biomass-degrading strain of A. fumigatus revealed active lignocellulose-degrading genes
Source: BMC Genomics. 2015 Jun 16;16(1):459. doi: 10.1186/s12864-015-1658-2 (PMC4469458; doi:10.1186/s12864-015-1658-2)
Supplement: Additional file 10: — Differential expression of secretory pathway genes. This file shown the expression values of genes in secretory pathway in A. fumigatus Z5 when induced by different carbon source. [file 12864_2015_1658_MOESM10_ESM.xlsx]

## Sheet: Sheet1
Additional file 10: Differential expression of secretory pathway genes.
Function	ORF	Yeast proteins		Fold changes				p-value
				X/S	R/X	C/S		X/S	R/X	C/S
Signal peptidase:
microsomal signal peptidase subunit (gp23)	Y699_00283	YLR066w		0.684751	0.515291	0.57846		0.011872	9.98357e-06	0.000237053
Signal peptidase I	Y699_01274	YIR022w		0.578662	0.731568	0.815625		0.00872268	0.100116	0.286042
signal peptidase complex component	Y699_05551	YML055w		0.357938	0.337282	0.272301		1.50239e-05	2.32836e-06	1.26572e-07
Signal recognition:
signal recognition particle protein SRP54	Y699_00343	YPR088c		0.8455	0.757855	1.20239		0.0633904	0.00115965	0.0181097
translocon-associated protein, alpha subunit	Y699_02261			0.605235	0.703209	0.511675		5.09218e-12	2.22734e-07	1.59469e-19
signal recognition particle subunit SRP14	Y699_04762	YDL092w		0.591903	0.434941	0.298967		4.26672e-05	2.00415e-10	1.13318e-16
signal recognition particle subunit SRP72	Y699_06394	YPL210c		0.508986	0.305868	0.706559		1.33e-20	2.07874e-50	1.80049e-07
signal recognition particle subunit SRP68	Y699_06885	YPL243w		0.93663	0.270494	0.416089		0.177332	4.54052e-115	1.73635e-62
signal recognition particle subunit SRP19	Y699_08963	YML105c		0.690273	0.733043	1.10043		0.00242327	0.00692919	0.385621
Translocation into ER:
protein transport protein SEC61 subunit alpha	Y699_00658	YLR378c		0.42748	0.412019	0.303624		2.1657e-98	5.99758e-111	3.47945e-165
translocation protein SEC62	Y699_02609	YPL094c		0.848446	0.697165	0.48174		0.00165633	1.64712e-12	4.11845e-38
SRP receptor beta subunit (Srp102), putative	Y699_03026	YKL154w		0.660986	0.165863	0.193814		9.34761e-14	2.88634e-127	9.27033e-111
translocation protein (Sec66)	Y699_05654	YBR171w		0.76966	0.808801	0.620362		0.00173875	0.00726755	1.28612e-08
signal sequence receptor alpha subunit	Y699_07316	YDR292c		0.767997	0.345914	0.666233		0.000116335	3.31419e-42	2.61558e-09
translocation protein SEC63	Y699_09131	YOR254c		0.655008	0.679391	1.6864		8.88671e-17	2.16578e-15	2.20099e-40
ERAD:
ubiquitin conjugating enzyme (UbcH), putative	Y699_00362	YMR022w		1.03468	0.416022	0.785535		0.697089	3.77131e-24	0.00172954
ubiquitin conjugating enzyme (UbcA), putative	Y699_00557	YDR177w		1.61053	2.33736	2.21254		6.0616e-05	7.41294e-17	4.46528e-14
protein transport protein Sec61 alpha subunit	Y699_00658	YLR378c		0.42748	0.412019	0.303624		2.1657e-98	5.99758e-111	3.47945e-165
polyubiquitin binding protein (Doa1/Ufd3)	Y699_00683	YKL213c		0.681833	0.206409	0.333758		9.19594e-15	5.81677e-136	3.95789e-81
cell division control protein Cdc48	Y699_02167	YDL126c		0.697652	0.619515	0.890269		3.15098e-50	1.01289e-87	3.61092e-07
E3 ubiquitin-protein ligase MARCH6	Y699_02943	YIL030c		1.14969	0.74124	1.66378		0.000980414	1.14911e-11	1.4453e-44
cytochrome c heme lyase	Y699_03430	YER100w		1.3084	2.93668	2.26415		7.71185e-07	4.71735e-147	2.75663e-72
mannosyl-oligosaccharide alpha-1,2-mannosidase	Y699_03838	YJR131w		0.767715	0.443186	0.661081		0.00558476	6.89968e-16	1.07043e-05
mannosyl-oligosaccharide alpha-1,2-mannosidase	Y699_03838	YJR131w		0.767715	0.443186	0.661081		0.00558476	6.89968e-16	1.07043e-05
ubiquitin-like protein DskB	Y699_04464	YMR276w		0.678827	0.444506	0.432714		2.28366e-16	1.91471e-58	2.63487e-59
ubiquitin conjugating enzyme (UbcB), putative	Y699_04536	YGL058w		0.698446	0.640835	0.415713		1.9916e-07	3.89913e-11	4.95458e-31
E3 ubiquitin-protein ligase synoviolin	Y699_05595	YOL013c		0.797501	0.567441	0.562707		9.65753e-05	1.06377e-21	1.7944e-21
nuclear pore complex subunit (SEC13)	Y699_05991	YLR208w		0.960501	0.892429	0.912086		0.663539	0.153719	0.256253
hypothetical protein	Y699_06105	YMR161w		0.797662	0.624458	0.884633		0.000268622	2.56105e-14	0.0401444
ubiquitin fusion degradation protein UfdB	Y699_06122	YDL190c		0.798311	0.847935	1.64923		0.00050667	0.0072716	1.64458e-22
protein mitochondrial targeting protein (Mas1), putative	Y699_06791	YNL064c		3.67642	2.13047	6.83355		5.06384e-240	5.43968e-66	0
endoplasmic reticulum and nuclear membrane proteinc Npl4	Y699_06988	YBR170c		0.804967	0.539319	0.636644		0.000266406	8.34243e-24	6.37785e-14
biquitin fusion degradation protein Ufd1	Y699_07023	YGR048w		0.936613	0.867111	0.956357		0.544612	0.135435	0.651895
ER-associated proteolytic system protein Der1	Y699_07233			0.670119	0.454513	0.184896		5.10519e-06	6.49389e-18	4.67557e-48
mannosyl-oligosaccharide glucosidase	Y699_07282	YGL027c		0.489395	0.501954	0.848671		4.48946e-14	3.19955e-14	0.0512087
Protein folding:
disulfide isomerase (TigA)	Y699_01051	YCL043C		0.476461	0.340915	0.460622		4.61553e-33	1.83142e-61	2.62981e-36
disulfide isomerase	Y699_02780	YOR288C		0.895874	0.81204	1.18164		0.00628698	5.30267e-08	2.70337e-06
DnaJ-related protein SCJ1	Y699_02973	YMR214w		0.258319	0.238824	0.517154		2.63189e-34	4.5456e-39	1.11493e-12
FKBP-type peptidyl-prolyl isomerase	Y699_03169	YDR519w		0.740716	0.454844	0.460817		0.0710192	3.68804e-06	7.16511e-06
Hsp70 chaperone BiP/Kar2	Y699_03241	YJL034w		0.615894	0.612993	1.25268		8.65277e-65	1.15786e-69	2.67015e-21
protein disulfide isomerase Pdi1	Y699_03389	YCL043c		0.664328	0.408725	0.988147		9.58308e-48	4.41898e-186	0.671333
endoplasmic reticulum DnaJ domain protein Erj5, putative	Y699_03820			0.523712	0.760717	0.795198		1.81926e-17	5.98551e-05	0.000871922
FAD synthetase	Y699_04241	YDL045c		0.714522	0.430156	0.578804		0.10549	7.4232e-05	0.00713887
hypothetical protein	Y699_04689			1.0309	1.10452	1.57368		0.686418	0.108803	1.29225e-16
calnexin ClxA	Y699_04863	YAL058w		0.591939	0.647974	0.752828		5.48521e-66	2.24563e-50	3.67598e-23
GTP cyclohydrolase II	Y699_05036	YBL033c		1.50609	0.796695	0.343673		5.44185e-22	3.43072e-06	2.41276e-70
oxidoreductin	Y699_05568	YML130c		1.908	0.252274	0.151185		3.01459e-281	0	0
peptidyl-prolyl cis-trans isomerase (CypB)	Y699_06153	YDR155c		0.639582	0.983812	0.666503		1.42913e-07	0.845725	8.16197e-07
UDP-Glc/Gal endoplasmic reticulum nucleotide sugar transporter	Y699_06756	YPL244c		0.48007	1.02834	1.75812		9.2692e-05	0.869299	1.7685e-05
disulfide isomerase	Y699_06767	YOR288c		0.533154	0.679848	0.65973		9.54444e-24	1.81147e-11	1.54927e-12
flavin-binding monooxygenase-like protein	Y699_07510			1.31008	2.99465	0.412577		0.000251024	1.66162e-86	3.36421e-21
Hsp70 family chaperone Lhs1/Orp150	Y699_09119	YKL073w		0.30735	0.268057	0.888634		2.60056e-33	6.8442e-41	0.13223
Unfolded Protein Response (UPR):
DnaJ and TPR domain protein	Y699_01995	YLR090w		0.773679	0.718229	1.08758		6.62658e-05	1.006e-07	0.158937
bZIP transcription factor HacA	Y699_02024			0.876028	0.443511	0.620208		1.59516e-07	3.44619e-183	6.98864e-73
unfolded protein response Orm1, putative	Y699_04826	YGR038w		1.32094	1.13803	0.757679		4.03974e-05	0.062063	0.000260395
bZIP transcription factor CpcA	Y699_04896	YEL009c		1.81257	3.66218	5.17762		8.6871e-172	0	0
protein phosphatase 2C	Y699_05206	YDL006w		0.835938	0.719979	1.0538		0.0122699	1.79638e-06	0.441655
protein kinase and ribonuclease Ire1	Y699_07090	YHR079c		0.744184	0.507279	2.28797		4.19429e-13	1.6452e-56	2.85289e-169
tRNA ligase	Y699_08292	YJL087c		0.802655	0.393123	1.42823		0.107	1.31429e-10	0.00106601
protein phosphatase 2C, putative	Y699_08330	YER089c		0.670913	0.74855	1.6402		8.57889e-12	1.50187e-07	1.76036e-27
Oligosaccharyltransferase subunits:
oligosaccharyl transferase subunit (beta)	Y699_00739	YEL002c		0.955327	1.31114	0.66304		0.551537	3.94112e-06	5.33166e-09
oligosaccharyltransferase complex subunit alpha (ribophorin I)	Y699_03353	YJL002c		0.482938	0.45738	0.267929		3.00866e-18	1.13122e-21	7.21794e-44
oligosaccharyl transferase subunit (gamma)	Y699_03402	YOR085w		0.719971	0.663468	0.58282		3.47217e-05	9.73475e-08	1.97535e-11
oligosaccharyl transferase subunit (Stt3)	Y699_05636	YGL022w		0.439197	0.339724	0.340183		3.20376e-29	2.74672e-46	1.38506e-44
oligosaccharyltransferase complex subunit delta (ribophorin II)	Y699_06252	YMR149w		0.427969	0.526563	0.291211		9.09917e-11	9.73373e-08	1.77867e-18
oligosaccharyl transferase subunit Dad1	Y699_06896	YOR103c		0.498458	1.023	0.675413		0.00144929	0.909213	0.0487845
Processing of the ER-precursor Glc3Man9GlcNAc2 after transfer to a polypeptide：
alpha 1,3-glucosidase	Y699_00308	YBR229c		0.554499	0.224488	0.461596		2.90625e-39	8.09376e-166	3.29756e-62
alpha-1,6-mannosyltransferase subunit (Och1), putative	Y699_00703	YJR075w		0.222223	0.298641	0.234726		5.45452e-68	3.8548e-54	3.19435e-66
aminonitrophenyl propanediol resistance protein	Y699_02282	YEL036c		0.482523	0.657421	1.18222		1.92269e-15	4.02367e-07	0.0246019
alpha-1,6-mannosyltransferase subunit	Y699_02377	YDR245w		0.842474	0.562768	1.30133		0.0892869	9.42703e-09	0.0017029
mannosyl-oligosaccharide alpha-1,2-mannosidase	Y699_03838	YJR131w		0.767715	0.443186	0.661081		0.00558476	6.89968e-16	1.07043e-05
class I alpha-mannosidase 1A	Y699_04366	YLR057w		1.43456	0.928811	1.06006		3.94554e-25	0.0614757	0.135787
glycosyl transferase	Y699_04520	YJR075w		0.4565	0.52466	0.141193		1.71925e-05	0.000139571	7.86341e-17
alpha-1,6 mannosyltransferase subunit (Mnn9)	Y699_04709	YPL050c		0.584858	1.05192	0.848084		4.30768e-11	0.495127	0.0278541
UDP-glucose:glycoprotein glucosyltransferase	Y699_04797	YOR336w		0.370718	0.304056	0.834786		9.01951e-40	1.53247e-54	0.00387465
mannosidase MsdS	Y699_04911	YJR131w		1.54069	10.3664	22.3033		0.00965534	2.79562e-136	0
alpha-1,2-mannosyltransferase	Y699_05182	YBR015c		1.07227	0.657421	0.394986		0.580888	0.000392172	4.72697e-12
glycosyl transferase	Y699_05773	YJR075w		0.274907	0.0818404	0.0440487		7.70476e-33	5.22197e-70	6.72695e-77
N-glycosyl-transferase	Y699_06059	YEL036c		0.868077	1.07383	1.98531		0.0201904	0.203965	4.36015e-51
mannosyl-oligosaccharide alpha-1,2-mannosidase	Y699_06383	YJR131w		1.49352	1.24695	1.63265		2.44138e-09	0.00137281	2.04859e-14
alpha-glucosidase AgdA	Y699_06391	YBR229c		0.194613	0.966578	1.68158		4.30983e-13	0.839919	7.35078e-05
mannan polymerase II complex MNN11 subunit	Y699_06447	YJL183w		0.554205	0.520481	0.610555		8.32585e-09	6.00135e-11	4.98316e-07
alpha-glucosidase	Y699_06649	YBR229c		0.898735	1.5652	6.92666		0.819621	0.180196	1.76621e-18
putative family 31 glucosidase	Y699_06955	YBR229c		1.32775	2.78257	1.41242		0.229719	2.27994e-09	0.108563
alpha-1,6-mannosyltransferase subunit (Hoc1)	Y699_07119	YJR075w		1.68449	0.862598	1.55756		1.20497e-08	0.177958	1.32669e-06
alpha-1,2-mannosyltransferase (Mnn2)	Y699_07255	YBR015c		0.667632	0.927524	3.79406		0.148682	0.769525	2.15489e-16
mannosyl-oligosaccharide glucosidase	Y699_07282	YGL027c		0.489395	0.501954	0.848671		4.48946e-14	3.19955e-14	0.0512087
protein kinase C substrate, putative	Y699_08433	YDR221w		0.339697	0.208304	0.339134		4.45351e-66	1.25471e-114	1.55466e-67
ER glycosyl hydrolase (Edem)	Y699_08928	YHR204w		0.689185	0.716068	1.65027		7.67353e-06	2.41067e-05	7.39271e-15
alpha-glucosidase	Y699_09020	YBR229c		3.02096	8.31498	76.3863		2.15957e-20	2.91902e-125	0
Synthesis of the dolicholphosphate linked ER-precursor Glc3Man9GlcNAc2：
dolichyl-phosphate beta-glucosyltransferase	Y699_00666	YPL227c		0.482796	0.470174	0.616546		1.20714e-09	7.35863e-11	1.36376e-05
alpha-1,3-mannosyltransferase (Alg3)	Y699_01024	YBL082c		1.1102	0.429662	1.30678		0.458624	1.85391e-08	0.0243311
dolichol-phosphate mannosyltransferase	Y699_01509	YPR183w		1.15552	0.890849	0.734819		0.00606057	0.0318559	3.12995e-08
alpha-1,3-glucosyltransferase	Y699_01781	YOR002w		1.06821	1.5536	1.13323		0.584748	1.0231e-06	0.22976
dolichyl glycosyltransferase	Y699_02198	YOR067c		0.789265	1.14232	1.01946		0.176393	0.379949	0.910165
UDP-N-acetyl-glucosamine-1-P transferase Alg7	Y699_02723	YBR243c		0.919341	0.772937	0.493055		0.541407	0.0361441	1.80774e-07
glucosyltransferase (Die2)	Y699_02739	YGR227w		0.545123	0.590714	1.05422		2.68104e-06	1.54161e-05	0.650623
nuclear division Rft1 protein, putative	Y699_03403	YBL020w		0.646222	0.351083	0.457085		1.66999e-07	5.95657e-30	6.0241e-19
beta-1,4-mannosyltransferase (Alg1)	Y699_04533	YBR110w		0.636371	0.504089	0.67286		0.0117589	0.000112297	0.0200261
beta-1,4-N-acetylglucosaminyltransferase	Y699_04814	YGL047w		0.759792	0.870348	1.46346		0.0471827	0.284	0.000529058
alpha-1,6-mannosyltransferase subunit (Ecm39)	Y699_04859	YNR030w		0.457875	0.497287	0.535307		1.99364e-08	1.02151e-07	1.98596e-06
alpha-1,2-mannosyltransferase (Alg9)	Y699_04980	YNL219c		0.7127	0.776092	1.75236		0.175462	0.270217	0.00205785
alpha-1,2-mannosyltransferase (Alg2)	Y699_05194	YGL065c		0.673242	0.298782	0.204162		5.34975e-06	1.94072e-33	1.40968e-45
monosaccharide-P-dolichol utilization protein	Y699_06221			1.36154	1.40926	1.03714		0.0139361	0.00335164	0.793642
phosphatidate cytidylyltransferase	Y699_06291	YMR013c		0.869446	0.298547	0.0698126		4.29727e-06	9.28109e-232	0
alpha-1,2-mannosyltransferase (Alg11)	Y699_06617	YNL048w		0.88259	0.855322	0.920714		0.168012	0.0620676	0.335864
Proteasome:
proteasome regulatory particle subunit Rpt2	Y699_00558	YDL007w		0.926055	0.600668	0.520632		0.100775	2.50432e-28	4.68522e-41
26S proteasome regulatory subunit Mts4	Y699_00997	YHR027c		0.650376	0.355031	0.512034		4.85009e-29	1.37755e-127	2.14586e-62
26S proteasome regulatory particle subunit Rpn8, putative	Y699_01102	YOR261c		0.717078	0.533426	0.619917		4.25199e-08	4.61631e-24	5.19725e-15
proteasome regulatory particle subunit Rpt3, putative	Y699_01416	YDR394w		0.756316	0.619084	0.820568		3.33656e-07	1.67923e-18	0.000177887
proteasome regulatory particle subunit (RpnL)	Y699_01646	YFR052w		1.03923	0.871035	0.62574		0.616977	0.0402951	6.16302e-11
proteasome regulatory particle subunit Rpt1, putative	Y699_01771	YKL145w		0.780646	0.403122	0.456937		6.76974e-09	7.73701e-81	5.72333e-62
proteasome regulatory particle subunit (RpnC)	Y699_01933	YER021w		0.771008	0.415528	0.417628		9.4605e-21	7.41115e-175	4.96541e-167
26S proteasome regulatory subunit S5A	Y699_02361	YHR200w		1.07219	0.529045	0.452673		0.312533	1.6428e-19	1.82286e-26
proteasome regulatory particle subunit (RpnK)	Y699_03127	YFR004w		0.513563	0.407	0.777429		3.35926e-27	5.74115e-46	6.23466e-06
proteasome regulatory particle subunit Rpt6, putative	Y699_03423	YGL048c		1.07073	0.45664	0.527629		0.147946	3.82396e-53	4.6354e-37
proteasome component (Ecm29)	Y699_03813	YHL030w		0.56308	0.419047	0.913171		1.06007e-10	2.25719e-21	0.267627
proteasome regulatory particle subunit Rpt4	Y699_03837	YOR259c		0.779998	0.557909	0.865187		0.000346932	1.39518e-16	0.0298207
proteasome regulatory particle subunit (RpnG)	Y699_03934	YPR108w		0.909093	0.370902	0.414905		0.0119556	1.11564e-117	1.2528e-94
proteasome regulatory particle subunit (RpnI)	Y699_04403	YDR427w		0.961565	0.450307	0.50984		0.614478	3.12738e-26	1.51905e-19
C2H2 transcription factor (Rpn4)	Y699_04991	YDL020c		1.30273	4.21509	2.82454		4.18364e-149	0	0
26S proteasome regulatory subunit Rpn2	Y699_06233	YIL075c		0.615599	0.268019	0.453656		5.29027e-61	0	4.65224e-140
proteasome regulatory particle subunit (RpnF), putative	Y699_06674	YDL097c		0.83187	0.429784	0.531841		0.0100603	5.93609e-28	2.69394e-17
proteasome regulatory particle subunit Rpt5	Y699_06685	YOR117w		0.679206	0.705764	1.06942		4.14628e-49	3.01936e-43	0.00507575
Cellular export and secretion:
secretory pathway protein Ssp120	Y699_00989	YLR250w		1.50118	1.49831	0.681625		0.00254705	0.00157442	0.0162524
nfi:NFIA_064790 vesicular fusion ATPase, putative	Y699_01306	YBR080c		0.56461	0.298931	0.92175		1.62065e-18	5.33339e-61	0.17393
calcium/mangenease P-type ATPase	Y699_03360	YGL167c		0.530753	0.518094	0.912797		5.02402e-16	4.23124e-18	0.198045
COPI SUBUNITS:
Coatomer subunit alpha	Y699_01655	YDL145c		0.557482	0.368048	0.570752		8.51913e-73	4.19447e-181	3.00103e-69
COPI vesicle coat beta' subunit	Y699_02778	YGL137w		0.605289	0.43194	0.74505		1.28379e-42	8.33247e-105	1.90792e-17
ADP-ribosylation factor GTPase-activating protein 2/3	Y699_02844	YER122c		0.675954	0.740553	1.22141		6.37426e-08	1.1321e-05	0.00123187
Coatomer subunit zeta	Y699_02899	YPL010w		0.738607	0.628771	0.55718		0.00252466	2.14759e-06	1.03946e-08
Coatomer subunit gamma	Y699_03050	YNL287w		0.57228	0.322112	0.502344		1.46202e-77	1.46179e-250	4.28475e-112
Coatomer subunit delta	Y699_09042	YFR051c		0.503082	0.499254	0.65204		4.00316e-29	1.80767e-31	6.46272e-14
Sec23/Sec24 family protein	Y699_01581	YHR098c		0.539297	0.225819	0.47094		4.94959e-56	4.22989e-219	6.04035e-79
protein transport protein (SEC31)	Y699_02575	YDL195w		0.338437	0.444661	0.619809		5.37595e-198	2.14659e-134	4.31678e-54
protein transport protein Sec24	Y699_04408	YIL109c		0.485747	0.567612	1.35358		4.05134e-49	4.93212e-35	1.12798e-15
small monomeric GTPase SarA	Y699_06800	YPL218w		1.26292	0.957645	0.734572		6.10307e-07	0.403027	3.20322e-09
protein transport protein Sec23	Y699_06935	YPR181c		0.494826	0.398389	0.805538		5.86076e-46	5.32973e-74	8.82618e-07
COPII vesicle coat protein Sec16	Y699_07306	YPL085w		0.738894	0.475985	0.642921		2.25203e-17	2.91307e-84	3.02715e-34
Coatomer subunit beta	Y699_08175	YDR238c		0.437986	0.35951	0.769363		2.5457e-84	2.04708e-123	1.21734e-12
ER to Golgi and Intra-Golgi transport:
ubiquitin C-terminal hydrolase (HAUSP)	Y699_00285	YDL018c		0.540762	0.555349	1.00426		2.79083e-67	4.44206e-66	0.904161
ER to Golgi transport protein (Sly41)	Y699_00395	YOR307c		1.20215	0.865135	0.582048		0.067011	0.162312	1.07885e-06
TRAPP complex subunit (Bet5), putative	Y699_00450	YML077w		1.19241	0.79959	0.986961		0.29515	0.187718	0.945245
vesicular-fusion protein sec17	Y699_02586	YBL050w		0.867906	0.921886	0.688891		0.118967	0.34104	2.23044e-05
Golgi membrane protein (Rer1)	Y699_02749	YCL001w		1.04767	1.69074	2.05678		0.614907	1.78417e-15	1.03892e-29
Golgi membrane protein	Y699_03426	YGR172c		0.522122	0.553938	0.604609		7.77684e-13	7.53288e-12	5.25224e-09
YIP3-like protein	Y699_03821	YNL044w		0.571182	0.649267	0.847454		1.74116e-11	3.12982e-08	0.0301233
endosomal cargo receptor (Erv14), putative	Y699_03889	YGL054c		0.611384	0.640433	0.708415		2.41911e-05	5.44815e-05	0.00176066
stromal membrane-associated protein	Y699_03941	YIL044c		0.510242	0.710636	0.634782		3.81338e-33	1.33539e-11	6.17823e-18
COPII-coated vesicle protein (Erv41)	Y699_04717	YML067c		0.399806	0.532578	0.657036		1.72711e-27	1.63981e-16	1.58834e-08
endosomal cargo receptor (Erv25)	Y699_04833	YML012w		0.708989	0.72232	0.739256		0.000106555	0.000117385	0.000408982
intracellular protein transport protein (UsoA), putative	Y699_04994	YDL058w		0.782924	0.318085	0.76825		5.0447e-05	3.24112e-59	7.33635e-06
vacuolar protein sorting-associated protein vps13	Y699_06516	YLL040c		1.10536	0.710178	0.562894		0.000350884	7.06649e-32	3.3711e-75
VHS domain protein	Y699_06637	YHR108w		0.481104	0.388677	0.435682		6.46985e-47	8.26121e-74	1.64442e-58
COPII-coated vesicle membrane protein Erv46	Y699_06785	YAL042w		0.636818	0.634839	0.925218		6.45232e-09	1.21359e-09	0.290048
BET3 family protein	Y699_07176	YOR115c		0.727547	1.07438	1.77223		0.0387545	0.610388	5.76474e-07
chitin biosynthesis protein (Chs7)	Y699_08070	YHR142w		0.911139	0.517877	0.50235		0.105513	2.46741e-29	1.94094e-30
COPII-coated vesicle protein SurF4/Erv29	Y699_08099	YGR284c		0.568641	0.852247	1.22417		5.81142e-10	0.0521925	0.00728847
endosomal cargo receptor (P24), putative	Y699_08128	YGL200c		1.04133	1.10705	0.993836		0.739396	0.310663	0.960991
guanyl-nucleotide exchange factor (Sec7)	Y699_08594	YDR170c		0.572223	0.43813	1.23977		2.93385e-35	2.80177e-70	6.87951e-09
Exocyst:
Exocyst complex component Sec8	Y699_00649	YPR055w		0.334843	0.27362	0.640997		3.96234e-75	2.34341e-100	1.50526e-18
Rho GTPase Rho3	Y699_01875	YIL118w		1.17549	1.45827	0.632343		0.158691	0.000104089	0.000167408
Exocyst complex component Exo70	Y699_02663	YJL085w		1.00296	0.9057	0.990606		0.986874	0.308534	0.930515
Rho GTPase ModA, putative	Y699_03348	YLR229c		0.926281	2.34411	2.1421		0.460909	8.78353e-36	1.00369e-26
Rab GTPase SrgA, putative	Y699_03409	YFL005w		0.823446	1.17714	1.47927		0.0247315	0.0292657	1.88013e-08
Rho GTPase Rho1	Y699_03849	YPR165w		1.16895	0.919548	0.763424		1.45639e-12	0.00026204	1.6274e-29
Exocyst complex component Exo84	Y699_04272	YBR102c		0.474722	0.432585	0.830632		7.94597e-11	1.03542e-13	0.0670856
Exocyst complex component Sec5	Y699_05088	YDR166c		0.731058	0.503866	1.15119		3.86934e-05	2.77164e-18	0.036994
Exocyst complex component Sec10, putative	Y699_05703	YLR166c		0.751129	0.560511	0.674681		8.55811e-08	2.76243e-26	1.58945e-13
Exocyst complex component Sec6	Y699_06424	YIL068c		0.528939	0.322134	0.66961		2.31048e-06	4.916e-15	0.00136266
Exocyst complex component Sec3	Y699_06853	YER008c		0.476099	0.427112	0.963537		8.38963e-28	2.0227e-36	0.54699
exocyst complex component Sec15, putative	Y699_07171	YGL233w		0.822395	0.874254	1.88893		0.039728	0.133114	3.1855e-19
Golgi to endosome transport:
hypothetical protein	Y699_01572	YJL004c		1.5454	0.650969	0.696158		1.38505e-06	7.01669e-05	0.000836595
Golgi to endosome transport protein (Ent3)	Y699_03149	YJR125c		0.854828	1.05561	0.976229		0.00105354	0.231312	0.618265
SEC34/SEC35 COMPLEX:
Golgi complex component Cog3, putative	Y699_01441	YER157w		0.557457	0.436016	0.644291		1.78132e-07	2.55198e-13	3.38454e-05
Golgi transport complex component Cog5, putaitve	Y699_01570	YNL051w		1.06026	0.777924	1.19168		0.857845	0.389771	0.513489
hypothetical protein	Y699_03362	YPR105c		0.547004	0.353753	0.399375		1.82697e-13	1.80918e-32	3.21093e-26
Golgi transport complex subunit Cog6	Y699_04377	YNL041c		0.644288	0.594459	0.254148		9.73109e-05	1.98104e-06	5.89502e-24
Secretion related GTPAses and interacting proteins:
vacuolar dynamin-like GTPase VpsA	Y699_00202	YKR001c		0.587992	0.494968	0.803091		9.81005e-46	4.17074e-77	2.30149e-10
Ras-related protein Rab-1A	Y699_00390	YFL038c		1.08458	1.14919	1.80903		0.214105	0.0164756	1.20348e-31
ADP-ribosylation factor GTPase-activating protein 1	Y699_00566	YDL226c		0.864658	0.770865	0.634396		0.0860389	0.00108962	5.57765e-08
guanine nucleotide exchange factor (Gea2)	Y699_01014	YEL022w		0.45447	0.37079	0.709447		7.63184e-39	2.75503e-58	2.08133e-10
Rab small monomeric GTPase Rab7, putative	Y699_01038	YML001w		1.33591	1.01079	0.606566		4.63014e-06	0.88617	1.86387e-11
secretion related GTPase SrgD	Y699_01086	YER031c		1.73772	1.86088	1.62011		6.09087e-08	9.75545e-11	2.15164e-06
ADP-ribosylation factor 6, putative	Y699_01348	YOR094w		1.40346	0.546557	0.238833		1.46354e-13	2.09351e-27	1.29526e-94
RAB GTPase Vps21/Ypt51	Y699_01477	YOR089c		0.808695	0.587231	0.534877		0.000945756	2.0826e-16	1.65908e-20
GDP/GTP exchange factor Sec2p	Y699_01902	YNL272c		2.36078	0.349643	0.443024		1.06192e-93	1.45384e-57	5.75366e-38
rab6	Y699_02317	YLR262c		0.864289	0.848345	0.815796		0.070296	0.0290568	0.00782396
secretory pathway gdp dissociation inhibitor	Y699_02732	YER136w		0.595849	0.335313	0.846903		4.97047e-56	6.11748e-195	3.7174e-08
Rab GTPase SrgA, putative	Y699_03409	YFL005w		0.823446	1.17714	1.47927		0.0247315	0.0292657	1.88013e-08
ras-like GTP-binding protein	Y699_03588	YKR014c		1.69943	2.20919	2.90454		2.10005e-05	6.77356e-13	1.67351e-24
ADP-ribosylation factor family protein	Y699_03986	YDL192w		0.718565	0.286273	0.731365		0.00176183	2.91258e-24	0.00209733
RAB GTPase Ypt5, putative	Y699_06190	YOR089c		0.831739	1.32735	1.10996		0.00587291	3.07504e-07	0.0869701
Ras GTPase Rab11, putative	Y699_07047	YER031c		0.82875	1.21033	0.966135		0.000136082	7.39458e-06	0.48292
ADP-ribosylation factor, putative	Y699_08102	YDL137w		1.21393	1.06156	1.12845		3.7111e-09	0.0796812	0.000267842
Ras family GTPase (Rab4b)	Y699_08948	YER031c		1.60929	1.64075	2.06536		1.33139e-09	4.09853e-11	4.24635e-24
SNAREs:
member of the syntaxin family of t-SNAREs	Y699_00254	YDR468c		0.360395	0.797345	1.2787		6.68775e-05	0.285473	0.192674
SNARE complex subunit (Bet1)	Y699_01114	YIL004c		1.128	1.16355	0.766657		0.253752	0.112671	0.0116763
SNARE-dependent exocytosis protein (Sro7), putative	Y699_01446	YPR032w		0.924203	0.80044	1.74778		0.297101	0.00124755	3.04948e-23
ER-Golgi SNARE complex subunit (Sed5)	Y699_01793	YLR026c		1.07935	1.1036	1.96641		0.424877	0.250026	6.77308e-22
plasma membrane SNARE protein (Sec9)	Y699_02498	YGR009c		1.02371	0.262549	0.897263		0.52755	1.77954e-218	0.000940999
SNARE complex subunit (Vam7), putative	Y699_03054	YGL212w		1.11142	0.732998	0.652474		0.224867	0.000283296	1.52989e-06
synaptobrevin-like protein Sybl1	Y699_04262	YLR093c		0.636371	0.5424	0.208369		4.11203e-09	1.28333e-15	1.88672e-57
SNARE domain protein	Y699_06083	YOR036w		1.06214	0.740438	0.541766		0.500312	0.000270073	6.65759e-12
SNARE protein Ykt6	Y699_06337	YKL196c		0.651871	1.22573	0.477332		1.13976e-08	0.00115382	5.21826e-21
SNARE complex subunit (Tlg2)	Y699_06380	YOL018c		0.515887	0.432285	0.460817		1.55995e-08	7.74474e-13	4.16594e-11
vesicle transport through interaction with t-SNAREs 1	Y699_06443	YMR197c		1.25259	1.14679	0.74555		0.000254194	0.0252646	1.42485e-05
protein transport protein sec22	Y699_07287	YLR268w		0.759792	0.647996	0.724893		0.0471827	0.0011066	0.01517
acetylglutamate kinase	Y699_07410	YAL030w		1.15143	1.17368	1.81415		1.80958e-06	1.14439e-08	1.38653e-123
SNARE domain protein; K08486 syntaxin 1B/2/3	Y699_08852	YPL232w		1.12069	0.75569	0.674482		0.0175336	8.38139e-09	7.37087e-15
TRAPP complex：
TRAPP complex subunit (Bet5), putative	Y699_00450	YML077w		1.19241	0.79959	0.986961		0.29515	0.187718	0.945245
hypothetical protein	Y699_02209	YDR108w		0.852134	0.412233	1.10937		0.11173	1.13077e-16	0.250228
Sybindin-like family protein	Y699_02360	YDR246w		0.56669	1.07145	0.654148		0.0148537	0.735122	0.0509762
TMEM1 family protein	Y699_05112	YMR218c		0.944956	0.53894	1.16659		0.472276	2.38763e-16	0.0182812
BET3 family protein	Y699_05161	YDR472w		0.843944	0.998418	0.801293		0.207829	0.990098	0.079071
BET3 family protein	Y699_07176	YOR115c		0.727547	1.07438	1.77223		0.0387545	0.610388	5.76474e-07
hypercellular protein HypA	Y699_07215	YDR407c		0.455527	0.282806	0.502412		5.22964e-22	3.50641e-46	1.86285e-18
TRAPP complex component Bet3	Y699_08925	YKR068c		0.691738	0.435369	0.570535		0.00780537	7.51152e-09	4.76684e-05
Vacuolar protein sorting：
Sec1 family superfamily	Y699_00911	YDR164c		0.343104	0.26839	0.229428		1.99704e-68	2.76761e-96	2.56788e-107
vacuolar segregation protein (Pep7)	Y699_01188	YDR323c		0.802282	0.410695	0.521572		0.00627304	2.48529e-24	1.05587e-14
vacuolar assembly protein	Y699_01432	YDR080w		0.437891	0.439162	1.06317		1.23863e-25	4.36724e-27	0.361032
vacuolar sorting ATPase Vps4	Y699_01611	YPR173c		0.520756	0.478052	1.12429		8.12261e-13	1.74857e-16	0.12997
autophagy protein Atg20	Y699_02458	YDR425w		0.621088	0.488885	0.748462		3.82088e-14	6.57995e-29	1.14076e-06
vacuolar sorting protein	Y699_02499	YLR396c		0.899958	0.58596	2.59911		0.263444	4.66664e-09	1.12885e-51
vacuolar sorting-associated protein (Vps27)	Y699_03250	YNR006w		0.480875	0.473602	0.552177		3.67636e-29	5.65097e-32	1.78105e-21
vacuolar protein sorting-associated protein Vps5, putative	Y699_04865	YOR069w		0.648152	0.328365	0.511842		3.59771e-15	5.13768e-71	1.10948e-31
guanine nucleotide exchange factor Vps9	Y699_04894	YML097c		0.594312	0.740853	1.81477		3.39746e-08	0.0005611	7.12567e-18
vacuolar protein sorting vps16	Y699_05230	YPL045w		0.750387	0.792961	1.25193		0.0160274	0.0381808	0.025903
Golgi complex component (Vps8)	Y699_06771	YAL002w		0.355267	0.119392	0.247424		5.10583e-79	3.06384e-202	1.13234e-121
SAM domain protein	Y699_06795	YOR359w		1.24857	1.62926	2.84122		1.6807e-08	1.94763e-44	2.63218e-252
vacuolar protein sorting-associated protein VpsB	Y699_07213	YGL095c		0.699508	0.297847	0.39378		2.14277e-06	3.28324e-43	7.96411e-29
UPF0220 domain protein	Y699_07223	YOL129w		1.26752	1.58863	0.754139		0.125704	0.000457647	0.0888062
vacuolar protein sorting-associated protein 29	Y699_08312	YHR012w		0.610097	0.37194	0.247732		3.11031e-09	3.61004e-28	2.36906e-43
vacuolar protein sorting-associated protein Vps28, putative	Y699_09014	YPL065w		0.953003	0.669347	1.08078		0.797348	0.0141128	0.620734
ORF = identifier for open reading frame in A. fumigatus Z5; Yeast proteins are the proteins encoded by ORF-homolog in S. cerevisiae; Fold changes reflect ratio of normalized transcript
levels on the three treatments compared to sucrose (X/S:xylan/sucrose, R/S:rice straw/sucrose, C/S:cellulose/sucrose); significance of each observation is given by p-value.
Bold indicates homologs to the 11 genes induced by all three ER-stress conditions in the secretory pathway in Guillemette's results.
Fold changes with the grey background indicate the genes induced in xylan, rice straw or cellulose compared to sucrose.
