# Supplementary material for: Genome-wide transcriptomic analysis of a superior biomass-degrading strain of A. fumigatus revealed active lignocellulose-degrading genes
Source: BMC Genomics. 2015 Jun 16;16(1):459. doi: 10.1186/s12864-015-1658-2 (PMC4469458; doi:10.1186/s12864-015-1658-2)
Supplement: Additional file 11: — Homologs among the rice straw-induced strain Z5 and wheat straw-induced A. niger and T. reesei . This file listed the homologs of genes that were differently expressed in rice straw-induced Z5, wheat straw-induced A. niger and T. reesei. [file 12864_2015_1658_MOESM11_ESM.xlsx]

## Sheet: Sheet1
Additional file 11: Homologs between rice straw induced genes in A. fumigatus Z5 and wheat straw induced genes in A. niger and T. reesei.
Gene ID in A. fumigatus Z5	Gene ID in A. niger	Gene ID in T. reesei	Description
Y699_07898	An12g02220	kg2.C_scaffold_3000002	cellobiohydrolase
Y699_05455	An02g09530	gw1.6.145.1	hypothetical protein
Y699_05888	An03g01620	fgenesh5_pg.C_scaffold_3000027	sugar transporter
Y699_09200	An01g11520	fgenesh5_pg.C_scaffold_1000682	extracellular polygalacturonase
Y699_06810	An01g03740	fgenesh5_pg.C_scaffold_10000166	D-xylose reductase (Xyl1)
Y699_01350	An02g07800	fgenesh1_pm.C_scaffold_8000190	Methionine synthase, vitamin-B12 independent
Y699_01300	An12g09270	fgenesh1_pm.C_scaffold_6000153	MFS sugar transporter protein
Y699_04641	An03g06550	fgenesh1_pm.C_scaffold_1000219	glucan 1,4-alpha-glucosidase
Y699_03557	An14g02450	estExt_GeneWisePlus.C_350025	aquaporin
Y699_06914	An18g04090	estExt_GeneWisePlus.C_290155	hypothetical protein
Y699_02107	An03g00640	estExt_GeneWisePlus.C_290128	amino acid transporter
Y699_03832	An18g06310	estExt_GeneWisePlus.C_110513	l-fucose permease; K02429 MFS transporter, FHS family, L-fucose permease
Y699_04557	An06g00560	estExt_Genewise1.C_190306	MFS monosaccharide transporter
Y699_06922	An06g00560	estExt_Genewise1.C_190306	MFS sugar transporter
Y699_00212	An02g10320	estExt_fgenesh5_pg.C_80207	thiamine biosynthesis protein (Nmt1)
Y699_02878	An16g06950	estExt_fgenesh5_pg.C_70332	carboxylic acid transport protein
Y699_04400	An08g10750	e_gw1.8.593.1	integral membrane protein
Y699_07880	An01g09960	e_gw1.5.72.1	beta-xylosidase
Y699_04006	An04g04890	e_gw1.5.594.1	glycerol kinase
Y699_03783	An06g00620	e_gw1.31.88.1	MFS maltose transporter; K08141 MFS transporter, SP family, general alpha glucoside:H+ symporter
Y699_05309	An12g09270	e_gw1.3.731.1	MFS monosaccharide transporter
Y699_07512	An12g09270	e_gw1.3.731.1	MFS lactose permease
Y699_01340	An02g08230	e_gw1.27.188.1	MFS sugar transporter, putative
Y699_03701	An18g01700	e_gw1.15.225.1	MFS quinate transporter
Y699_07197	An15g00280	e_gw1.15.132.1	polysaccharide deacetylase family protein
Y699_03193	An07g08810	e_gw1.14.484.1	GPR/FUN34 family protein
Y699_08939	An12g00160	e_gw1.10.84.1	malate dehydrogenase
Y699_06615	An18g05940	NF	arabinogalactan endo-1,4-beta-galactosidase GalA
Y699_06650	An18g05610	NF	MFS transporter
Y699_06915	An18g04100	NF	exo-beta-1,3-glucanase
Y699_08586	An18g04100	NF	glucanase
Y699_06723	An18g03570	NF	beta-glucosidase
Y699_08636	An18g03570	NF	beta-D-glucoside glucohydrolase
Y699_05870	An18g03380	NF	thioredoxin; K03671 thioredoxin 1
Y699_04122	An18g02700	NF	cytochrome P450 oxidoreductase GliF
Y699_01022	An18g02380	NF	MFS efflux transporter
Y699_07884	An18g01930	NF	hypothetical protein
Y699_00475	An17g01530	NF	alcohol dehydrogenase
Y699_08803	An17g01530	NF	alcohol dehydrogenase
Y699_00561	An17g00300	NF	beta-glucosidase, putative
Y699_09354	An17g00230	NF	HPP family protein
Y699_05673	An16g09070	NF	glucosamine-6-phosphate isomerase
Y699_05628	An16g08480	NF	pirin
Y699_05528	An16g07080	NF	hypothetical protein
Y699_04324	An16g06200	NF	C6 zinc finger domain protein
Y699_00170	An16g01880	NF	extracellular lipase
Y699_08515	An16g01880	NF	lipase (EC:3.1.1.-)
Y699_00087	An16g00540	NF	hypothetical protein
Y699_01299	An16g00540	NF	hypothetical protein
Y699_05394	An15g07550	NF	amino acid transporter
Y699_02312	An15g05810	NF	C6 transcription factor
Y699_03723	An15g03940	NF	high-affinity glucose transporter
Y699_00872	An14g04370	NF	pectin lyase
Y699_03597	An14g03080	NF	hypothetical protein
Y699_05806	An14g03080	NF	hypothetical protein
Y699_07626	An14g03080	NF	integral membrane protein
Y699_08637	An14g02760	NF	endoglucanase
Y699_05478	An14g02460	NF	flavohemoprotein
Y699_03574	An14g02100	NF	cell wall serine-threonine-rich galactomannoprotein Mp1
Y699_03513	An14g01130	NF	rhamnogalacturonase B
Y699_03458	An14g00530	NF	copper resistance protein Crd2
Y699_07945	An13g03110	NF	MFS transporter
Y699_07616	An13g01680	NF	phosphoketolase
Y699_01199	An13g01250	NF	siderochrome-iron transporter
Y699_08492	An13g01250	NF	siderochrome-iron transporter
Y699_03686	An12g10330	NF	hypothetical protein
Y699_09366	An12g09270	NF	MFS lactose permease
Y699_07505	An12g09120	NF	hypothetical protein
Y699_07499	An12g08890	NF	hypothetical protein
Y699_07471	An12g08570	NF	alkyl hydroperoxide reductase 1
Y699_07461	An12g08350	NF	MFS drug efflux pump
Y699_07404	An12g07500	NF	extracellular exo-polygalacturonase
Y699_07397	An12g07450	NF	MFS monosaccharide transporter
Y699_07396	An12g07430	NF	extracellular dioxygenase
Y699_07604	An12g06200	NF	TPR domain protein
Y699_05457	An12g05010	NF	acetyl xylan esterase
Y699_02044	An12g04610	NF	endo-1,4-beta-glucanase
Y699_03689	An12g04610	NF	Glycosyl hydrolase family 61
Y699_02419	An12g02550	NF	esterase
Y699_07610	An12g01910	NF	extracellular phytase
Y699_08826	An12g01910	NF	phytase
Y699_08834	An12g01850	NF	beta-mannosidase
Y699_08906	An12g00600	NF	AIF-like mitochondrial oxidoreductase (Nfrl)
Y699_08949	An12g00030	NF	xylitol dehydrogenase
Y699_01905	An11g09930	NF	Coenzyme Q (ubiquinone) biosynthesis protein Coq4, putative
Y699_01854	An11g09430	NF	C2H2 zinc finger domain protein
Y699_03997	An11g01660	NF	hypothetical protein
Y699_04190	An11g00890	NF	hypothetical protein
Y699_04646	An10g00870	NF	oxidoreductase, 2OG-Fe(II) oxygenase family
Y699_00380	An09g06680	NF	citrate synthase (Cit1)
Y699_01149	An09g04200	NF	hypothetical protein
Y699_06556	An09g02710	NF	2-oxo acid dehydrogenases acyltransferase, putative
Y699_09418	An09g02160	NF	rhamnogalacturonan acetylesterase RgaE
Y699_04448	An08g10110	NF	lipid transfer protein, putative
Y699_04469	An08g08840	NF	glutamate decarboxylase
Y699_04502	An08g08480	NF	oxidoreductase, short chain dehydrogenase/reductase family
Y699_04278	An08g07290	NF	aldehyde dehydrogenase AldA
Y699_08802	An08g07290	NF	aldehyde dehydrogenase
Y699_05083	An08g05640	NF	nitrite reductase NiiA
Y699_05084	An08g05610	NF	nitrate reductase NiaD
Y699_08092	An08g04040	NF	MFS sugar transporter
Y699_08179	An08g03200	NF	ammonium transporter, putative
Y699_04570	An08g01900	NF	xylosidase/arabinosidase
Y699_03865	An07g09330	NF	cellobiohydrolase celD
Y699_04625	An07g08940	NF	cellulose-binding GDSL lipase/acylhydrolase
Y699_03187	An07g08720	NF	alpha,alpha-trehalose phosphate synthase subunit, putativesynthase (UDP-forming) [EC:2.4.1.15]
Y699_07650	An07g06240	NF	MFS siderophore iron transporter
Y699_00780	An07g03570	NF	carbonyl reductase
Y699_00787	An07g03470	NF	MFS allantoate transporter
Y699_09371	An07g03340	NF	conidial hydrophobin RodB
Y699_08580	An07g02540	NF	sugar transporter family protein
Y699_08530	An06g00990	NF	FAD dependent oxidoreductase
Y699_05425	An06g00260	NF	MFS sugar transporter, putative
Y699_09209	An06g00190	NF	tripeptidyl peptidase A
Y699_05771	An05g02300	NF	GlcNAc-PI de-N-acetylase, putative
Y699_07847	An05g01160	NF	ubiE/COQ5 methyltransferase
Y699_04479	An04g10130	NF	3-isopropylmalate dehydrogenase
Y699_05423	An04g09700	NF	extracellular exo-polygalacturonase
Y699_09434	An04g09490	NF	hypothetical protein
Y699_06245	An04g03420	NF	calcium homeostasis protein Regucalcin, putative
Y699_06234	An04g03290	NF	acyl-CoA dehydrogenase
Y699_06023	An04g00790	NF	pentafunctional AROM polypeptide
Y699_05725	An03g06660	NF	MFS peptide transporter
Y699_04683	An03g06410	NF	C-4 methylsterol oxidase
Y699_05734	An03g06410	NF	C-4 methyl sterol oxidase
Y699_00088	An03g05200	NF	carboxypeptidase
Y699_00665	An03g04400	NF	hypothetical protein
Y699_01298	An03g03740	NF	beta-glucosidase
Y699_09150	An03g03740	NF	beta-glucosidase
Y699_07655	An03g03530	NF	siderophore biosynthesis lipase/esterase
Y699_02594	An03g00960	NF	alpha-L-arabinofuranosidase
Y699_04481	An03g00940	NF	endo-1,4-beta-xylanase
Y699_06333	An03g00940	NF	endo-1,4-beta-xylanase
Y699_09486	An03g00940	NF	endo-1,4-beta-xylanase
Y699_05402	An03g00500	NF	beta-1,6-glucanase Neg1
Y699_01844	An02g13750	NF	glutaminase GtaA
Y699_01670	An02g12450	NF	extracellular exo-polygalacturonase
Y699_00242	An02g09810	NF	nicotinamide nucleotide transhydrogenase
Y699_01180	An02g09690	NF	carboxylesterase family protein
Y699_05476	An02g09530	NF	integral membrane protein
Y699_01363	An02g07710	NF	NAD binding Rossmann fold oxidoreductase
Y699_01443	An02g06820	NF	pyruvate decarboxylase PdcA
Y699_01444	An02g06810	NF	THUMP domain protein
Y699_02696	An02g03570	NF	ketoreductase
Y699_09107	An01g13480	NF	hypothetical protein
Y699_09130	An01g13080	NF	C6 transcription factor
Y699_04911	An01g12550	NF	mannosidase MsdS (EC:3.2.1.113)
Y699_04296	An01g11660	NF	1,4-beta-D-glucan-cellobiohydrolyase
Y699_07518	An01g11660	NF	endoglucanase
Y699_04898	An01g07860	NF	sulfate transporter family protein
Y699_06993	An01g05370	NF	hypothetical protein
Y699_05825	An01g01870	NF	endoglucanase, putative
Y699_07611	An01g00780	NF	endo-1,4-beta-xylanase
Y699_07623	An01g00780	NF	endo-1,4-beta-xylanase
Y699_00632	NF	e_gw1.42.31.1	hypothetical protein
Y699_00644	NF	fgenesh5_pg.C_scaffold_17000046	hypothetical protein
Y699_00834	NF	fgenesh5_pg.C_scaffold_9000082	hypothetical protein
Y699_01253	NF	e_gw1.1.793.1	hypothetical protein
Y699_01368	NF	estExt_Genewise1.C_90073	F-box and WD40 domain protein
Y699_01878	NF	e_gw1.24.79.1	NIPSNAP family protein
Y699_02097	NF	e_gw1.10.71.1	C6 finger domain protein
Y699_02117	NF	fgenesh5_pg.C_scaffold_5000537	C4-dicarboxylate transporter
Y699_02158	NF	estExt_fgenesh5_pg.C_50081	hypothetical protein
Y699_02431	NF	e_gw1.7.459.1	cutinase
Y699_02510	NF	e_gw1.22.26.1	thiamine pyrophosphate enzyme
Y699_02886	NF	estExt_fgenesh5_pg.C_220009	fungal specific trascription factor
Y699_03088	NF	estExt_fgenesh5_pg.C_50107	hypothetical protein
Y699_03156	NF	e_gw1.10.320.1	Ctr copper transporter family protein
Y699_03231	NF	fgenesh5_pg.C_scaffold_3000561	Fe-containing alcohol dehydrogenase
Y699_03298	NF	estExt_Genewise1.C_190306	MFS monosaccharide transporter
Y699_03346	NF	fgenesh5_pg.C_scaffold_1000599	hypothetical protein
Y699_03535	NF	estExt_fgenesh5_pg.C_100390	MFS transporter
Y699_03613	NF	estExt_fgenesh5_pg.C_70059	aldehyde dehydrogenase
Y699_03634	NF	e_gw1.15.42.1	MFS alpha-glucoside transporter
Y699_03855	NF	fgenesh5_pg.C_scaffold_7000131	MFS quinate transporter
Y699_03860	NF	e_gw1.5.520.1	SAM and PH domain protein
Y699_03894	NF	estExt_fgenesh5_pg.C_100207	kynurenine 3-monooxygenase
Y699_03930	NF	estExt_fgenesh5_pg.C_340036	phosphoenolpyruvate carboxykinase AcuF
Y699_04171	NF	e_gw1.27.98.1	FAD dependent oxidoreductase superfamily
Y699_04189	NF	estExt_GeneWisePlus.C_70398	hypothetical protein
Y699_04224	NF	estExt_GeneWisePlus.C_80797	homogentisate 1,2-dioxygenase
Y699_04274	NF	estExt_GeneWisePlus.C_90343	1,3-beta-glucanosyltransferase Gel2
Y699_04335	NF	e_gw1.15.42.1	MFS sugar permease
Y699_04501	NF	fgenesh1_pm.C_scaffold_7000012	phospholipase, patatin family protein
Y699_04529	NF	gw1.3.967.1	RTA1 domain protein
Y699_04556	NF	e_gw1.1.173.1	ADAM family of metalloprotease
Y699_04862	NF	e_gw1.1.388.1	methylmalonate-semialdehyde dehydrogenase
Y699_04914	NF	e_gw1.18.154.1	oxidoreductase, short-chain dehydrogenase/reductase family
Y699_04957	NF	fgenesh5_pg.C_scaffold_2000282	integral membrane protein Pth11-like
Y699_05104	NF	e_gw1.14.375.1	MFS toxin efflux pump
Y699_05131	NF	fgenesh1_pm.C_scaffold_12000158	dihydroxyacetone kinase
Y699_05293	NF	fgenesh1_pm.C_scaffold_6000075	12-oxophytodienoate reductase
Y699_05343	NF	estExt_GeneWisePlus.C_30404	branched-chain-amino-acid aminotransferase
Y699_05768	NF	fgenesh5_pg.C_scaffold_4000175	beta-glucosidase
Y699_05780	NF	fgenesh5_pg.C_scaffold_1000682	extracellular endo-polygalacturonase
Y699_06018	NF	fgenesh1_pm.C_scaffold_21000053	sterol carrier protein
Y699_06158	NF	estExt_fgenesh1_pm.C_50191	pyruvate carboxylase
Y699_06182	NF	e_gw1.7.360.1	oxidoreductase, 2-nitropropane dioxygenase family, putative
Y699_06267	NF	e_gw1.10.362.1	ABC a-pheromone efflux pump AtrD
Y699_06321	NF	e_gw1.8.384.1	ATP synthase subunit ATP9
Y699_06530	NF	e_gw1.15.57.1	phosphatidyl synthase
Y699_06839	NF	e_gw1.1.793.1	hypothetical protein
Y699_07082	NF	fgenesh5_pg.C_scaffold_3000277	MFS transporter
Y699_07093	NF	estExt_GeneWisePlus.C_30404	branched-chain amino acid aminotransferase
Y699_07347	NF	estExt_GeneWisePlus.C_130146	malate synthase AcuE
Y699_07357	NF	estExt_GeneWisePlus.C_140464	fructosyl amino acid oxidase
Y699_07367	NF	gw1.16.240.1	GNAT family N-acetyltransferase
Y699_07419	NF	estExt_fgenesh1_pm.C_100027	GPI anchored protein
Y699_07445	NF	e_gw1.2.890.1	alpha-galactosidase/alpha-n-acetylgalactosaminidase
Y699_07781	NF	fgenesh1_pm.C_scaffold_16000072	catechol dioxygenase
Y699_08052	NF	e_gw1.30.50.1	NADH oxidase
Y699_08117	NF	estExt_GeneWisePlus.C_420024	quinate utilisation oxidoreductase QutH
Y699_08236	NF	estExt_fgenesh1_pm.C_10531	phosphoglycerate kinase PgkA
Y699_08307	NF	e_gw1.1.253.1	hypothetical protein
Y699_08607	NF	e_gw1.10.221.1	amidohydrolase family protein
Y699_08983	NF	e_gw1.17.419.1	hypothetical protein
Y699_09092	NF	e_gw1.38.54.1	homoserine acetyltransferase family protein
Y699_09260	NF	fgenesh5_pg.C_scaffold_24000070	hypothetical protein
Y699_09269	NF	fgenesh1_pm.C_scaffold_26000044	UPF0075 domain protein
Y699_09382	NF	estExt_GeneWisePlus.C_120513	voltage-gated K+ channel beta subunit (KCNAB), putative
Y699_09424	NF	e_gw1.53.15.1	histidine acid phosphatase
NF means not found in that sample.
