# Supplementary material for: Genome-wide transcriptomic analysis of a superior biomass-degrading strain of A. fumigatus revealed active lignocellulose-degrading genes
Source: BMC Genomics. 2015 Jun 16;16(1):459. doi: 10.1186/s12864-015-1658-2 (PMC4469458; doi:10.1186/s12864-015-1658-2)
Supplement: Additional file 13: — Co-regulated fragments in Z5 genome. 35 co-regulated fragments consisting of continuous genes in genome were found and listed in this file. [file 12864_2015_1658_MOESM13_ESM.xlsx]

## Sheet: Sheet1
Additional file 13: Co-regulated fragments in Z5 genome
Fragment_ID	Scaffolds location(bp)	Genes location	Up\Down regulated	Distribution	Including
fragment 1	scaffold_2: 694770…702535	Y699_04006 to Y699_04008	up	all	-
fragment 2	scaffold_2: 1000399…1037237	Y699_04108 to Y699_04124	up	X	SMSGC cluster 9
fragment 3	scaffold_2: 1070088…1084235	Y699_04130 to Y699_04136	up	all	-
fragment 4	scaffold_2: 1682372…1721632	Y699_04342 to Y699_04357	up	all	SMSGC cluster 10
fragment 5	scaffold_2: 2186641…2209743	Y699_04508 to Y699_04516	down	R	SMSGC cluster 11
fragment 6	scaffold_2: 2289517…2363820	Y699_04550 to Y699_04576	up	all	CAZyme gene cluster
fragment 7	scaffold_3: 104820…216609	Y699_04625 to Y699_04667	up	all	CAZyme gene cluster
fragment 8	scaffold_3: 2209674…2226591	Y699_05308 to Y699_05313	up	all	CAZyme gene cluster
fragment 9	scaffold_4: 57757…120736	Y699_02092 to Y699_02118	down	all	SMSGC cluster 5
fragment 10	scaffold_4: 1015579…1034999	Y699_02424 to Y699_02432	up	all	-
fragment 11	scaffold_6: 422218…451557	Y699_01190 to Y699_01202	down	all	SMSGC cluster 2
fragment 12	scaffold_6: 579536…628822	Y699_01252 to Y699_01271	up	C, X	SMSGC cluster 3
fragment 13	scaffold_6: 703957…714824	Y699_01295 to Y699_01300	up	all	CAZyme gene cluster
fragment 14	scaffold_6: 2985887…3036843	Y699_02039 to Y699_02056	up	all	-
fragment 15	scaffold_6: 3040990…3084101	Y699_02059 to Y699_02073	down	C, R	CAZyme gene cluster
fragment 16	scaffold_7: 2265980…2286835	Y699_00730 to Y699_00737	up	all	-
fragment 17	scaffold_8: 179150…219539	Y699_07649 to Y699_07663	down	all	SMSGC cluster 21
fragment 18	scaffold_8: 755912…787901	Y699_07825 to Y699_07835	down	all	SMSGC cluster 23
fragment 19	scaffold_8: 873748…882698	Y699_07864 to Y699_07869	up	all	-
fragment 20	scaffold_8: 992675…1006050	Y699_07913 to Y699_07917	up	all	-
fragment 21	scaffold_9: 533802…563386	Y699_03203 to Y699_03217	up	C, R	-
fragment 22	scaffold_9: 1618490…1632697	Y699_03519 to Y699_03526	up	C, R
fragment 23	scaffold_9: 2245438…2313082	Y699_03735 to Y699_03755	down	C, R	CAZyme gene cluster
fragment 24	scaffold_11: 352063…397517	Y699_05455 to Y699_05475	up	C, R	-
fragment 25	scaffold_11: 1342564…1368759	Y699_05764 to Y699_05773	down	all	CAZyme gene cluster
fragment 26	scaffold_11: 1799510…1863580	Y699_05926 to Y699_05950	up	all	SMSGC cluster 16, 17
fragment 27	scaffold_12: 410170…426538	Y699_09283 to Y699_09291	up	all	-
fragment 28	scaffold_13: 737516…755498	Y699_08632 to Y699_08639	up	all	CAZyme gene cluster
fragment 29	scaffold_13: 872286…886752	Y699_08688 to Y699_08695	up	C, R	-
fragment 30	scaffold_14: 234575…260378	Y699_08791 to Y699_08799	down	all	-
fragment 31	scaffold_14: 262955…272400	Y699_08800 to Y699_08804	up	C, R	-
fragment 32	scaffold_17: 463671…486580	Y699_07326 to Y699_07334	up	all	-
fragment 33	scaffold_17: 533443…560742	Y699_07352 to Y699_07360	down	C, R	SMSGC cluster 20
fragment 34	scaffold_17: 1051780…1062639	Y699_07514 to Y699_07518	up	all	-
fragment 35	scaffold_19: 1025276…1086736	Y699_06317 to Y699_06341	up	all	-
up- or down-regulated fragments are achieved by comparing the gene expression patterns (xylan-, cellulose- and rice straw-induced) to control (sucrose-induced)
SMSGC：secondary metabolite biosynthetic gene clusters; all: co-regulated in all three treatments: XGEP, CGEP and RGEP; C: CGEP; R: RGEP; X: XGEP.
