# Supplementary material for: Genome-wide transcriptomic analysis of a superior biomass-degrading strain of A. fumigatus revealed active lignocellulose-degrading genes
Source: BMC Genomics. 2015 Jun 16;16(1):459. doi: 10.1186/s12864-015-1658-2 (PMC4469458; doi:10.1186/s12864-015-1658-2)
Supplement: Additional file 14: — Secondary metabolite. 30 secondary metabolite biosynthetic gene clusters and related PKS genes NPRS genes in Z5 genome were shown in this file. [file 12864_2015_1658_MOESM14_ESM.xlsx]

## Sheet: pks
Additional file 14: PKS, NRPS genes and secondary metabolite biosynthetic gene clusters in A. fumigatus Z5
Table A: PKS genes and NRPS genes in A. fumigatus Z5			Table B: Secondary metabolite biosynthetic gene clusters in A. fumigatus Z5
ORF	description		Cluster_ID	Backbone_gene	Scaffolds location	genes location
PKS genes:			cluster 1	Y699_00849: NRPS-like enzyme	scaffold_7: 2611183…2566229	Y699_00860 to Y699_00838
Y699_02074	PKS-like enzyme		cluster 2	Y699_01193: nonribosomal peptide synthase	scaffold_6: 460166…429373	Y699_01206 to Y699_01193
Y699_02122	conidial pigment polyketide synthase PksP/Alb1		cluster 3	Y699_01268: nonribosomal peptide synthase GliP-like	scaffold_6: 657887…606403	Y699_01281 to Y699_01264
Y699_02590	polyketide synthase		cluster 4	Y699_02086: dimethylallyl tryptophan synthase FgaPT1	scaffold_4: 45077…28404	Y699_02086 to Y699_02079
Y699_03778	polyketide synthase		cluster 5	Y699_02122: conidial pigment polyketide synthase PksP/Alb1	scaffold_4: 155947…103730	Y699_02129 to Y699_02112
Y699_04509	LovB-like polyketide synthase		cluster 6	Y699_03350: beta-ketoacyl synthase (Cem1), putative	scaffold_9: 1008787…977482	Y699_03358 to Y699_03347
Y699_04695	polyketide synthase		cluster 7	Y699_03778: polyketide synthase	scaffold_9: 2391567…2358740	Y699_03782 to Y699_03771
Y699_05301	polyketide synthase		cluster 8	Y699_04015: NRPS-like enzyme	scaffold_2: 729525…726398	Y699_04015 to Y699_04014
Y699_05302	polyketide synthase, putative		cluster 9	Y699_04115: nonribosomal peptide synthase GliP	scaffold_2: 1036289…998618	Y699_04123 to Y699_04107
Y699_05743	PKS-like enzyme		cluster 10	Y699_04339: nonribosomal peptide synthase	scaffold_2: 1687718…1647401	Y699_04343 to Y699_04335
Y699_05925	PKS-like enzyme		cluster 11	Y699_04509: LovB-like polyketide synthase	scaffold_2: 2221704…2156197	Y699_04522 to Y699_04496
Y699_05936	polyketide synthase		cluster 12	Y699_04695: polyketide synthase	scaffold_3: 327580…297471	Y699_04704 to Y699_04695
Y699_06115	polyketide synthase		cluster 13	Y699_05148: nonribosomal peptide synthase	scaffold_3: 1807571…1755237	Y699_05158 to Y699_05148
Y699_06996	polyketide synthase		cluster 14	Y699_05743: PKS-like enzyme	scaffold_11: 1252235…1222932	Y699_05743 to Y699_05732
Y699_07128	polyketide synthase		cluster 15	Y699_05809: NRPS-like enzyme	scaffold_11: 1485096…1476514	Y699_05811 to Y699_05809
Y699_07145	polyketide synthase		cluster 16	Y699_05920: hybrid PKS-NRPS enzyme	scaffold_11: 1824923…1754862	Y699_05936 to Y699_05912
Y699_07147	polyketide synthase, putative		cluster 17	Y699_05951: nonribosomal brevianamide peptide synthase FtmA	scaffold_11: 1889941…1843188	Y699_05957 to Y699_05941
Y699_07834	polyketide synthase		cluster 18	Y699_06115: polyketide synthase	scaffold_19: 450509…434172	Y699_06115 to Y699_06110
Y699_07838	polyketide synthase, putative		cluster 19	Y699_07147: polyketide synthase, putative	scaffold_10: 1720098…1699243	Y699_07151 to Y699_07146
Y699_07940	polyketide synthase		cluster 20	Y699_07353: nonribosomal peptide synthase, putative	scaffold_17: 576142…499936	Y699_07367 to Y699_07340
Y699_07942	polyketide synthase, putative		cluster 21	Y699_07658: nonribosomal peptide synthase SidE	scaffold_8: 235304…166807	Y699_07670 to Y699_07643
Y699_07943	hypothetical protein		cluster 22	Y699_07822: NRPS-like enzyme	scaffold_8: 738655…712779	Y699_07822 to Y699_07813
Y699_08718	polyketide synthase		cluster 23	Y699_07838: polyketide synthase, putative	scaffold_8: 806977…766197	Y699_07838 to Y699_07828
Y699_08864	polyketide synthase		cluster 24	Y699_07940: polyketide synthase	scaffold_8: 1104102…1076340	Y699_07946 to Y699_07940
Y699_09240	polyketide synthase		cluster 25	Y699_08232: nonribosomal peptide synthase Pes1	scaffold_5: 665615…626374	Y699_08240 to Y699_08232
Y699_09265	polyketide synthase		cluster 26	Y699_08719: dimethylallyl tryptophan synthase GliD1	scaffold_14: 83719…26499	Y699_08732 to Y699_08715
Y699_09296	polyketide synthase		cluster 27	Y699_09265: polyketide synthase	scaffold_12: 397495…332076	Y699_09279 to Y699_09253
Y699_09438	polyketide synthase		cluster 28	Y699_09376: nonribosomal siderophore peptide synthase SidC	scaffold_18: 317303…266213	Y699_09388 to Y699_09372
NRPS genes:			cluster 29	Y699_09438: polyketide synthase	scaffold_20: 109789…71338	Y699_09451 to Y699_09435
Y699_00849	NRPS-like enzyme		cluster 30	Y699_09492: nonribosomal peptide synthase	scaffold_20: 216348…167864	Y699_09498 to Y699_09481
Y699_01193	nonribosomal peptide synthase
Y699_01268	nonribosomal peptide synthase GliP-like
Y699_04110	nonribosomal peptide synthase
Y699_04115	nonribosomal peptide synthase GliP
Y699_04336	nonribosomal peptide synthase
Y699_04339	nonribosomal peptide synthase
Y699_05148	nonribosomal peptide synthase
Y699_05809	NRPS-like enzyme
Y699_05857	NRPS-like enzyme
Y699_05920	hybrid PKS-NRPS enzyme
Y699_05951	nonribosomal brevianamide peptide synthase FtmA
Y699_07353	nonribosomal peptide synthase, putative
Y699_07652	nonribosomal peptide synthase SidD
Y699_07658	nonribosomal peptide synthase SidE
Y699_08232	nonribosomal peptide synthase Pes1
Y699_09376	nonribosomal siderophore peptide synthase SidC
Y699_09492	nonribosomal peptide synthase
