# Supplementary material for: Genome-wide transcriptomic analysis of a superior biomass-degrading strain of A. fumigatus revealed active lignocellulose-degrading genes
Source: BMC Genomics. 2015 Jun 16;16(1):459. doi: 10.1186/s12864-015-1658-2 (PMC4469458; doi:10.1186/s12864-015-1658-2)
Supplement: Additional file 15: — Co-regulated genes in Aspergillus genus when grown on xylose. 23 co-regulated genes in Aspergillus genus identified by Andersen et al. when grown on xylose rather than glucose were also conserved in transcriptome data in this study. [file 12864_2015_1658_MOESM15_ESM.xlsx]

## Sheet: Sheet1
Additional file 15: Co-regulated genes in Aspergillus genus when grown on xylose(gotted from ref 1)
A. nidulans	A. oryzae	A. niger	Strain Z5	Function		Fold changes(this study)				q-values(this study)
						X/S	R/S	C/S		X/S	R/S	C/S
AN0280	AO090005000767	JGI55419	Y699_06955	glycosyl hydrolase		1.32775	2.78257	1.41242		0.229719	2.27994e-09	0.108563
AN0423	AO090003000859	JGI51997	Y699_06810	D-xylose reductase (Xyl1)		14.7649	8.77388	7.12398		0	0	0
AN10169	AO090038000426	JGI177736	Y699_08257	3-oxoacyl-(acyl-carrier-protein) reductase		3.78346	0.763153	0.480261		3.79971e-30	0.131231	0.000196059
AN10124	AO090003000497	JGI213437	Y699_09150	beta-glucosidase		0.642965	41.9613	73.4637		2.43229e-05	0	0
AN0942	AO090005001078	JGI46405	Y699_09019	xylitol dehydrogenase XdhB		15.2785	11.0607	10.6334		2.29899e-125	6.24919e-88	1.66234e-80
AN2359	AO090005000986	JGI205670	Y699_09405	beta-xylosidase XylA		0.48007	1.19973	0.130231		9.2692e-05	0.224393	2.4926e-16
AN9287	AO090701000345	JGI54859	Y699_04652	extracellular GDSL-like lipase/acylhydrolase		24.651	18.2132	10.2567		4.97763e-61	6.64782e-46	4.37452e-22
AN4590	AO090011000483	JGI180923	Y699_04773	MFS monosaccharide transporter, putative		0.920871	0.767606	1.53208		0.733385	0.209193	0.0143936
AN5860	AO090026000494	JGI197162	Y699_02697	MFS monosaccharide transporter		0.043999	0.0135613	0.0167751		0	0	0
AN7610	AO090012000267	JGI48811	Y699_02312	XlnR		0.912292	9.85134	7.78285		0.504603	1.93863e-299	1.0464e-206
AN3432	AO090020000042	JGI56084	Y699_01966	aldose 1-epimerase		1.18976	2.83876	0.665271		0.000212322	6.60612e-196	3.42809e-15
AN8400	AO090020000324	JGI199510	Y699_01871	MFS sugar transporter, putative		0.681733	0.114435	0.482084		5.27099e-29	0	6.60031e-88
AN3184	AO090012000809	JGI55604	Y699_01239	aldose 1-epimerase		2.0994	12.2973	1.43182		1.36065e-16	0	0.000280829
AN1677	AO090023000688	JGI54541	Y699_06256	short chain dehydrogenase		2.99647	1.65485	0.393185		2.23988e-195	2.18286e-33	4.86452e-53
AN4148	AO090009000275	JGI205766	Y699_04842	MFS transporter		1.7025	1.24517	2.6397		7.32138e-07	0.0571171	1.25391e-25
AN8790	AO090020000603	JGI209771	Y699_00823	D-xylulose kinase		8.83994	7.62202	1.45143		0	1.23923e-278	3.54444e-05
AN9286	AO090026000127	JGI56619	Y699_05297	alpha-glucuronidase		2.51747	3.79194	2.31011		7.79045e-16	4.10238e-41	3.83825e-13
AN7193	AO090023000264	JGI55928	Y699_04174	aldehyde reductase		4.44809	1.02556	0.5141		1.52576e-186	0.758364	4.62093e-14
AN3368	AO090010000208	JGI212893	Y699_08834	beta-mannosidase		1.60111	6.38355	41.2296		0.0480981	1.30353e-34	0
AN9064	AO090038000631	JGI203198	Y699_08949	xylitol dehydrogenase		28.5139	7.0875	5.19838		0	3.37901e-107	3.0452e-63
AN9173	AO090010000063	JGI194438	Y699_05888	sugar transporter		81.8962	64.6175	4.72594		5.20059e-283	1.72177e-237	7.39556e-10
AN8138	AO090010000684	JGI212736	Y699_05866	alpha-galactosidase C		4.82749	5.28689	5.19187		6.45074e-07	1.78614e-08	5.19008e-08
Strain Z5 column shows the ORF that was the blast hit for the genes from all of the other three aspergilli, which were differentially co-regulated when growm on xylose compared to glucose
(21 up-regulated, 1 down-regulated: Y699_02697), indicated by the ref 1; Fold changes reflect ratio of normalized transcript levels on the xylan, cellulose and rice straw compared to sucrose in our
study (X/S: xylan/sucrose, R/S: rice straw/sucrose, C/S: cellulose/sucrose); significance of each observation is given by p-value.
Bold indicates the genes involved in D-xylose metabolism.
This table is based on a table from ref 1.
1. Andersen MR, Vongsangnak W, Panagiotou G, Salazar MP, Lehmann L, Nielsen J: A trispecies Aspergillus microarray: Comparative transcriptomics of three Aspergillus species.Proc Natl
Acad Sci 2008, 105:4387–4392.
