# Supplementary material for: Genome-wide transcriptomic analysis of a superior biomass-degrading strain of A. fumigatus revealed active lignocellulose-degrading genes
Source: BMC Genomics. 2015 Jun 16;16(1):459. doi: 10.1186/s12864-015-1658-2 (PMC4469458; doi:10.1186/s12864-015-1658-2)
Supplement: Additional file 16: — The primers for qRT-PCR experiments. The primers of 53 genes were listed in this file. [file 12864_2015_1658_MOESM16_ESM.xlsx]

## Sheet: Sheet1
Additional file 16: Primers for qRT-PCR experiments
GeneID	Description	Sence	Anti-sence
Y699_00150	extracellular endoglucanase	AGAACGACCTACAGCAACCAGT	GTATTCACACCACCAGCCACAC
Y699_00561	beta-glucosidase, putative	CAAACATCCACTACGCCAAGGG	CAGGTGCCAACGACGACAATG
Y699_00572	beta-glucosidase	GCCTCTCCTACACGACCTTCTC	GCCAGCCACACTACCTGTATTAG
Y699_01298	beta-glucosidase	TGACGGAGAATGGCACGACAG	CCACCCAACATATCCCTCAAAGAAC
Y699_02036	endoglucanase	CTGAGCTACGACAATGGCAAGAC	ATTATACCAAGTCCACGCAAAGAGG
Y699_02044	endo-1,4-beta-glucanase	GCTGTGTCAGTTGTGCAGTCC	GGTCGTAGTTGTGGTCGTGGT
Y699_02067	hypothetical protein	GACCAACGAGGCGGAACTGA	CTTCGCAAACCAAACCATCACTTC
Y699_02418	endoglucanase	AGGACCGCATTGAGTTTACCATTC	CCACCGCCAACAACCTTGAC
Y699_02424	endoglucanase, putative	GCAAGAACAAGACCAAGAGGAACA	GGCACTTCAAATCCGCACCAG
Y699_02437	GPI anchored endo-1,3(4)-beta-glucanase	CGCTTCGTCTCGCCTTATTCC	CGTTGTCAGTGTCGCCGATTC
Y699_02871	extracellular endoglucanase/cellulase	ACTTCTGCGTCTGCCTCTGG	CTGGTGGTAGTAAGGGTTCTGCT
Y699_02885	cellulase, putative	ACCTACTACGCCGCCTACGA	GCTCAGACTCCATTCTCCCACAA
Y699_03689	Glycosyl hydrolase family 61	AGCTCGCCTTCGACCTTTGT	CCACCGCACTGACCATAGACA
Y699_03865	cellobiohydrolase celD	AGATGACCGTAGTGACCCAGTTC	GACAGAGTTGGCAATCACCTTACC
Y699_03907	cellulase, putative	CAATGACAACCTGAAGGCTCTGAC	CCGAAACCCGCTCCTTACCA
Y699_04028	beta-glucosidase	CAGTGTTTGGGATGTGGTGGTG	AGGACAGGCTCGGTTGAGGA
Y699_04103	endoglucanase	CAGGAGCAGAGGCAGAAGCA	TCACACGAGCCAGAACCAGTC
Y699_04295	endoglucanase	TACCTGTCTGCCAACTCGGATG	AAATACGGCTTCAACAACGAGAGAT
Y699_04296	1,4-beta-D-glucan-cellobiohydrolyase	TCAGCGGCAACTCCATCACC	AGGGACATGACGAGAACCATACC
Y699_04322	beta-glucosidase	AGCCGCCACTCTTCCGATTC	CGCTGGTGTTGGAGACAGTCA
Y699_04562	beta-glucosidase	GCTGATTTCGTCCGTGCTTGA	TTGCCTCCATACCATGCCTGAA
Y699_05110	endoglucanase	CCAGCAGCAGCAACCTCACT	CACCTTCTCCGTAACCAGCCA
Y699_05311	cellulase, putative	TGGATGCGAGGACTGGAGTATATG	CTGCGTGTTGCTTGTGGAGG
Y699_05430	endoglucanase	CCACTCCCACCACCTTCGTTA	CCGCACTGCCCGTAAATCTTG
Y699_05768	beta-glucosidase	CAGTCCATCAAGCCGCACAAG	ATCTCGCACACTCTTACCCACAT
Y699_05825	endoglucanase, putative	CTGCTAATGTGGTGAATGGCGATA	GCTGTTGGAGACGGGAGACTT
Y699_06174	endoglucanase	CCTGGTGTTTGGGCTGATGATG	CGATGATCTCGTGGCGAAGGA
Y699_06723	beta-glucosidase	AGAGCGGTGTTCTAGTTCGTCAA	TACCACTTCCCAGGCGTCATTC
Y699_06818	endoglucanase	AGGTGAAGAGTTTCGCCAATGC	GAGCCAGAATAGTTCCACTTCCAAG
Y699_07344	beta-glucosidase	GCCGCACAACTATTCATCCTACC	GCTTTACGCTTACCATCTCCTCG
Y699_07518	endoglucanase	CTTCACCATCACCACGCAGTTC	CGGCATTGGCGATCACCTTG
Y699_07603	beta-glucosidase	TGGCAACGGAGGCAATGGT	CTGTAATGGCTGGCTGTCCTGA
Y699_07898	cellobiohydrolase	AGGCTAGTGCTGTTGCTGAAGT	ACCACGAAGATACCAGCGATAGG
Y699_08586	glucanase	AGCGTCACCTACTGCGGAAC	GCTATGTGCCAACTCGTCTAACTC
Y699_08636	beta-D-glucoside glucohydrolase	ACCTGGGAGACCGCAACAAC	ACGCTGTGGATGACGACGAT
Y699_08637	endoglucanase	TTGCGTTATTCATGTCGGACTGG	AATGTTGACACTGGCGATCTGC
Y699_08692	endoglucanase	TGAGACTCCAGTGGGCATGATG	AGTGGTGGTAGTGGTGGTTGTC
Y699_08855	endo-1,4-beta-glucanase	ACACCGCCAAGCCGATAACC	CCGAATTGCCGATCACCATACC
Y699_09008	beta-glucosidase	ACAAGTTTCGCAAGCACCTCAC	GCATGTCATCCGATCCTCTCCA
Y699_09150	beta-glucosidase	ACGCTGGACGGTGTGAATGT	CGACGAAGGTGACGCCAAATC
Y699_00658	protein transport protein Sec61 alpha subunit	CCAGGGCTTCCGTGTTGAGAT	ATGTTGGAGCACAGAGCAGACT
Y699_00683	polyubiquitin binding protein	CAGCACCGAACCGTAATCTCAC	GCTCGCAATTAGCTTCACCAGTT
Y699_02024	bZIP transcription factor HacA	TTGTTGACTTTGGTTTGGGCGATA	ATGAACTCCGTGGACTCCTGTG
Y699_03026	SRP receptor beta subunit (Srp102), putative	CTCGTAGCCGCCAACAAACAA	TCGTCCTCAACCGTAGCAGTG
Y699_03241	Hsp70 chaperone BiP/Kar2	CCACAACGGCGAGGACTTCT	TTGACATCAGACTTCTTGACCTTGG
Y699_03430	cytochrome c heme lyase	GTTGGATGGGAACGCCTCTTTG	CGGTCATCTCCTGCTTCATTGC
Y699_04863	calnexin	GGATGACGAGGAGGATGGTGAC	GCGGTCCACTTGCCCTTGTA
Y699_04896	bZIP transcription factor CpcA	CCGGTGTCAATGCTCGTCAAC	CTCCATCTCATCCTGGCGTTCA
Y699_05568	oxidoreductin	TGATGGACTGTGTTGGCTGTGA	AGTTCGCCGTAGTGGTGGATT
Y699_05888	sugar transporter	ACGAGATCGACGGCAACAAGA	GGAAGACTTCGGAGGCGTAGAT
Y699_06767	disulfide isomerase	CAGACCTCAGTCGAGATCATTGC	ATCCACGCCTCCACAGACAC
Y699_06791	protein mitochondrial targeting protein (Mas1), putative	CTTACCGCCACCACGACTTTG	GCTGAGGCTGCTCCATACGA
Y699_06885	signal recognition particle	CCGGTCAAGCCACTGTTCCT	CCTTCTTCTCGTCTGTTCCTGTTC
