# Supplementary material for: Genome-wide transcriptomic analysis of a superior biomass-degrading strain of A. fumigatus revealed active lignocellulose-degrading genes
Source: BMC Genomics. 2015 Jun 16;16(1):459. doi: 10.1186/s12864-015-1658-2 (PMC4469458; doi:10.1186/s12864-015-1658-2)
Supplement: Additional file 17: — Transcriptome screening results. This file contained the selected genes for the analysis of Pearson correlations and hierarchical clustering and GO enrichment. [file 12864_2015_1658_MOESM17_ESM.xlsx]

## Sheet: differently expressed genes
Additional file 17: transcriptome screening results.
Page1: the genes with their C.V. values more than 0.6 in all four transcriptomes.
ORF	Surcose(RPM)	Xylan(RPM)	Rice_straw(RPM)	Avicel(RPM)
Y699_00034	373.98	318.882	141.531	84.7979
Y699_00039	6.28058	2.93225	22.11	17.8147
Y699_00040	605.22	356.415	87.5133	23.5154
Y699_00045	484.176	799.185	767.628	50.4512
Y699_00046	286.052	517.102	713.875	58.1471
Y699_00047	493.739	342.633	157.286	20.2375
Y699_00048	2649.84	4428.14	1615.75	155.344
Y699_00049	337.724	367.118	48.3243	56.4369
Y699_00051	8.70717	12.7553	11.7832	45.6056
Y699_00057	77.9363	53.0737	32.0397	10.4038
Y699_00061	3.99673	9.23659	39.7186	15.2494
Y699_00068	121.615	12.1688	6.09018	1.71021
Y699_00075	413.234	8.06369	2.51551	7.26839
Y699_00081	4.28222	9.08997	8.60569	18.8123
Y699_00087	4.42496	1.75935	37.8651	11.5439
Y699_00088	0.999184	2.49241	45.1468	3.99049
Y699_00093	1.14192	2.19919	1.58874	108.456
Y699_00098	4.13948	24.6309	3.70707	42.0426
Y699_00099	12.7039	21.4054	13.5043	59.0022
Y699_00109	116.334	47.3558	38.6594	15.6769
Y699_00114	1.71289	13.635	9.26767	17.6722
Y699_00115	52.3858	449.954	58.2539	13.2541
Y699_00117	50.1019	95.7379	231.295	24.228
Y699_00121	9.42087	7.33062	0.264791	130.118
Y699_00122	31.2602	19.0596	6.61977	7.55342
Y699_00127	15.7015	11.2892	9.92965	35.2018
Y699_00130	0.713703	0.58645	1.05916	42.8977
Y699_00132	31.6884	6.30434	0.926767	18.5273
Y699_00133	23.8377	16.4206	37.8651	7.26839
Y699_00135	196.125	324.747	1218.3	471.59
Y699_00137	12.1329	104.095	3.83946	5.27314
Y699_00138	3.99673	33.1344	5.03102	3.2779
Y699_00140	62.5203	42.2244	222.557	214.916
Y699_00142	12.2757	16.274	27.2734	85.3679
Y699_00143	277.488	117.73	113.992	467.885
Y699_00144	47.1044	37.2396	117.567	345.32
Y699_00149	86.2153	29.6157	27.141	133.254
Y699_00150	6.42332	12.0222	702.092	310.973
Y699_00152	36.6843	68.468	89.2344	165.035
Y699_00155	49.9592	21.1122	125.114	95.3442
Y699_00159	119.617	383.685	37.8651	366.555
Y699_00164	55.3833	23.6046	25.4199	114.299
Y699_00168	55.9543	178.574	138.088	9.97622
Y699_00170	0.856443	5.13144	153.049	27.7909
Y699_00177	16.4152	62.8968	23.5664	29.7861
Y699_00186	11.9902	8.50352	33.2312	37.4821
Y699_00188	58.2381	24.1911	7.81132	17.3871
Y699_00194	36.3988	8.2103	1.19156	1.42517
Y699_00195	521.146	721.187	102.474	344.892
Y699_00196	15.1305	27.8564	1.32395	59.1447
Y699_00197	101.631	144.853	33.496	20.095
Y699_00198	298.756	254.519	55.8708	53.0165
Y699_00199	1235.56	913.102	28.7298	315.676
Y699_00211	69.5146	76.2385	11.6508	27.7909
Y699_00212	2020.49	1808.76	210.376	138.527
Y699_00215	154.16	459.337	643.309	24.0854
Y699_00217	20.4119	21.2588	36.4087	85.2254
Y699_00226	18.4135	18.7664	25.9495	97.6244
Y699_00227	11.8475	7.77046	8.4733	59.2872
Y699_00229	0.285481	1.02629	0.529581	59.0022
Y699_00230	42.2512	30.2022	18.4029	6.12825
Y699_00231	1.99837	3.5187	11.2536	23.9429
Y699_00232	0.713703	0.733062	0.794372	218.479
Y699_00235	2433.73	32.4014	122.333	307.41
Y699_00236	93.7805	69.0545	104.063	386.08
Y699_00239	358.992	357.148	178.866	61.9951
Y699_00241	16.1297	35.187	108.961	103.895
Y699_00242	20.2692	45.8897	649.002	581.756
Y699_00244	43.1076	35.7734	55.8708	132.399
Y699_00248	87.3572	17.4469	10.8564	9.54867
Y699_00250	17.4143	15.6875	56.4004	54.2991
Y699_00252	3.42577	2.3458	5.42821	30.3562
Y699_00255	41.9657	70.6672	231.692	264.655
Y699_00261	21.982	11.1425	13.9015	57.292
Y699_00264	194.413	1919.16	4766.36	1394.96
Y699_00270	21.6966	19.4995	3.83946	5.41566
Y699_00272	34.2577	48.3821	182.176	244.987
Y699_00275	74.5106	29.9089	25.6847	117.862
Y699_00280	14.9878	15.5409	15.3579	65.1305
Y699_00281	75.5097	60.8442	47.7947	171.448
Y699_00287	6.56606	8.2103	1.45635	34.2042
Y699_00288	570.534	618.998	107.637	222.185
Y699_00294	5.85236	39.8786	7.14935	6.5558
Y699_00296	86.0725	72.4266	12.4452	15.6769
Y699_00312	5.85236	4.10515	4.23665	31.4964
Y699_00332	669.453	2064.16	3121.48	61.2825
Y699_00333	34.115	74.6257	65.1385	150.071
Y699_00334	4.99592	30.3488	151.857	197.814
Y699_00335	626.916	313.897	32.0397	21.0926
Y699_00336	608.36	609.761	66.992	114.156
Y699_00338	80.2202	53.3669	17.741	27.0783
Y699_00344	10.991	13.1951	60.2399	71.1162
Y699_00345	15.5587	11.1425	14.1663	42.1852
Y699_00348	35.6851	93.9786	146.562	26.7933
Y699_00353	7.70799	27.4165	107.24	22.0902
Y699_00355	10.8483	17.007	35.3495	105.748
Y699_00356	6.85155	5.13144	30.3185	26.0807
Y699_00357	28.5481	35.7734	54.1497	168.456
Y699_00375	121.9	70.0808	22.9044	50.1661
Y699_00377	44.535	37.9726	26.2143	146.793
Y699_00380	699.714	801.091	3090.11	1955.48
Y699_00381	74.796	70.374	46.3384	338.336
Y699_00382	108.626	96.3244	48.0595	18.8123
Y699_00384	274.49	88.5539	132.792	12.5415
Y699_00416	159.013	126.087	38.527	47.7433
Y699_00420	49.531	58.7916	8.87049	11.5439
Y699_00422	11.9902	6.01111	4.89863	18.9548
Y699_00425	9.42087	14.368	11.6508	60.8549
Y699_00426	127.896	169.484	312.188	672.967
Y699_00436	162.439	232.967	148.945	486.84
Y699_00437	42.9649	47.3558	26.2143	119.572
Y699_00446	17.9853	19.0596	43.9552	69.2635
Y699_00452	17.2716	19.3528	56.7976	26.9358
Y699_00454	31.2602	27.5631	59.4455	109.881
Y699_00455	35.1142	16.8604	21.9776	74.9642
Y699_00456	4.85318	3.37209	4.76623	36.1994
Y699_00460	290.762	60.551	310.467	115.012
Y699_00465	83.5032	30.4954	21.0509	34.3467
Y699_00467	25.4078	29.3225	38.3946	132.256
Y699_00470	5.85236	8.35691	19.8593	44.7505
Y699_00475	2890.78	1006.93	86.7189	0.997622
Y699_00478	18.9845	17.4469	85.5274	113.159
Y699_00479	2.14111	2.19919	28.3326	50.1661
Y699_00496	20.8401	11.1425	24.7579	75.2492
Y699_00498	1491.78	2010.64	590.615	500.521
Y699_00499	129.608	337.502	33.8932	73.539
Y699_00502	30.1183	36.5065	81.0259	123.278
Y699_00503	14.7023	31.3751	71.6259	187.553
Y699_00507	20.5546	15.1011	60.637	102.613
Y699_00510	49.8164	18.6198	11.2536	14.6793
Y699_00518	769.657	1553.36	2638.24	401.329
Y699_00523	64.376	22.7249	19.9917	18.6698
Y699_00534	89.4983	249.828	10.4592	30.0712
Y699_00543	35.5424	29.4691	1.98593	0
Y699_00544	5.2814	3.5187	6.75216	36.3419
Y699_00551	22.6957	31.9615	5.95779	12.2565
Y699_00554	44.6778	13.9282	149.871	26.2232
Y699_00555	173.715	210.389	406.056	1032.4
Y699_00561	4.13948	79.0241	1003.42	825.746
Y699_00562	406.24	432.214	155.167	49.5961
Y699_00563	431.933	220.359	90.1612	130.261
Y699_00572	19.27	27.2699	468.282	2568.31
Y699_00580	9.99184	10.5561	19.1973	40.4749
Y699_00585	8.84991	15.1011	44.22	44.4654
Y699_00586	148.736	645.095	189.458	254.394
Y699_00588	9.42087	7.18401	17.8734	88.6458
Y699_00592	14.9878	7.18401	41.3073	53.3015
Y699_00593	10.1346	7.62385	14.0339	33.9191
Y699_00598	12.4184	12.7553	20.2565	45.4631
Y699_00601	5.2814	13.1951	69.5075	58.1471
Y699_00602	5.9951	10.5561	107.505	66.5556
Y699_00605	44.2496	124.181	52.9581	19.2399
Y699_00612	62.6631	26.8301	28.5974	7.26839
Y699_00622	50.2447	10.4095	7.14935	5.27314
Y699_00627	2107.56	2123.83	891.815	326.222
Y699_00628	59.951	31.0818	80.4963	188.408
Y699_00635	10.991	14.5146	43.9552	52.3039
Y699_00644	12.9894	26.6835	67.2568	508.93
Y699_00648	226.672	655.358	1855.78	225.605
Y699_00652	51.9576	44.4236	10.9888	14.6793
Y699_00657	84.9306	23.3114	24.6255	45.178
Y699_00663	3.56851	18.4732	6.75216	906.126
Y699_00664	45.3915	215.52	119.023	81.3774
Y699_00665	253.507	328.412	54.8117	52.7314
Y699_00667	513.295	357.148	124.452	80.9499
Y699_00669	122.043	270.06	134.778	52.4464
Y699_00675	7.27977	6.45095	14.5635	39.1923
Y699_00677	24.2659	18.3266	26.2143	68.2658
Y699_00683	150.734	102.775	31.1129	50.3086
Y699_00692	3.71125	14.2214	119.288	66.4131
Y699_00693	12.1329	11.4358	20.7861	38.1947
Y699_00702	34.2577	13.3417	7.94372	11.8289
Y699_00703	83.7887	18.6198	25.0227	19.6674
Y699_00713	6.99429	6.59756	9.66486	26.9358
Y699_00715	87.7854	52.4873	61.8286	195.534
Y699_00720	53.8132	50.4347	100.885	237.434
Y699_00722	4.71044	178.427	548.911	256.104
Y699_00727	57.3817	41.9312	85.7922	163.61
Y699_00728	3.85399	24.7775	10.724	1.85273
Y699_00730	43.6786	34.7472	196.342	333.348
Y699_00731	4.71044	28.736	288.622	335.058
Y699_00732	11.4192	21.8453	59.9751	87.3632
Y699_00733	6.42332	6.59756	21.448	33.6341
Y699_00734	3.42577	8.79675	23.6988	52.7314
Y699_00735	7.99347	7.47724	26.0819	81.0924
Y699_00736	19.27	40.0252	202.565	480.141
Y699_00737	35.5424	28.003	64.4765	380.664
Y699_00738	30.9747	16.8604	14.2987	55.5818
Y699_00743	57.8099	64.0697	30.9805	135.534
Y699_00747	6.42332	10.4095	10.062	42.3277
Y699_00764	56.8107	100.136	504.161	31.0688
Y699_00773	3333.42	130.485	83.2766	7.83846
Y699_00774	80.7911	24.1911	10.5916	6.12825
Y699_00781	7.13703	3.66531	2.64791	41.3301
Y699_00782	27.8344	29.7623	53.3553	131.686
Y699_00786	21.8393	25.5106	72.4202	80.0948
Y699_00787	1.14192	1.90596	29.7889	13.1116
Y699_00788	53.2422	81.9564	47.9271	261.234
Y699_00797	7.99347	6.45095	9.66486	22.0902
Y699_00799	0.570962	14.5146	0.264791	512.493
Y699_00812	85.2161	19.4995	11.7832	36.4845
Y699_00816	30.261	43.8371	455.837	249.691
Y699_00821	34.4005	21.8453	78.5104	6.69832
Y699_00823	30.832	272.553	235.002	44.7505
Y699_00824	61.9494	55.2729	139.147	245.985
Y699_00830	168.148	377.381	407.91	15.962
Y699_00834	7.42251	9.08997	44.0876	77.1019
Y699_00836	153.161	139.575	16.417	2.70783
Y699_00837	163.866	83.2759	38.7918	15.3919
Y699_00839	137.459	423.563	1304.23	520.759
Y699_00840	12.2757	31.5217	93.2063	70.1186
Y699_00841	13.9886	46.916	139.28	99.9047
Y699_00863	83.7887	98.9634	33.8932	7.41091
Y699_00867	30.261	14.368	1.72114	2.56531
Y699_00872	3.99673	8.79675	117.435	64.4179
Y699_00875	61.3784	8.65014	8.20851	7.98098
Y699_00881	175.571	43.3973	42.2341	58.7172
Y699_00882	12.4184	7.62385	4.89863	34.7743
Y699_00885	38.2545	45.8897	188.928	164.18
Y699_00887	649.898	603.75	254.993	117.719
Y699_00888	330.73	135.763	102.739	85.0829
Y699_00897	180.139	184.732	81.8203	29.9287
Y699_00899	4.71044	5.13144	25.8171	28.646
Y699_00910	41.3948	21.2588	13.3719	10.2613
Y699_00911	134.176	46.0363	36.0115	30.7838
Y699_00913	20.8401	21.552	39.7186	116.579
Y699_00917	38.8254	31.3751	41.9693	125.558
Y699_00918	28.2626	28.8827	19.4621	77.672
Y699_00920	14.2741	46.916	83.0119	221.472
Y699_00921	45.5342	21.4054	7.54653	15.3919
Y699_00923	25.1223	130.925	16.417	22.8028
Y699_00931	10.7055	11.1425	18.2706	79.6672
Y699_00934	9.56362	13.7816	26.8762	144.513
Y699_00935	9.27813	5.8645	19.8593	46.0331
Y699_00937	7.13703	96.6176	32.0397	145.083
Y699_00938	4.85318	4.6916	12.7099	30.9263
Y699_00940	8.27895	10.1163	16.1522	43.3253
Y699_00943	61.3784	36.5065	9.40007	1.85273
Y699_00945	780.22	457.578	203.359	65.273
Y699_00950	58.2381	35.4802	8.07611	17.5296
Y699_00955	7.85073	17.5935	47.2651	72.9689
Y699_00957	203.263	363.599	81.9527	41.1875
Y699_00968	44.535	71.4003	26.0819	120
Y699_00974	67.659	42.5176	65.9329	221.187
Y699_00980	20.4119	15.2477	36.5411	67.5533
Y699_00985	49.2455	78.2911	106.975	210.783
Y699_00987	64.2332	43.9837	100.091	265.367
Y699_00992	26.6925	13.1951	17.2114	83.3727
Y699_00994	42.1085	35.187	67.9188	124.56
Y699_01001	30.1183	40.7583	13.3719	8.9786
Y699_01003	66.3743	23.1648	12.048	11.9715
Y699_01022	19.6982	30.7886	289.151	68.2658
Y699_01028	8.42169	3.81192	5.16342	24.0854
Y699_01031	16.1297	28.736	73.347	84.0853
Y699_01033	395.249	453.179	76.2597	116.294
Y699_01035	103.059	112.452	280.413	571.637
Y699_01045	11.8475	9.96965	10.8564	30.9263
Y699_01052	43.3931	36.0667	68.4484	179.002
Y699_01054	18.2708	15.8341	22.11	50.8787
Y699_01060	21.1256	13.3417	12.4452	44.0379
Y699_01070	4.42496	5.42466	10.5916	23.0878
Y699_01071	13.2749	18.3266	85.5274	31.7814
Y699_01074	8.70717	5.13144	7.14935	19.8099
Y699_01075	45.3915	111.279	40.2482	1707.64
Y699_01076	22.553	18.7664	9.79725	115.154
Y699_01083	8.56443	20.819	29.2594	61.2825
Y699_01084	39.1109	37.093	50.7074	123.135
Y699_01091	28.2626	50.8745	118.494	128.266
Y699_01108	3611.76	2996.91	139.412	27.5059
Y699_01115	109.482	80.197	10.5916	22.5178
Y699_01116	1575	314.484	153.976	304.56
Y699_01117	18.2708	14.5146	52.0314	23.8004
Y699_01134	181.994	83.5691	40.2482	72.5414
Y699_01135	56.5252	16.5672	16.5494	27.2208
Y699_01136	45.5342	26.3902	32.5692	147.22
Y699_01137	26.2643	26.6835	48.3243	103.04
Y699_01140	95.3507	42.5176	21.7128	46.3182
Y699_01141	41.5375	35.4802	19.8593	93.2064
Y699_01145	319.596	602.284	1073.2	94.7741
Y699_01148	166.864	260.091	216.864	727.979
Y699_01152	4.13948	3.07886	16.8142	16.3895
Y699_01153	19.6982	61.1374	827.868	345.747
Y699_01157	103.344	21.552	22.5072	26.6508
Y699_01158	178.997	12.6087	3.57467	8.12349
Y699_01161	34.6859	31.8149	27.6706	289.025
Y699_01166	10.5628	76.8249	8.20851	2.99287
Y699_01168	63.9478	44.1304	61.961	165.035
Y699_01171	17.5571	22.2851	8.20851	4.13301
Y699_01172	250.795	89.1404	39.4538	83.5152
Y699_01174	65.0897	14.368	21.7128	76.1043
Y699_01180	1.57015	4.54499	35.8791	23.5154
Y699_01184	75.7952	194.848	59.5779	37.9096
Y699_01192	13.9886	29.3225	3.44228	1.85273
Y699_01193	21.2683	11.2892	1.85353	6.5558
Y699_01197	808.768	167.578	7.81132	400.189
Y699_01198	245.656	67.1485	3.04509	109.596
Y699_01199	2575.18	731.156	13.3719	1022.71
Y699_01200	397.818	155.409	1.05916	141.092
Y699_01201	60.522	12.4621	0.264791	62.4226
Y699_01202	13.8458	4.98482	1.05916	29.3586
Y699_01204	19.8409	58.9382	1.05916	4.27552
Y699_01208	4.42496	31.6683	15.8874	10.8313
Y699_01217	27.2634	27.2699	23.9635	72.8264
Y699_01225	123.185	168.311	364.219	796.957
Y699_01227	79.9347	94.565	160.066	289.025
Y699_01229	18.4135	15.3943	20.7861	57.577
Y699_01235	13.2749	10.7027	15.8874	90.356
Y699_01239	25.9788	54.5398	319.47	37.197
Y699_01240	73.5114	30.2022	11.5184	31.3538
Y699_01241	5.13866	2.63902	2.11832	30.6412
Y699_01247	62.8058	2901.75	568.638	22.9453
Y699_01250	6255.18	10608.9	7401.69	419.856
Y699_01251	133.32	130.925	98.2373	335.343
Y699_01252	16.4152	25.8038	21.3156	74.8216
Y699_01253	14.1313	84.1556	354.29	758.193
Y699_01255	35.8279	18.3266	25.4199	72.2563
Y699_01259	55.2406	847.42	162.052	1642.09
Y699_01260	63.0913	76.2385	28.5974	236.151
Y699_01261	10.2773	10.8493	20.2565	48.3134
Y699_01262	2.14111	2.49241	1.72114	69.2635
Y699_01263	19.27	74.6257	34.0256	201.235
Y699_01264	7.42251	550.676	6.09018	1825.36
Y699_01265	8.27895	614.306	1.05916	857.385
Y699_01267	35.2569	5962.44	3.70707	3868.35
Y699_01268	7.27977	964.417	2.51551	2544.93
Y699_01269	3.85399	1765.36	1.45635	2512.15
Y699_01270	263.927	16144.7	1534.33	8783.49
Y699_01271	214.824	1390.91	108.167	3240.13
Y699_01276	55.8115	18.7664	13.1071	18.5273
Y699_01279	66.3743	107.027	276.177	124.845
Y699_01284	11.562	13.3417	276.971	49.7386
Y699_01287	34.8287	39.5854	52.4285	185.843
Y699_01298	2.56933	4.54499	49.913	53.159
Y699_01299	3.42577	4.83821	18.2706	44.0379
Y699_01300	8.27895	9.3832	55.2088	62.5651
Y699_01303	380.546	133.417	72.2878	186.128
Y699_01305	140.028	114.798	54.0173	24.228
Y699_01308	17.1289	18.7664	27.2734	103.04
Y699_01314	133.748	38.7057	28.2002	11.8289
Y699_01323	104.343	79.464	14.5635	11.4014
Y699_01332	55.6688	16.1274	15.6226	40.0474
Y699_01333	6.56606	11.2892	5.42821	26.5082
Y699_01334	1.57015	3.5187	1.72114	67.5533
Y699_01336	5.13866	3.22547	5.82539	31.7814
Y699_01337	34.5432	37.826	4.76623	77.2444
Y699_01338	103.344	132.538	11.9156	9.69118
Y699_01339	27.2634	39.4388	7.41414	14.8218
Y699_01340	7.99347	123.448	191.973	275.344
Y699_01345	5.70962	23.3114	12.7099	410.878
Y699_01347	758.666	1047.25	132.528	30.2137
Y699_01348	122.329	171.683	66.8596	29.2161
Y699_01353	15.7015	9.23659	13.6367	34.2042
Y699_01354	18.8417	14.8079	16.2846	61.71
Y699_01358	148.307	194.115	206.934	858.24
Y699_01360	42.8222	24.0444	7.14935	13.5392
Y699_01362	78.5073	65.2426	13.3719	14.6793
Y699_01363	10.2773	9.3832	46.8679	49.4535
Y699_01364	4.42496	14.6612	75.3329	13.3966
Y699_01365	8.56443	14.5146	104.195	44.3229
Y699_01368	29.69	46.0363	258.303	845.556
Y699_01370	168.719	136.35	49.913	33.7766
Y699_01371	22.4103	15.3943	32.834	65.558
Y699_01372	819.473	527.658	192.106	250.973
Y699_01378	6.99429	13.4883	17.741	43.4678
Y699_01379	5.13866	9.96965	28.0678	43.6103
Y699_01386	63.9478	81.0767	111.742	361.709
Y699_01390	31.2602	58.7916	122.598	46.3182
Y699_01391	31.5457	7.91707	6.35497	10.6888
Y699_01393	66.8026	65.5358	12.7099	15.962
Y699_01396	258.218	224.904	46.8679	72.6839
Y699_01400	285.053	640.403	447.893	18.0997
Y699_01410	12.7039	19.9393	22.2424	112.589
Y699_01411	66.0889	69.9342	69.7723	190.546
Y699_01412	24.9796	16.4206	43.6905	144.94
Y699_01421	6.28058	4.39837	9.53246	20.9501
Y699_01424	22.2675	20.9656	53.6201	93.7765
Y699_01427	165.294	55.1263	51.1046	484.132
Y699_01435	312.602	103.948	67.9188	107.458
Y699_01436	12.9894	10.9959	23.9635	40.6175
Y699_01443	6621.16	4980.43	293.918	69.406
Y699_01444	56.668	84.0089	8.20851	12.8266
Y699_01449	31.2602	24.6309	1.85353	6.5558
Y699_01458	33.544	75.7986	137.294	344.037
Y699_01462	16.7006	18.4732	52.9581	101.33
Y699_01468	36.6843	5.71789	27.9354	12.399
Y699_01469	18.9845	10.5561	109.491	135.534
Y699_01471	287.765	185.465	1006.07	1874.39
Y699_01472	66.5171	77.7046	75.4653	432.54
Y699_01475	601.651	545.398	126.702	18.0997
Y699_01476	720.126	559.18	157.153	10.6888
Y699_01482	16.7006	228.129	131.998	863.228
Y699_01483	7.27977	7.47724	8.07611	23.9429
Y699_01496	7.70799	7.47724	18.0058	41.9001
Y699_01497	178.283	52.0474	34.2904	59.5723
Y699_01502	351.855	860.908	274.588	201.805
Y699_01505	76.9371	41.3447	11.7832	29.6436
Y699_01512	193.984	62.6035	18.4029	6.12825
Y699_01513	226.386	102.189	61.8286	92.3513
Y699_01522	24.2659	13.0485	7.28174	5.98573
Y699_01526	19.27	15.6875	3.70707	7.12587
Y699_01535	40.2528	42.9575	32.7016	116.437
Y699_01542	29.8328	30.642	72.023	121.567
Y699_01548	36.5416	55.4195	178.204	194.679
Y699_01549	100.489	52.4873	94.5302	232.731
Y699_01552	814.192	2040.26	1292.97	273.776
Y699_01562	36.2561	37.3862	30.7157	101.615
Y699_01571	8.13621	9.82304	38.3946	53.8716
Y699_01576	8.70717	21.1122	37.3355	71.4012
Y699_01578	38.1117	78.4377	20.5213	26.6508
Y699_01582	837.316	8389.46	307.951	337.909
Y699_01587	1114.23	302.168	197.269	217.339
Y699_01589	122.043	149.105	205.875	428.55
Y699_01613	13.5603	21.8453	42.2341	104.323
Y699_01616	40.9665	30.0556	157.948	55.8668
Y699_01621	276.203	241.324	992.568	104.465
Y699_01624	6.85155	33.7209	15.6226	13.6817
Y699_01629	20.9829	34.3073	77.3189	18.5273
Y699_01630	420.514	91.3396	59.4455	59.1447
Y699_01631	393.25	298.796	36.6735	66.1281
Y699_01635	14.1313	19.2062	62.0934	86.6506
Y699_01637	19.27	13.3417	12.5776	59.7148
Y699_01648	12.4184	8.65014	21.0509	80.6649
Y699_01649	633.197	478.836	159.801	214.489
Y699_01651	42.9649	46.6228	18.0058	8.83608
Y699_01653	5.13866	25.0707	5.95779	7.41091
Y699_01656	51.3866	29.6157	10.3268	9.12112
Y699_01665	121.615	57.4721	31.1129	10.6888
Y699_01668	85.7871	180.333	211.171	453.348
Y699_01670	1.57015	4.83821	22.11	18.9548
Y699_01677	9.27813	190.45	892.874	249.12
Y699_01680	21.6966	62.1637	231.692	175.154
Y699_01685	40.2528	69.2011	217.923	124.275
Y699_01697	51.1011	42.2244	27.803	112.446
Y699_01710	30.5465	14.0748	24.3607	155.914
Y699_01713	16.9861	15.8341	10.5916	40.3324
Y699_01714	40.1101	76.6783	80.8935	304.702
Y699_01718	12.7039	8.79675	6.61977	39.1923
Y699_01719	425.795	588.063	963.705	1801.71
Y699_01724	5250.42	3197.03	1258.02	176.294
Y699_01725	93.2096	69.6409	17.3438	22.5178
Y699_01726	25.4078	32.8412	88.1753	156.912
Y699_01730	119.902	87.9675	23.1692	27.0783
Y699_01732	8.84991	10.5561	15.8874	43.3253
Y699_01740	1.85563	38.9989	36.1439	6.69832
Y699_01741	5.13866	5.57127	12.7099	23.2303
Y699_01747	73.2259	25.2173	14.9607	5.84321
Y699_01753	141.17	254.079	46.7355	60.7124
Y699_01759	36.8271	20.9656	41.7045	138.242
Y699_01760	26.2643	7.91707	10.062	41.045
Y699_01763	194.698	924.392	131.336	51.4488
Y699_01766	770.228	3258.17	790.797	166.318
Y699_01777	40.9665	80.9301	16.9466	328.93
Y699_01778	2.85481	7.91707	1.85353	59.7148
Y699_01780	73.7969	153.65	415.589	727.979
Y699_01795	21.1256	24.1911	12.7099	69.8335
Y699_01799	12.4184	10.9959	6.88456	71.4012
Y699_01800	492.883	142.067	52.1637	70.2611
Y699_01805	3.56851	17.4469	62.623	11.2589
Y699_01806	3.28303	8.35691	44.22	20.9501
Y699_01809	16.5579	10.4095	29.5242	3.42042
Y699_01816	10.2773	4.6916	3.04509	111.876
Y699_01818	198.695	137.962	19.3297	4.13301
Y699_01819	31.6884	37.5328	6.35497	88.6458
Y699_01821	163.723	84.8886	42.8961	56.4369
Y699_01827	67.2308	28.5894	28.465	17.5296
Y699_01830	13.7031	10.8493	14.1663	34.9168
Y699_01832	31.6884	23.8978	13.6367	107.316
Y699_01837	26.407	25.5106	29.6565	83.9428
Y699_01843	12.2757	20.0859	257.112	45.8906
Y699_01844	5.2814	8.35691	26.6115	347.03
Y699_01845	22.8385	15.8341	25.4199	59.8573
Y699_01847	7.99347	10.9959	4.10425	46.1756
Y699_01853	29.8328	33.281	83.409	147.648
Y699_01854	0.570962	1.90596	12.4452	36.1994
Y699_01855	53.6704	18.1799	8.4733	33.9191
Y699_01862	12.9894	11.729	13.9015	38.4797
Y699_01871	307.749	209.802	35.2172	148.361
Y699_01872	3208.81	485.287	36.8059	255.819
Y699_01878	20.5546	26.8301	171.981	115.154
Y699_01883	40.8238	44.5702	8.3409	6.12825
Y699_01886	8.13621	12.1688	43.0285	47.7433
Y699_01887	1.85563	3.22547	14.9607	42.4702
Y699_01890	14.5595	16.274	35.7467	5.55818
Y699_01893	35.1142	23.8978	123.525	26.6508
Y699_01899	447.777	456.698	168.274	76.9594
Y699_01902	109.054	257.452	38.1298	48.3134
Y699_01905	186.276	215.52	39.4538	15.8194
Y699_01906	4.71044	7.33062	11.1212	28.361
Y699_01908	4.99592	9.23659	24.4931	37.9096
Y699_01913	5.13866	10.5561	30.0537	27.6484
Y699_01914	20.9829	25.0707	113.198	124.988
Y699_01916	43.9641	23.6046	18.5353	79.9523
Y699_01917	459.196	201.592	69.5075	93.7765
Y699_01925	17.8426	11.2892	11.2536	37.7671
Y699_01926	819.188	624.569	224.013	130.688
Y699_01927	76.6517	62.0171	10.724	14.5368
Y699_01932	47.3899	43.5439	144.443	156.199
Y699_01942	554.69	204.964	156.756	167.743
Y699_01958	4.71044	8.65014	22.772	38.3372
Y699_01962	29.1191	7.62385	21.8452	7.83846
Y699_01966	134.319	159.808	381.298	89.3584
Y699_01972	8.99265	17.7401	136.5	16.8171
Y699_01974	19.8409	23.1648	118.626	83.6577
Y699_01981	12.7039	30.7886	2.7803	9.69118
Y699_01986	41.823	41.7846	54.2821	214.061
Y699_02007	114.192	116.41	204.683	464.179
Y699_02008	120.616	78.8775	81.8203	289.88
Y699_02013	1172.19	1036.55	731.616	3084.65
Y699_02014	1334.62	1413.05	720.098	3102.75
Y699_02015	39.3964	26.8301	38.3946	143.658
Y699_02023	23.8377	40.7583	44.882	177.862
Y699_02028	24.4086	9.23659	5.16342	7.98098
Y699_02034	2.71207	3.66531	39.5862	4.98811
Y699_02038	19.6982	2.49241	1.45635	30.2137
Y699_02044	0.428222	3.5187	200.314	706.031
Y699_02049	3.85399	11.8756	34.9524	44.3229
Y699_02052	155.873	51.7542	31.9073	40.3324
Y699_02054	4.71044	111.572	3355.43	1624.27
Y699_02062	28.1199	218.013	0.529581	2.99287
Y699_02063	101.489	68.6146	14.6959	6.69832
Y699_02070	250.224	268.301	54.5469	1.85273
Y699_02071	636.765	566.071	104.725	2.70783
Y699_02072	176.142	207.75	67.5216	3.2779
Y699_02082	8.70717	11.1425	1.45635	131.259
Y699_02101	363.988	721.92	69.1103	43.8954
Y699_02102	108.911	407.729	26.4791	20.665
Y699_02103	160.012	104.241	25.9495	8.55105
Y699_02106	91.3539	66.5621	21.9776	24.513
Y699_02107	54.5269	10.2629	7.81132	3.70545
Y699_02115	28.6908	21.8453	0.794372	2.4228
Y699_02117	137.316	26.2436	3.30988	0.285035
Y699_02119	1.28466	0.879675	131.071	95.9142
Y699_02120	13.8458	10.2629	1050.82	3072.53
Y699_02122	62.0921	60.6976	27.0086	606.697
Y699_02123	1.71289	3.22547	4.36905	49.026
Y699_02124	5.85236	6.89079	6.09018	131.401
Y699_02125	1.71289	5.13144	0.529581	127.838
Y699_02126	1.28466	5.42466	0.264791	106.175
Y699_02133	76.0807	49.555	7.67893	29.5011
Y699_02141	84.5024	17.7401	1.45635	0.285035
Y699_02147	49.531	67.5884	22.9044	15.3919
Y699_02148	275.775	635.712	55.8708	24.228
Y699_02150	9.13539	6.59756	52.4285	14.6793
Y699_02158	22.2675	38.2659	129.615	215.059
Y699_02172	4.42496	8.94336	27.6706	74.6791
Y699_02173	17.8426	29.1759	108.564	202.232
Y699_02175	755.383	136.936	97.4429	256.816
Y699_02177	7.99347	16.1274	16.9466	160.19
Y699_02183	10.1346	11.1425	41.5721	44.1804
Y699_02190	149.164	62.7501	315.233	35.7719
Y699_02192	39.6819	120.515	34.9524	24.513
Y699_02194	6.28058	5.8645	9.26767	20.38
Y699_02195	158.87	67.4417	33.496	93.2064
Y699_02199	47.2471	31.6683	32.1721	114.584
Y699_02201	15.9869	20.3791	63.1526	86.5081
Y699_02202	37.969	48.2355	125.908	283.895
Y699_02205	5.56688	7.33062	36.5411	29.3586
Y699_02223	188.988	17.4469	14.5635	0.285035
Y699_02226	1410.42	870.585	436.375	252.113
Y699_02233	483.034	767.663	2008.44	389.073
Y699_02234	316.456	89.4336	91.3528	230.023
Y699_02236	79.792	78.8775	179.925	304.417
Y699_02238	16.8434	91.193	178.998	74.6791
Y699_02240	26.2643	15.5409	63.6821	86.5081
Y699_02242	122.471	467.107	1524.4	419.571
Y699_02243	37.398	14.8079	4.63384	7.26839
Y699_02245	10.4201	5.27805	6.75216	20.095
Y699_02246	13.1321	9.3832	35.0848	57.4345
Y699_02247	38.3972	43.1041	98.8993	218.194
Y699_02248	27.5489	17.5935	81.5555	41.3301
Y699_02249	40.8238	12.1688	7.01695	13.9667
Y699_02255	84.2169	39.2921	31.5101	13.8242
Y699_02259	26.1215	11.8756	20.9185	73.6815
Y699_02264	155.873	148.958	261.084	567.789
Y699_02268	13.7031	28.5894	81.4231	89.0734
Y699_02269	46.5334	45.4499	118.097	599.001
Y699_02277	64.6615	38.5591	20.2565	17.8147
Y699_02278	9.13539	135.03	508.133	296.579
Y699_02284	5.13866	5.8645	12.4452	45.178
Y699_02285	5.70962	8.35691	18.0058	61.14
Y699_02287	111.623	49.555	25.5523	47.8859
Y699_02296	31.1174	52.7805	73.6118	141.52
Y699_02297	449.062	771.182	2151.03	92.0663
Y699_02303	146.452	168.311	69.9047	29.9287
Y699_02309	98.6337	58.7916	14.8283	29.7861
Y699_02312	22.9812	20.9656	226.396	178.859
Y699_02313	173.858	136.056	265.32	532.018
Y699_02322	12.2757	8.2103	178.336	135.677
Y699_02324	171.289	118.023	16.6818	31.3538
Y699_02325	78.7928	49.2618	4.50144	7.26839
Y699_02329	312.744	681.601	772.527	53.0165
Y699_02330	4.85318	18.7664	289.549	259.097
Y699_02331	2.56933	3.95854	46.3384	65.843
Y699_02340	40.8238	102.189	65.6681	780.425
Y699_02341	9.42087	10.1163	6.48737	122.993
Y699_02342	0.713703	0.879675	0.794372	47.4583
Y699_02344	55.9543	9.08997	175.159	13.5392
Y699_02345	16.1297	15.8341	21.7128	52.5889
Y699_02348	37.398	517.542	138.221	298.004
Y699_02355	9.42087	15.9808	10.1944	69.9761
Y699_02356	93.3523	279.737	520.843	600.568
Y699_02362	86.5008	60.9908	28.7298	19.9524
Y699_02371	464.62	346.299	83.8062	88.6458
Y699_02379	29.69	13.3417	6.35497	6.84084
Y699_02383	0.856443	42.8108	1.32395	1.14014
Y699_02393	44.2496	26.2436	7.67893	18.2422
Y699_02394	0.999184	2.3458	0.794372	66.8407
Y699_02400	28.4054	26.5369	22.6396	72.1138
Y699_02404	50.2447	59.5247	59.4455	373.396
Y699_02410	56.3825	16.274	7.14935	21.9477
Y699_02418	9.99184	38.2659	1764.7	3.84797
Y699_02419	6.56606	4.10515	147.753	1.14014
Y699_02423	27.4062	9.3832	5.03102	11.4014
Y699_02424	50.1019	844.928	667.934	540.854
Y699_02425	0.999184	1.1729	125.511	55.8668
Y699_02426	2.85481	10.4095	233.545	86.9356
Y699_02428	7.27977	11.2892	91.7499	28.646
Y699_02429	7.13703	10.9959	36.6735	20.665
Y699_02430	8.42169	23.8978	191.444	70.4036
Y699_02431	9.13539	3.5187	72.8174	14.6793
Y699_02436	85.9298	55.7127	33.3636	4.41804
Y699_02451	33.8295	31.5217	8.4733	3.13538
Y699_02456	14.4168	9.67642	13.2395	33.7766
Y699_02459	19.6982	24.9241	23.6988	218.764
Y699_02460	19.9837	43.6905	147.356	33.6341
Y699_02461	124.327	99.9897	128.026	364.417
Y699_02463	233.809	261.117	43.6905	58.7172
Y699_02464	70.942	33.281	5.42821	23.8004
Y699_02470	76.0807	50.7279	87.9105	201.235
Y699_02471	17.9853	27.7098	29.2594	181.282
Y699_02472	75.5097	75.9453	261.348	602.421
Y699_02475	35.9706	78.7309	115.713	243.705
Y699_02476	36.1134	14.6612	4.89863	10.6888
Y699_02481	0.856443	7.47724	0.661977	85.653
Y699_02486	326.733	450.687	248.638	964.273
Y699_02487	237.663	274.459	66.0653	87.5057
Y699_02499	44.9633	40.465	26.3467	116.864
Y699_02502	15.7015	29.3225	131.733	203.087
Y699_02510	23.6949	109.666	2520.67	39.3348
Y699_02511	129.751	402.158	459.412	101.757
Y699_02515	61.3784	50.7279	197.799	611.97
Y699_02524	26.6925	23.6046	18.9325	117.862
Y699_02535	21.982	29.4691	44.0876	94.3465
Y699_02555	160.869	81.0767	43.2933	12.6841
Y699_02560	12.1329	8.50352	17.6086	34.9168
Y699_02561	28.5481	24.7775	97.1782	51.3063
Y699_02565	4.85318	14.368	35.7467	31.0688
Y699_02569	118.189	137.669	553.148	226.603
Y699_02570	148.022	56.1526	48.5891	43.1828
Y699_02571	19.6982	54.5398	121.804	136.389
Y699_02576	43.1076	50.1415	25.8171	6.12825
Y699_02579	104.343	35.0404	16.2846	54.0141
Y699_02584	12.9894	18.0333	35.6143	116.579
Y699_02585	33.2585	42.2244	106.049	277.766
Y699_02593	74.5106	28.003	17.3438	71.5437
Y699_02594	0.285481	4.6916	43.8228	10.2613
Y699_02599	9.56362	12.0222	5.42821	29.0736
Y699_02605	43.5359	92.5125	64.3441	180
Y699_02607	126.04	68.7613	58.6511	24.513
Y699_02610	132.891	59.0848	26.7439	57.4345
Y699_02611	104.343	48.6753	23.8312	46.1756
Y699_02618	18.4135	31.5217	27.803	75.1067
Y699_02631	112.765	79.0241	108.167	272.636
Y699_02637	37.1125	23.3114	13.1071	8.9786
Y699_02647	114.906	53.6602	64.3441	258.527
Y699_02650	11.4192	15.3943	52.2961	78.6696
Y699_02671	20.4119	153.357	44.4848	306.697
Y699_02672	60.2365	58.0585	158.874	473.728
Y699_02675	613.927	672.951	4714.2	3366.26
Y699_02680	79.5065	74.919	104.592	609.975
Y699_02687	40.681	32.6946	42.7637	113.301
Y699_02693	25.2651	18.3266	14.5635	52.5889
Y699_02696	145.31	55.5661	36.2763	40.4749
Y699_02697	2225.9	97.9371	30.1861	37.3396
Y699_02698	68.23	99.8431	300.008	735.247
Y699_02704	318.311	99.2566	20.5213	73.254
Y699_02709	10.5628	10.1163	6.75216	37.197
Y699_02710	27.1207	28.8827	65.2709	109.738
Y699_02717	41.9657	18.913	18.1382	75.6768
Y699_02718	239.804	74.3325	48.4567	110.451
Y699_02720	26.1215	10.9959	12.5776	67.6958
Y699_02726	198.695	117.143	376.003	580.046
Y699_02729	85.9298	192.062	461.53	242.707
Y699_02735	72.5122	4170.69	46.6031	109.168
Y699_02737	57.3817	139.575	35.8791	12.2565
Y699_02747	11.8475	15.2477	13.3719	47.4583
Y699_02751	23.6949	198.22	410.955	195.249
Y699_02755	31.2602	64.6561	19.8593	15.8194
Y699_02763	35.9706	28.003	48.4567	106.746
Y699_02772	53.5277	171.976	436.905	94.4891
Y699_02774	830.179	1478.59	2439.12	607.409
Y699_02775	5.9951	17.3003	9.53246	31.7814
Y699_02782	16.5579	5.71789	10.8564	88.5033
Y699_02784	29.1191	40.9049	114.522	135.249
Y699_02786	135.746	276.218	642.514	139.097
Y699_02791	19.9837	19.7927	9.92965	53.7291
Y699_02794	16.2724	8.2103	17.6086	44.0379
Y699_02806	35.5424	24.6309	94.2655	24.798
Y699_02810	14.4168	131.805	80.6287	383.372
Y699_02811	5.70962	26.097	370.177	2057.38
Y699_02812	22.553	24.0444	77.1865	220.902
Y699_02825	145.881	64.0697	127.099	546.127
Y699_02827	7.27977	9.3832	7.94372	27.9334
Y699_02830	152.732	141.334	215.937	717.433
Y699_02837	235.522	209.363	185.883	608.407
Y699_02841	35.5424	2.05257	2.38312	4.98811
Y699_02846	13.1321	17.8867	124.716	36.0569
Y699_02849	69.8001	25.2173	16.9466	13.2541
Y699_02857	34.6859	13.635	16.1522	6.69832
Y699_02859	76.6517	98.2304	602.663	619.238
Y699_02861	4.28222	13.7816	92.1471	413.158
Y699_02863	13.7031	73.3062	26.0819	12.114
Y699_02865	61.0929	23.7512	22.772	20.095
Y699_02870	69.5146	67.735	22.3748	13.5392
Y699_02871	408.238	300.849	66.7272	128.836
Y699_02872	175.143	512.85	712.552	1373.16
Y699_02874	444.066	288.973	483.11	1298.05
Y699_02878	2.14111	24.0444	189.855	92.4938
Y699_02879	0.713703	4.6916	54.6793	8.26601
Y699_02886	493.311	1082.73	49.5158	172.874
Y699_02891	10.4201	9.08997	8.20851	98.6221
Y699_02893	22.8385	20.2325	13.1071	56.0093
Y699_02895	1398.57	714.589	239.106	163.325
Y699_02906	8.56443	22.4317	22.772	449.072
Y699_02909	15.8442	9.82304	22.5072	45.0355
Y699_02910	51.3866	369.757	89.6316	386.792
Y699_02911	37.969	32.6946	33.3636	131.971
Y699_02912	103.772	87.8209	24.0959	23.6579
Y699_02913	15.5587	165.232	461.795	391.353
Y699_02915	15.1305	5.13144	10.3268	49.7386
Y699_02918	23.2667	57.9119	100.356	27.5059
Y699_02923	27.9771	11.5824	5.03102	3.42042
Y699_02929	62.5203	671.632	464.972	210.926
Y699_02930	4.5677	70.0808	94.1331	257.529
Y699_02941	1336.19	1115.57	717.715	3504.08
Y699_02952	3.56851	8.50352	26.7439	18.3847
Y699_02972	2.14111	4.54499	25.1551	36.7695
Y699_02973	47.6753	12.3154	11.386	24.6555
Y699_02975	177.569	507.866	1205.99	851.969
Y699_02976	17.2716	171.39	59.7103	128.836
Y699_02977	34.8287	86.0615	115.316	32.0664
Y699_02990	1575.14	1062.65	484.832	318.811
Y699_02996	16.5579	9.3832	65.6681	40.9025
Y699_03003	294.331	243.083	476.755	1008.31
Y699_03006	4.42496	10.5561	7.67893	19.5249
Y699_03012	83.075	44.4236	24.3607	25.6531
Y699_03016	60.6647	22.5783	13.7691	23.5154
Y699_03026	121.329	80.197	20.1241	23.5154
Y699_03029	60.8075	21.9919	12.4452	11.1164
Y699_03034	23.9804	34.7472	123.26	167.458
Y699_03056	61.3784	43.2507	20.7861	15.3919
Y699_03064	14.5595	22.7249	81.6879	132.541
Y699_03065	5.56688	3.07886	4.50144	27.3633
Y699_03068	33.544	9.82304	37.6003	118.147
Y699_03078	5.42414	13.1951	27.6706	65.558
Y699_03088	40.9665	78.8775	410.558	209.358
Y699_03089	15.9869	19.4995	37.2031	120
Y699_03090	604.506	474.438	152.917	77.5295
Y699_03091	110.767	206.43	73.2146	16.9596
Y699_03094	4.99592	8.65014	21.448	10.5463
Y699_03104	94.3515	29.6157	23.434	37.0545
Y699_03110	22.6957	11.729	4.63384	10.2613
Y699_03113	1.99837	5.27805	7.28174	31.9239
Y699_03124	26.2643	30.2022	98.2373	41.6151
Y699_03128	14.1313	19.0596	19.0649	56.0093
Y699_03130	14.9878	10.9959	9.40007	31.4964
Y699_03131	27.2634	15.6875	22.11	78.5271
Y699_03132	243.658	496.137	106.049	121.852
Y699_03138	24.8369	5.57127	3.97186	8.69356
Y699_03139	2.85481	4.25176	18.1382	59.1447
Y699_03140	4.5677	4.98482	19.5945	86.7931
Y699_03141	161.154	85.4751	119.95	504.084
Y699_03145	87.4999	161.714	358.394	1075.29
Y699_03152	2.71207	6.59756	6.35497	29.6436
Y699_03153	160.298	179.747	217.261	1227.08
Y699_03154	122.9	119.196	100.62	486.554
Y699_03156	3649.59	1730.17	24.7579	1153.54
Y699_03158	37.969	23.0182	11.2536	86.3656
Y699_03165	649.041	1105.6	1158.19	157.482
Y699_03167	61.3784	40.9049	9.00288	10.6888
Y699_03168	171.431	73.4528	22.11	19.0973
Y699_03172	74.5106	61.7239	13.9015	7.83846
Y699_03175	32.2594	36.6531	103.533	306.983
Y699_03182	0.713703	1.1729	2.64791	1339.24
Y699_03183	0.856443	0.879675	3.70707	830.734
Y699_03191	18.9845	33.1344	330.988	19.0973
Y699_03193	307.178	1089.62	2833.52	1028.55
Y699_03198	84.9306	45.1566	19.3297	35.2018
Y699_03201	277.63	522.087	1573.92	819.76
Y699_03204	0.713703	2.3458	31.3777	240.997
Y699_03205	0.856443	1.31951	7.54653	31.4964
Y699_03206	12.5612	2.78564	32.4368	136.817
Y699_03207	3.85399	0.879675	10.1944	28.646
Y699_03209	14.5595	14.5146	8.20851	55.8668
Y699_03210	45.3915	115.824	1661.69	709.167
Y699_03211	35.2569	60.4043	134.381	159.334
Y699_03214	144.882	183.852	457.293	987.503
Y699_03215	5.42414	8.79675	28.8622	13.8242
Y699_03216	31.2602	90.1667	391.89	70.1186
Y699_03220	58.9518	18.913	12.7099	32.779
Y699_03224	48.2463	44.5702	99.0317	194.536
Y699_03227	620.921	259.064	66.4624	49.4535
Y699_03230	30.1183	6.30434	6.48737	8.83608
Y699_03231	19.9837	33.4276	296.565	22.3752
Y699_03233	5.56688	3.95854	9.26767	57.4345
Y699_03234	28.2626	106.88	623.714	291.448
Y699_03235	28.5481	18.913	34.4228	94.7741
Y699_03236	29.2618	19.7927	10.1944	56.5794
Y699_03237	6.56606	108.347	442.465	22.8028
Y699_03238	4.99592	5.42466	2258.53	17.2446
Y699_03239	6.28058	3.37209	21.8452	14.8218
Y699_03252	66.5171	43.1041	37.0707	162.327
Y699_03254	26.407	27.8564	61.5638	245.272
Y699_03256	7.85073	15.2477	24.3607	54.1566
Y699_03262	21.5538	17.5935	10.4592	1.71021
Y699_03272	11.562	6.89079	7.41414	27.7909
Y699_03291	44.6778	25.8038	37.4679	101.045
Y699_03292	12.8466	11.5824	20.7861	46.6032
Y699_03297	5.9951	15.1011	7.67893	82.3751
Y699_03298	31.6884	46.1829	134.116	38.7647
Y699_03304	72.6549	22.7249	88.5725	150.356
Y699_03308	16.9861	76.3851	1377.84	1081.71
Y699_03311	22.8385	4.25176	5.5606	13.9667
Y699_03312	13.9886	6.89079	12.8423	36.4845
Y699_03317	35.6851	21.6986	50.9722	132.114
Y699_03318	15.5587	12.6087	8.3409	32.494
Y699_03319	22.8385	25.8038	32.834	98.4795
Y699_03322	4.13948	4.98482	14.1663	25.3681
Y699_03323	17.1289	23.3114	36.6735	102.755
Y699_03329	26.6925	36.2133	83.9386	146.365
Y699_03330	9.27813	12.3154	18.9325	55.1542
Y699_03337	260.501	271.526	95.0598	43.0403
Y699_03343	54.2414	154.53	11.6508	34.0617
Y699_03346	13.4176	26.5369	135.176	34.0617
Y699_03349	12.8466	30.9352	62.2258	13.9667
Y699_03351	55.0978	51.7542	18.2706	15.5344
Y699_03355	122.471	45.1566	5.95779	5.7007
Y699_03357	98.2055	101.602	159.934	378.811
Y699_03361	226.386	18.3266	15.0931	19.2399
Y699_03366	34.4005	35.6268	79.8344	220.189
Y699_03371	67.5163	27.4165	13.7691	58.5747
Y699_03373	3110.32	1940.42	8385.39	5261.6
Y699_03377	228.242	73.013	25.1551	31.0688
Y699_03399	35.8279	42.8108	53.8849	127.838
Y699_03404	50.5301	73.7461	89.102	198.099
Y699_03410	23.4094	38.4125	55.7384	156.199
Y699_03427	243.087	76.9715	72.5526	60.1424
Y699_03431	298.756	285.748	59.8427	24.3705
Y699_03457	1.99837	30.9352	302.126	255.819
Y699_03458	7.27977	14.6612	34.82	12.5415
Y699_03465	6.42332	6.59756	25.4199	14.5368
Y699_03467	74.9388	352.31	102.739	236.864
Y699_03468	20.9829	30.2022	124.981	111.164
Y699_03471	2556.63	1588.25	1591.79	333.206
Y699_03479	28.6908	29.0293	21.3156	95.2016
Y699_03491	58.8091	24.7775	18.9325	21.5201
Y699_03495	336.725	151.451	63.8145	100.332
Y699_03498	2028.06	812.966	30.5833	4119.32
Y699_03499	156.015	19.9393	1.72114	178.004
Y699_03502	207.687	321.228	165.759	22.5178
Y699_03513	2.42659	3.37209	36.5411	43.6103
Y699_03518	528.568	788.629	247.579	35.9144
Y699_03520	1.71289	2.3458	25.6847	434.678
Y699_03521	0.570962	1.46612	7.94372	121.425
Y699_03522	3.28303	6.15772	34.2904	440.806
Y699_03523	1.99837	3.81192	22.772	145.083
Y699_03524	5.13866	3.07886	9.00288	22.9453
Y699_03525	4.71044	1.90596	55.2088	49.8811
Y699_03526	66.2316	73.8927	373.487	379.809
Y699_03533	26.1215	9.67642	5.82539	5.98573
Y699_03534	861.582	434.559	78.378	57.007
Y699_03535	5.42414	6.15772	22.2424	36.912
Y699_03544	8.27895	8.2103	8.3409	23.9429
Y699_03549	3973.47	4043.57	9875.1	329.785
Y699_03550	22.4103	27.1233	5.82539	2.4228
Y699_03555	4542	1120.56	11180.1	456.768
Y699_03556	147.308	88.9938	14.0339	9.97622
Y699_03557	33.8295	25.8038	4.50144	3.42042
Y699_03561	83.9314	47.7957	22.2424	23.8004
Y699_03562	49.1027	16.274	10.062	7.26839
Y699_03574	3.71125	204.671	16882.4	857.812
Y699_03586	515.579	1725.92	2402.05	784.131
Y699_03591	6.28058	3.95854	92.9415	31.4964
Y699_03597	1733.87	578.24	126.438	390.64
Y699_03605	12.2757	9.08997	31.3777	52.3039
Y699_03609	4.42496	3.07886	60.2399	3.99049
Y699_03612	435.359	126.673	55.4736	13.5392
Y699_03613	5.9951	13.9282	62.8878	48.8835
Y699_03617	9.56362	25.5106	68.1836	59.4298
Y699_03624	5.85236	5.8645	33.2312	5.7007
Y699_03634	2.85481	13.0485	27.803	10.1187
Y699_03641	8.70717	2.05257	29.127	12.6841
Y699_03644	1.28466	145.44	3.97186	117.149
Y699_03653	421.656	17.4469	19.5945	10.2613
Y699_03660	46.3907	39.5854	47.6623	128.836
Y699_03664	61.6639	298.943	150.798	748.644
Y699_03669	46.8189	102.189	16.8142	272.921
Y699_03672	13.5603	3.07886	3.44228	19.9524
Y699_03675	6.85155	20.6724	12.7099	49.8811
Y699_03681	10.8483	28.1496	16.6818	54.7267
Y699_03683	317.312	21.2588	60.3723	16.1045
Y699_03686	0.570962	4.98482	40.513	3.99049
Y699_03689	0.285481	1.31951	248.771	3.13538
Y699_03693	18.5563	95.0049	117.037	30.2137
Y699_03699	11.4192	4.83821	20.6537	44.608
Y699_03700	2.71207	2.49241	74.1414	14.2517
Y699_03701	6.42332	4.6916	309.143	187.41
Y699_03704	550.55	381.925	151.99	141.092
Y699_03707	16.7006	38.8523	47.9271	270.498
Y699_03713	0	1.02629	70.9639	1.85273
Y699_03714	90.783	181.653	394.538	18.0997
Y699_03723	4.42496	41.9312	69.6399	74.3941
Y699_03726	1.57015	48.822	16.8142	6.41328
Y699_03734	9.99184	8.94336	38.9242	12.6841
Y699_03735	154.16	428.255	31.6425	14.2517
Y699_03741	44.9633	23.3114	16.1522	9.12112
Y699_03744	44.8205	16.8604	3.04509	5.7007
Y699_03745	28.6908	7.33062	13.3719	2.56531
Y699_03748	43.1076	14.5146	10.062	8.55105
Y699_03749	1.85563	8.50352	51.1046	43.0403
Y699_03754	76.9371	82.2496	125.776	5.55818
Y699_03755	40.1101	19.9393	4.76623	0
Y699_03758	9.99184	13.635	14.0339	36.7695
Y699_03761	20.1264	123.594	4.10425	11.5439
Y699_03769	3.85399	8.79675	8.87049	21.6626
Y699_03772	1.71289	1.1729	11.1212	42.7552
Y699_03775	0.570962	1.1729	0.794372	101.045
Y699_03778	12.2757	11.1425	6.61977	307.553
Y699_03783	2.42659	424.59	276.839	9.40615
Y699_03792	2681.38	1469.79	414.662	693.347
Y699_03797	12.9894	22.8715	22.2424	52.3039
Y699_03804	297.614	432.067	130.277	107.031
Y699_03805	51.8148	1403.67	591.807	754.772
Y699_03824	9.70636	6.45095	23.1692	56.4369
Y699_03828	13.8458	78.1444	238.047	67.6958
Y699_03831	249.225	742.885	1421.53	192.399
Y699_03832	4.99592	8.79675	80.7611	18.2422
Y699_03852	7.42251	10.1163	36.9383	14.2517
Y699_03854	26.8352	28.1496	22.6396	90.071
Y699_03855	7.42251	5.27805	224.41	118.717
Y699_03857	47.6753	45.5965	71.8906	245.558
Y699_03858	159.584	78.1444	27.141	7.69594
Y699_03859	36.1134	107.027	25.2875	35.4868
Y699_03860	24.8369	421.071	663.565	1012.16
Y699_03865	2.99755	22.1385	213.951	399.476
Y699_03873	6.42332	4.98482	3.83946	49.311
Y699_03876	44.8205	16.7138	14.4311	9.8337
Y699_03879	2.99755	77.4114	58.3863	25.5106
Y699_03886	110.338	28.8827	28.3326	39.0498
Y699_03894	129.608	65.6824	27.5382	35.9144
Y699_03897	14.1313	67.1485	143.781	43.3253
Y699_03906	2180.93	1106.34	267.174	957.86
Y699_03907	11.2765	5.71789	4.63384	27.3633
Y699_03908	5.70962	3.37209	6.48737	39.9049
Y699_03916	31.1174	22.1385	53.6201	115.154
Y699_03919	196.696	135.617	20.9185	43.7528
Y699_03925	316.456	126.38	71.8906	54.1566
Y699_03928	64.2332	49.2618	7.81132	13.9667
Y699_03929	11.9902	14.9545	353.893	151.781
Y699_03930	1070.55	2525.55	16475.5	14895.8
Y699_03931	15.1305	6.45095	29.6565	52.874
Y699_03932	43.1076	53.0737	169.863	115.724
Y699_03939	25.2651	10.8493	13.7691	45.7481
Y699_03940	3.85399	5.13144	18.6677	40.0474
Y699_03943	9.42087	5.71789	4.36905	28.2184
Y699_03956	20.2692	17.8867	30.8481	80.5223
Y699_03960	4.5677	25.5106	8.73809	50.0236
Y699_03963	23.124	29.0293	28.8622	129.691
Y699_03967	6.7088	4.25176	3.70707	36.627
Y699_03968	71.513	33.4276	83.1443	203.942
Y699_03970	82.6468	32.8412	18.8001	24.513
Y699_03971	161.582	100.869	436.772	250.688
Y699_03972	2.56933	2.19919	57.7244	188.123
Y699_03973	12.2757	10.9959	55.2088	84.0853
Y699_03975	32.4021	32.2547	23.3016	102.042
Y699_03977	47.9608	16.274	22.11	10.5463
Y699_03980	28.5481	24.3377	65.6681	219.619
Y699_03982	6.7088	4.83821	21.7128	20.2375
Y699_03987	71.2275	83.5691	224.807	440.094
Y699_03989	20.6974	43.3973	7.81132	8.40853
Y699_03997	949.51	355.682	115.184	45.8906
Y699_03999	36.9698	33.5743	17.741	97.6244
Y699_04002	15.1305	16.8604	13.5043	52.7314
Y699_04003	407.096	273.286	55.8708	38.4797
Y699_04005	13.2749	10.5561	9.26767	32.0664
Y699_04006	36.3988	656.677	1330.04	591.162
Y699_04007	9.13539	108.933	461.927	67.4107
Y699_04008	2.14111	6.01111	21.448	17.9572
Y699_04013	1.57015	4.25176	26.7439	68.2658
Y699_04014	19.1272	9.3832	19.8593	44.608
Y699_04015	17.6998	8.94336	98.2373	61.71
Y699_04017	99.7756	114.504	246.123	627.932
Y699_04021	33.4013	13.635	9.00288	14.9643
Y699_04026	37.6835	26.6835	8.3409	12.2565
Y699_04027	34.5432	25.364	7.94372	2.4228
Y699_04031	34.6859	42.371	30.1861	3.84797
Y699_04032	15.2732	24.0444	21.1832	2.28028
Y699_04034	20.9829	12.4621	22.5072	135.819
Y699_04035	13.4176	7.18401	14.2987	33.2066
Y699_04037	18.5563	10.5561	26.2143	57.8621
Y699_04038	9.56362	7.62385	19.1973	41.7576
Y699_04042	13.1321	10.8493	49.6482	33.6341
Y699_04045	33.544	30.3488	285.709	121.567
Y699_04047	18.2708	17.007	69.6399	31.4964
Y699_04048	21.8393	15.2477	48.3243	160.047
Y699_04049	11.562	16.7138	32.9664	64.8454
Y699_04052	11.562	22.2851	31.5101	4.70307
Y699_04059	31.2602	51.3144	92.0147	3.42042
Y699_04067	340.579	257.158	31.9073	52.4464
Y699_04078	19.9837	79.0241	156.226	28.361
Y699_04086	0.428222	10.8493	47.7947	44.4654
Y699_04088	39.6819	84.742	154.505	300.427
Y699_04094	0.428222	0.293225	25.5523	21.3776
Y699_04095	7.42251	6.01111	233.545	163.04
Y699_04099	101.06	50.7279	38.527	12.8266
Y699_04110	2.14111	627.355	0.132395	0.427552
Y699_04112	1.99837	255.252	9.26767	8.26601
Y699_04115	10.2773	322.987	1.05916	2.99287
Y699_04116	0.570962	170.804	0.529581	0.855105
Y699_04117	0.285481	1109.27	1.05916	0.712587
Y699_04118	0.142741	78.7309	0.529581	0.285035
Y699_04120	0.856443	6980.07	21.8452	1.85273
Y699_04121	0	171.39	1.72114	2.4228
Y699_04122	26.6925	1781.19	3.30988	44.7505
Y699_04123	301.468	6894.45	116.508	167.315
Y699_04124	0.856443	261.703	1.98593	30.9263
Y699_04133	14.7023	26.8301	137.162	212.636
Y699_04134	2.42659	2.93225	13.9015	26.6508
Y699_04138	14.9878	54.8331	21.0509	74.6791
Y699_04139	2.42659	203.645	25.9495	193.539
Y699_04148	98.491	136.056	474.505	1428.17
Y699_04157	170.718	87.6743	18.5353	2.56531
Y699_04158	34.6859	19.2062	9.40007	11.4014
Y699_04160	226.386	169.044	86.4541	9.12112
Y699_04174	52.6713	234.287	54.0173	27.0783
Y699_04178	33.544	49.4084	123.79	291.306
Y699_04181	101.631	61.5772	15.755	26.3657
Y699_04184	52.3858	24.9241	16.0198	88.5033
Y699_04189	36.5416	15.1011	7.01695	4.98811
Y699_04190	471.9	506.253	69.9047	12.5415
Y699_04191	29.5473	42.5176	139.809	93.919
Y699_04201	1.99837	3.5187	23.8312	31.4964
Y699_04202	213.254	151.451	35.7467	60.2849
Y699_04215	46.6762	27.8564	5.42821	3.42042
Y699_04218	30.261	5.71789	10.3268	13.2541
Y699_04222	6.56606	5.57127	14.2987	25.6531
Y699_04223	3.28303	2.49241	30.4509	9.8337
Y699_04224	2.14111	2.78564	105.122	4.84559
Y699_04232	4.42496	2.49241	9.13528	59.4298
Y699_04233	16.5579	39.4388	21.7128	78.5271
Y699_04239	3.14029	3.5187	35.2172	55.2968
Y699_04243	16.1297	19.6461	59.7103	171.733
Y699_04246	29.69	30.7886	45.1468	229.738
Y699_04251	34.5432	35.9201	22.9044	91.7812
Y699_04256	4.71044	8.35691	22.772	15.3919
Y699_04266	65.5179	32.9878	17.6086	85.938
Y699_04267	278.63	160.394	605.444	1515.96
Y699_04274	68.5155	501.708	1105.1	1729.88
Y699_04278	26.1215	37.5328	488.803	332.636
Y699_04280	5.85236	3.81192	22.6396	18.0997
Y699_04295	3.14029	5.71789	101.812	714.012
Y699_04296	0.142741	2.49241	1246.9	7748.96
Y699_04303	8.56443	4.25176	31.6425	1.56769
Y699_04335	24.6941	48.5287	1.98593	6.27077
Y699_04336	0.856443	7.62385	0	450.498
Y699_04337	0.856443	3.07886	0	82.09
Y699_04338	0.285481	2.05257	0	121.567
Y699_04339	54.5269	65.6824	15.755	314.964
Y699_04340	9.99184	4.39837	15.0931	29.2161
Y699_04342	0.285481	24.1911	88.5725	29.9287
Y699_04346	21.8393	179.307	60.3723	67.5533
Y699_04348	703.283	1715.07	1523.34	65.9856
Y699_04352	360.134	304.074	55.0764	3.2779
Y699_04353	539.845	407.583	35.7467	11.1164
Y699_04356	4.28222	13.1951	73.4794	61.14
Y699_04361	181.423	75.5054	55.2088	31.0688
Y699_04362	7.42251	10.9959	27.141	44.893
Y699_04372	56.3825	17.7401	13.7691	15.8194
Y699_04375	1.85563	26.8301	66.7272	2.99287
Y699_04376	18.4135	11.5824	4.50144	6.27077
Y699_04383	16.1297	11.1425	15.3579	54.5842
Y699_04388	45.5342	21.9919	23.3016	79.3822
Y699_04400	488.458	1087.86	115.581	1629.12
Y699_04404	4.5677	90.1667	3.30988	2.56531
Y699_04407	78.3645	54.9797	88.9696	225.605
Y699_04416	29.1191	24.7775	66.33	96.3418
Y699_04417	2475.98	1278.75	6554.23	6591.72
Y699_04419	75.0815	99.6965	171.849	331.496
Y699_04428	18.699	21.6986	37.8651	80.3798
Y699_04429	9.99184	6.59756	5.5606	34.6317
Y699_04430	3.56851	40.465	11.2536	112.731
Y699_04446	101.489	48.822	81.9527	278.337
Y699_04447	2.85481	3.95854	87.6457	106.461
Y699_04448	12.8466	12.3154	94.5302	31.3538
Y699_04453	258.646	596.859	117.17	29.5011
Y699_04455	24.5514	106.734	35.2172	16.8171
Y699_04456	8.99265	48.2355	80.4963	102.47
Y699_04458	84.6451	81.8098	238.841	447.22
Y699_04459	569.82	436.465	110.55	60.4274
Y699_04460	98.6337	43.6905	19.0649	8.9786
Y699_04462	35.9706	37.2396	53.2229	168.598
Y699_04463	63.6623	65.829	55.3412	305.13
Y699_04469	5271.55	2084.24	250.492	59.4298
Y699_04471	118.332	124.914	156.888	418.289
Y699_04479	2.71207	9.67642	16.0198	25.5106
Y699_04480	9.42087	8.79675	22.772	47.1733
Y699_04481	4.13948	62.6035	2501.61	2341.56
Y699_04482	13.2749	2.49241	6.61977	21.9477
Y699_04484	47.9608	34.8938	67.1244	137.814
Y699_04493	108.768	46.1829	21.7128	69.1209
Y699_04494	123.756	298.503	10.062	500.521
Y699_04495	19.8409	11.4358	35.3495	72.6839
Y699_04496	142.741	35.3336	42.2341	118.004
Y699_04498	53.2422	77.4114	37.9975	7.41091
Y699_04499	56.2398	72.8664	16.2846	4.84559
Y699_04501	0.570962	61.8705	24.0959	4.41804
Y699_04505	4.5677	3.81192	37.3355	5.55818
Y699_04508	19.8409	7.77046	4.36905	99.7622
Y699_04509	50.9584	7.18401	3.57467	64.7029
Y699_04510	4.71044	1.1729	0.661977	36.627
Y699_04511	41.1093	11.8756	0.529581	22.0902
Y699_04512	18.5563	11.5824	2.11832	9.54867
Y699_04513	53.0995	48.5287	4.23665	34.7743
Y699_04514	651.04	391.749	23.1692	58.8597
Y699_04515	14.4168	11.5824	0.661977	21.5201
Y699_04516	33.1158	17.007	4.23665	7.26839
Y699_04517	0	0.293225	118.361	2.56531
Y699_04522	26.2643	14.0748	9.00288	4.70307
Y699_04523	301.04	185.905	120.347	39.3348
Y699_04525	281.484	482.208	84.4682	122.993
Y699_04527	1272.82	1223.92	3604.06	1340.38
Y699_04528	91.7822	64.8027	21.448	31.0688
Y699_04529	5.70962	3.5187	169.863	25.6531
Y699_04534	29.69	17.7401	5.5606	11.6864
Y699_04541	12.5612	19.4995	70.8315	133.681
Y699_04543	106.484	139.722	66.8596	9.54867
Y699_04544	38.8254	17.3003	4.50144	12.114
Y699_04545	195.555	131.218	42.7637	24.3705
Y699_04546	34.115	11.1425	9.00288	13.9667
Y699_04547	152.732	127.553	22.772	59.1447
Y699_04548	151.162	602.577	111.08	107.601
Y699_04552	31.8311	257.012	217.128	44.7505
Y699_04553	6.85155	126.38	130.939	20.9501
Y699_04555	88.9273	60.8442	5.693	8.83608
Y699_04556	51.8148	98.9634	10.4592	11.8289
Y699_04557	22.8385	793.76	217.393	1.71021
Y699_04561	0.999184	6.30434	29.6565	194.679
Y699_04562	12.7039	42.8108	133.19	290.593
Y699_04563	0.285481	23.458	286.901	379.524
Y699_04564	4.28222	4.10515	21.1832	13.8242
Y699_04569	1.14192	24.1911	14.8283	5.27314
Y699_04570	0	48.2355	51.899	11.4014
Y699_04571	0.285481	59.8179	132.395	7.83846
Y699_04585	10.991	193.528	538.055	79.6672
Y699_04595	1105.53	1604.38	547.719	195.249
Y699_04598	20.2692	113.625	429.093	348.74
Y699_04601	0.285481	1.1729	20.3889	84.9404
Y699_04605	581.239	439.544	114.654	14.8218
Y699_04606	15.7015	23.8978	6.75216	42.1852
Y699_04609	275.775	163.033	49.3834	106.033
Y699_04619	8.84991	90.0201	43.5581	8.40853
Y699_04624	14.5595	52.0474	12.048	6.12825
Y699_04625	0	0	14.8283	53.159
Y699_04635	0.428222	5.71789	20.7861	50.5937
Y699_04636	1.57015	2.93225	19.8593	30.2137
Y699_04641	12.8466	18.1799	94.0007	16.6745
Y699_04642	63.5195	179.6	53.0905	5.98573
Y699_04643	136.888	98.2304	21.7128	42.0426
Y699_04646	50.8156	87.9675	579.097	149.501
Y699_04647	36.1134	131.511	365.676	163.467
Y699_04648	13.8458	11.729	31.7749	54.2991
Y699_04649	39.6819	104.095	105.254	11.2589
Y699_04652	1.57015	38.7057	28.5974	16.1045
Y699_04655	0.856443	1.31951	30.7157	52.7314
Y699_04659	35.3996	27.8564	12.9747	8.12349
Y699_04661	2.56933	19.4995	1772.77	425.842
Y699_04662	4.42496	5.57127	355.084	167.6
Y699_04664	2.85481	14.0748	31.2453	47.7433
Y699_04669	46.1052	23.458	26.8762	101.33
Y699_04671	3.99673	43.8371	61.0342	17.5296
Y699_04678	43.9641	75.5054	244.534	15.8194
Y699_04679	17.5571	12.6087	18.5353	43.7528
Y699_04681	1035.87	556.834	356.938	263.657
Y699_04683	78.2218	45.1566	13.3719	16.9596
Y699_04684	2402.75	1068.8	499.263	509.642
Y699_04685	28.4054	19.0596	368.589	40.3324
Y699_04690	27.1207	66.4155	126.835	23.3729
Y699_04694	0.570962	2.49241	43.5581	182.565
Y699_04695	15.9869	10.9959	13.7691	65.4155
Y699_04697	36.1134	196.901	326.752	631.21
Y699_04703	28.9763	15.9808	8.20851	40.9025
Y699_04706	105.771	29.4691	12.3128	19.8099
Y699_04711	7.27977	21.4054	110.55	104.038
Y699_04724	13.8458	17.7401	20.2565	50.0236
Y699_04728	26.407	18.1799	7.94372	6.12825
Y699_04731	25.2651	30.9352	1.98593	1.56769
Y699_04741	37.2553	36.9463	81.1583	185.843
Y699_04742	224.245	82.3962	52.4285	76.3893
Y699_04744	73.6541	110.106	160.463	27.2208
Y699_04750	171.574	150.718	44.7496	379.239
Y699_04751	18.8417	24.9241	5.82539	41.3301
Y699_04752	198.552	167.725	29.127	19.9524
Y699_04755	72.9404	63.923	35.0848	191.401
Y699_04757	685.725	151.157	160.86	37.4821
Y699_04761	20.9829	24.3377	100.091	183.99
Y699_04770	27.2634	42.2244	342.507	249.691
Y699_04774	124.042	76.3851	17.3438	22.2327
Y699_04775	125.469	61.284	36.6735	33.7766
Y699_04782	9.8491	14.5146	67.654	96.1993
Y699_04783	8.42169	8.35691	26.8762	77.957
Y699_04787	33.8295	114.065	910.747	655.01
Y699_04793	306.321	207.603	32.834	9.69118
Y699_04794	133.177	146.173	430.682	806.934
Y699_04796	66.8026	42.0778	87.9105	293.728
Y699_04803	48.1036	54.5398	12.3128	8.55105
Y699_04804	14.7023	27.2699	75.0681	63.2777
Y699_04805	84.7879	60.4043	14.1663	13.8242
Y699_04807	50.8156	42.6642	10.724	5.84321
Y699_04811	32.8303	8.50352	5.16342	9.97622
Y699_04812	15.7015	11.4358	6.22258	66.9832
Y699_04816	173.715	466.521	2802.15	643.466
Y699_04820	50.1019	76.8249	147.356	389.928
Y699_04824	37.5408	20.3791	10.062	10.2613
Y699_04830	6.99429	3.37209	9.00288	23.8004
Y699_04845	65.2324	55.4195	78.378	261.805
Y699_04855	779.506	824.988	120.347	60.5699
Y699_04861	23.2667	22.5783	74.5386	19.6674
Y699_04875	186.419	668.406	102.209	76.1043
Y699_04876	44.9633	472.972	792.651	299.857
Y699_04877	15.5587	15.2477	32.834	51.8763
Y699_04886	308.177	795.226	196.21	69.1209
Y699_04892	1.42741	2.05257	6.22258	51.5913
Y699_04896	478.038	866.48	1750.66	2475.1
Y699_04901	9.27813	28.4428	3.83946	37.0545
Y699_04902	15.2732	7.91707	2.38312	59.1447
Y699_04903	14.1313	31.0818	88.8372	108.883
Y699_04909	12.2757	15.5409	48.9863	78.2421
Y699_04911	9.70636	14.9545	100.62	216.484
Y699_04912	293.046	63.4832	0.529581	85.938
Y699_04913	1009.03	333.69	1.85353	776.15
Y699_04914	110.481	71.8401	14.8283	159.192
Y699_04915	53.5277	19.6461	10.8564	93.0639
Y699_04916	37.6835	13.3417	92.5443	55.0117
Y699_04917	37.6835	30.7886	56.0032	133.966
Y699_04922	40.5383	10.9959	30.8481	143.943
Y699_04923	25.9788	40.9049	25.9495	104.323
Y699_04924	9.99184	20.2325	461.662	86.9356
Y699_04927	5.42414	4.98482	28.465	72.9689
Y699_04928	4.28222	4.39837	27.803	58.7172
Y699_04929	11.7047	10.2629	13.7691	54.2991
Y699_04930	8.70717	12.6087	29.2594	42.4702
Y699_04931	41.5375	130.192	286.239	197.814
Y699_04937	94.066	190.743	460.074	686.221
Y699_04939	50.6729	22.7249	12.7099	19.9524
Y699_04943	50.1019	77.8512	160.331	284.607
Y699_04944	2.99755	9.08997	36.4087	20.5225
Y699_04948	5.9951	6.01111	10.5916	19.5249
Y699_04957	3.28303	12.9019	17.079	38.1947
Y699_04962	40.2528	13.4883	8.07611	8.26601
Y699_04963	10.5628	32.8412	46.6031	2.70783
Y699_04973	25.1223	99.11	200.314	48.741
Y699_04974	76.5089	31.6683	15.8874	24.798
Y699_04975	59.0946	37.9726	45.4116	127.553
Y699_04977	86.5008	69.3477	133.19	585.889
Y699_04979	29.9755	34.1607	73.6118	127.553
Y699_04983	17.2716	81.2233	172.246	204.798
Y699_04985	20.4119	19.2062	6.61977	2.28028
Y699_04986	144.882	189.13	448.555	700.473
Y699_04991	2467.84	3214.92	10402.2	6970.53
Y699_04992	170.432	92.3659	136.102	415.438
Y699_04993	82.2185	92.9523	105.254	304.845
Y699_04995	196.982	101.749	85.9246	403.467
Y699_05000	6.42332	5.27805	1.98593	43.1828
Y699_05001	96.6353	54.9797	8.3409	21.9477
Y699_05004	41.6802	41.4913	115.052	38.9073
Y699_05009	31.6884	57.4721	136.632	219.904
Y699_05011	61.6639	107.467	165.494	30.7838
Y699_05012	12.9894	14.368	21.0509	48.8835
Y699_05013	8.13621	13.4883	21.448	4.41804
Y699_05015	131.75	158.635	542.026	713.3
Y699_05025	10.7055	30.9352	3.04509	4.70307
Y699_05027	223.532	145.733	52.4285	60.5699
Y699_05029	42.8222	23.6046	117.567	25.0831
Y699_05030	48.6745	13.0485	28.9946	12.9691
Y699_05031	12.2757	39.8786	3.83946	7.83846
Y699_05034	122.9	365.798	620.404	170.166
Y699_05039	2.56933	2.63902	26.3467	37.0545
Y699_05041	89.7838	24.9241	11.1212	46.0331
Y699_05042	62.2349	19.2062	20.2565	18.9548
Y699_05046	36.8271	70.5206	184.294	452.35
Y699_05048	21.8393	10.7027	36.6735	79.5247
Y699_05051	20.5546	24.4843	180.058	96.9118
Y699_05055	0.856443	2.78564	21.448	16.6745
Y699_05057	106.342	98.377	41.9693	278.479
Y699_05059	11.2765	29.7623	122.466	150.071
Y699_05060	88.6419	54.9797	76.6569	209.928
Y699_05075	49.8164	40.7583	103.533	222.755
Y699_05083	2333.09	335.01	115.052	3.13538
Y699_05084	487.173	65.2426	26.4791	15.1068
Y699_05096	78.7928	34.0141	46.4708	144.94
Y699_05097	22.4103	16.8604	8.60569	57.292
Y699_05099	32.6876	11.1425	10.062	5.13063
Y699_05104	50.3874	142.947	593.263	373.681
Y699_05105	309.176	632.046	463.251	1635.39
Y699_05107	29.2618	33.8675	71.8906	193.681
Y699_05109	17.1289	6.45095	11.1212	29.7861
Y699_05110	86.0725	35.7734	1978.52	42.0426
Y699_05121	21.5538	113.185	137.426	13.6817
Y699_05123	26.2643	74.919	202.962	32.6365
Y699_05124	105.628	138.256	31.9073	27.0783
Y699_05127	28.4054	28.2962	10.9888	6.84084
Y699_05131	4.5677	27.1233	90.9556	78.3846
Y699_05133	1.71289	6.74417	16.6818	21.5201
Y699_05137	13.2749	60.8442	37.3355	103.04
Y699_05145	17.9853	20.2325	9.13528	3.70545
Y699_05152	35.8279	118.463	34.0256	24.513
Y699_05153	85.6443	80.3436	298.022	189.691
Y699_05157	15.8442	41.6379	114.654	12.9691
Y699_05159	21.4111	57.3255	122.201	112.589
Y699_05168	71.0848	24.0444	23.9635	7.69594
Y699_05169	12.7039	7.18401	34.9524	5.7007
Y699_05176	37.5408	14.0748	12.5776	14.1092
Y699_05178	10.2773	14.9545	45.4116	23.8004
Y699_05183	72.3694	97.4973	72.9498	8.55105
Y699_05185	12.7039	10.1163	21.3156	59.0022
Y699_05188	10.2773	5.57127	11.6508	33.064
Y699_05194	50.9584	34.3073	15.2255	10.4038
Y699_05198	7.27977	65.3892	91.3528	97.1969
Y699_05199	103.772	43.2507	23.5664	33.064
Y699_05203	27.4062	23.6046	42.6313	121.567
Y699_05214	18.699	19.4995	21.9776	56.1519
Y699_05217	5.9951	11.1425	38.6594	72.2563
Y699_05223	52.1003	24.3377	24.7579	112.304
Y699_05231	14.5595	28.4428	58.9159	71.6863
Y699_05241	252.365	255.839	79.5696	25.7957
Y699_05242	83.2177	89.1404	14.4311	10.6888
Y699_05244	19.4127	25.5106	3.83946	1.71021
Y699_05245	430.077	630.727	97.9725	8.69356
Y699_05249	15.8442	28.4428	51.5018	9.26363
Y699_05259	6.7088	25.364	89.2344	50.1661
Y699_05261	154.303	82.836	21.9776	17.3871
Y699_05262	178.283	411.688	1401.4	12.5415
Y699_05263	15.5587	32.548	133.984	49.026
Y699_05267	44.535	15.6875	15.0931	15.962
Y699_05276	11.562	38.7057	105.784	95.2016
Y699_05279	51.1011	93.3921	5.42821	8.83608
Y699_05280	76.0807	255.692	115.581	65.1305
Y699_05284	5.70962	10.4095	15.4903	53.159
Y699_05288	12.8466	8.50352	7.14935	34.7743
Y699_05289	20.1264	13.7816	1.85353	7.69594
Y699_05290	30.6892	19.4995	10.5916	7.83846
Y699_05292	211.97	223.731	82.4823	52.0189
Y699_05293	306.321	182.679	65.2709	50.4512
Y699_05298	58.8091	23.7512	9.40007	31.9239
Y699_05299	56.097	9.82304	2.9127	49.311
Y699_05307	63.6623	76.0919	7.14935	11.4014
Y699_05308	1.99837	5.8645	17.741	15.2494
Y699_05309	0.142741	1.1729	61.8286	13.5392
Y699_05310	6.85155	19.3528	113.463	86.223
Y699_05311	0.142741	0.733062	83.8062	4.98811
Y699_05322	4246.1	6116.53	772.791	19.6674
Y699_05323	123.899	345.859	54.0173	7.12587
Y699_05324	34.9714	43.6905	8.87049	15.2494
Y699_05331	192.129	141.334	8.87049	1.99524
Y699_05333	241.231	119.196	10.724	0.712587
Y699_05339	9.42087	2.63902	3.83946	25.3681
Y699_05343	0.713703	8.06369	50.4426	1.85273
Y699_05344	1.42741	15.3943	56.93	3.70545
Y699_05347	3.42577	76.5317	113.066	23.3729
Y699_05353	30.6892	90.8997	37.2031	6.12825
Y699_05358	17.1289	27.5631	7.67893	6.41328
Y699_05361	21.4111	111.865	18.2706	2.99287
Y699_05380	2.28385	3.07886	21.8452	31.4964
Y699_05394	1120.66	389.11	200.182	77.1019
Y699_05405	96.4926	287.507	959.601	66.4131
Y699_05406	8.13621	24.4843	90.6908	5.84321
Y699_05418	3.28303	10.8493	13.6367	23.9429
Y699_05423	0.570962	9.08997	24.7579	6.41328
Y699_05424	122.186	309.939	126.835	69.8335
Y699_05425	75.0815	29.0293	15.755	2.4228
Y699_05428	0.856443	1.75935	7.01695	39.0498
Y699_05430	4.28222	51.461	1010.18	28.5035
Y699_05432	341.578	91.0463	34.158	46.0331
Y699_05440	60.9502	56.5924	4.63384	10.6888
Y699_05457	0	3.5187	304.112	101.33
Y699_05458	4.13948	14.6612	100.62	162.612
Y699_05460	141.456	395.267	59.9751	44.0379
Y699_05469	6.85155	9.3832	186.015	204.513
Y699_05470	8.99265	10.4095	181.779	295.866
Y699_05472	0.142741	0	3.04509	239.857
Y699_05477	63.3768	26.6835	24.0959	1.71021
Y699_05478	7.42251	0.293225	47.0003	1.14014
Y699_05486	34.6859	26.6835	2.11832	4.98811
Y699_05489	189.131	106.734	28.8622	0.57007
Y699_05498	0.285481	1.02629	39.3214	24.228
Y699_05499	6.56606	2.05257	0.529581	479.856
Y699_05502	107.484	79.7572	14.4311	5.84321
Y699_05506	13.9886	15.5409	32.0397	0.997622
Y699_05509	36.9698	17.5935	20.5213	1.42517
Y699_05512	20.9829	36.3599	3.04509	1.56769
Y699_05514	38.2545	54.2466	67.2568	243.99
Y699_05515	8.27895	15.6875	35.7467	49.1685
Y699_05528	2336.66	2402.39	125.114	4.41804
Y699_05529	277.059	380.899	194.886	26.2232
Y699_05530	583.095	124.474	193.694	104.038
Y699_05543	7.42251	11.2892	48.3243	90.071
Y699_05547	28.1199	10.7027	5.693	8.69356
Y699_05560	51.5293	114.944	59.3131	17.6722
Y699_05561	8.42169	8.65014	52.9581	92.6363
Y699_05565	48.389	38.8523	96.119	19.6674
Y699_05566	81.3621	79.3173	252.081	52.874
Y699_05568	647.614	1235.65	163.376	97.9095
Y699_05569	9.27813	21.2588	5.82539	4.56056
Y699_05577	14.2741	10.2629	44.7496	15.3919
Y699_05578	34.2577	137.229	409.499	394.346
Y699_05587	26.8352	29.4691	14.9607	3.56294
Y699_05601	16.2724	28.2962	102.871	224.037
Y699_05604	4.28222	2.93225	13.2395	23.0878
Y699_05610	2.71207	212.588	229.838	150.926
Y699_05615	103.059	68.6146	14.1663	7.26839
Y699_05616	5.42414	15.6875	23.9635	84.2278
Y699_05618	73.7969	32.2547	7.81132	34.7743
Y699_05628	14.845	229.009	371.104	16.3895
Y699_05630	6.28058	6.30434	7.94372	44.4654
Y699_05631	2.42659	204.378	143.252	29.6436
Y699_05640	14.4168	24.7775	65.8005	144.228
Y699_05642	28.8336	18.4732	17.8734	106.603
Y699_05649	310.032	338.528	50.9722	168.028
Y699_05651	20.4119	13.1951	8.60569	181.852
Y699_05658	32.9731	27.2699	108.697	261.805
Y699_05659	11.8475	9.82304	34.6876	35.0593
Y699_05663	32.1166	64.5095	43.9552	182.565
Y699_05665	71.513	53.2203	38.3946	211.781
Y699_05667	227.243	159.808	244.137	1543.61
Y699_05669	48.2463	157.022	83.2766	544.132
Y699_05670	4.13948	108.786	128.159	301.994
Y699_05673	17.5571	193.968	325.56	347.885
Y699_05675	53.2422	44.8634	130.542	190.118
Y699_05687	381.117	338.088	1233.53	1652.35
Y699_05707	13.7031	27.1233	10.9888	48.1709
Y699_05711	36.3988	21.2588	51.1046	147.933
Y699_05712	6.85155	4.54499	5.95779	32.779
Y699_05724	41.252	10.1163	18.5353	129.263
Y699_05725	4.42496	179.307	464.972	237.719
Y699_05726	35.8279	5.13144	19.5945	39.9049
Y699_05728	0.570962	3.95854	85.395	9.97622
Y699_05729	3.14029	10.8493	22.5072	6.27077
Y699_05731	85.6443	129.605	75.7301	10.1187
Y699_05732	88.6419	106.587	62.3582	10.8313
Y699_05733	45.2487	1161.32	108.564	23.9429
Y699_05734	5885.91	5831.07	953.246	43.3253
Y699_05735	4.13948	2.93225	39.5862	12.5415
Y699_05759	48.6745	147.052	25.9495	1.99524
Y699_05760	33.1158	13.0485	2.11832	1.71021
Y699_05765	1884.03	163.473	679.85	132.684
Y699_05766	365.844	183.119	97.4429	20.9501
Y699_05769	437.071	42.371	35.6143	16.9596
Y699_05770	122.329	12.4621	19.7269	4.27552
Y699_05771	123.613	11.2892	11.6508	6.27077
Y699_05772	298.756	41.4913	24.3607	12.2565
Y699_05773	48.5318	13.3417	3.97186	2.13776
Y699_05776	4.42496	33.7209	1.98593	2.85035
Y699_05777	4.13948	64.8027	1.85353	2.13776
Y699_05780	11.4192	2.49241	57.3272	1.99524
Y699_05781	3.99673	2.19919	5.82539	28.2184
Y699_05786	130.322	149.545	105.916	10.4038
Y699_05787	16.8434	22.5783	6.61977	2.70783
Y699_05791	1.14192	91.193	3.97186	64.2754
Y699_05795	53.2422	25.6572	11.6508	7.69594
Y699_05804	318.026	728.811	1113.71	192.541
Y699_05806	5144.51	1159.85	484.964	258.242
Y699_05807	241.374	129.312	732.676	701.328
Y699_05810	90.0693	47.0626	34.4228	1.71021
Y699_05811	18.699	50.4347	62.2258	15.1068
Y699_05816	2.71207	8.79675	22.2424	15.3919
Y699_05825	0.285481	0.439837	142.59	456.483
Y699_05833	0.570962	1.02629	20.6537	973.822
Y699_05835	31.4029	11.5824	2.25072	7.12587
Y699_05840	12.4184	23.6046	30.3185	56.0093
Y699_05845	51.2438	14.6612	0.926767	158.479
Y699_05854	625.917	28.2962	11.9156	5.13063
Y699_05857	4.28222	1.31951	231.692	119.572
Y699_05858	0.285481	0.879675	36.6735	33.2066
Y699_05865	4.71044	2.19919	23.434	10.4038
Y699_05869	2.56933	70.0808	24.0959	31.7814
Y699_05870	1.28466	5.57127	60.5047	41.9001
Y699_05873	69.5146	127.113	29.127	7.69594
Y699_05875	4.5677	361.986	1.58874	2.4228
Y699_05880	5.70962	22.8715	54.5469	26.3657
Y699_05881	199.837	778.366	2576.02	1038.1
Y699_05885	86.6435	45.01	12.3128	30.7838
Y699_05887	6.13784	249.388	47.9271	83.9428
Y699_05888	2.14111	175.349	138.353	10.1187
Y699_05889	0.428222	32.6946	9.13528	3.70545
Y699_05904	0.285481	1.46612	1.05916	43.8954
Y699_05906	27.8344	7.62385	4.50144	52.5889
Y699_05912	1.57015	17.8867	32.4368	101.045
Y699_05920	47.2471	14.5146	2.7803	3.99049
Y699_05930	9.8491	23.0182	13.1071	47.7433
Y699_05931	0.428222	9.23659	4.23665	34.9168
Y699_05932	3.71125	24.7775	34.2904	91.6387
Y699_05933	28.6908	155.116	197.004	519.904
Y699_05936	5.85236	9.52981	1.72114	25.3681
Y699_05946	0.713703	7.77046	18.2706	276.626
Y699_05948	0.713703	14.6612	1.45635	32.779
Y699_05949	13.4176	48.5287	3.97186	53.5866
Y699_05950	19.5555	34.0141	3.97186	30.9263
Y699_05957	0.570962	1.1729	3.44228	49.8811
Y699_05962	11.2765	22.8715	4.36905	5.55818
Y699_05963	10117.4	3348.63	573.139	21.2351
Y699_05970	119.046	122.861	112.006	495.106
Y699_05971	19.4127	149.105	454.248	86.7931
Y699_05973	57.0962	120.662	182.044	421.994
Y699_05997	118.76	197.634	66.7272	45.8906
Y699_06002	32.8303	43.8371	11.7832	11.9715
Y699_06006	23.8377	29.3225	86.1893	216.484
Y699_06015	32.4021	34.1607	108.432	209.216
Y699_06018	9.56362	10.4095	51.7666	65.843
Y699_06020	161.011	122.861	35.2172	56.4369
Y699_06021	146.452	149.545	76.3921	9.12112
Y699_06023	9.56362	23.3114	68.7132	51.8763
Y699_06030	26.5497	8.94336	7.94372	9.54867
Y699_06037	1989.95	977.905	852.096	467.885
Y699_06041	1465.52	2052.28	676.937	79.8098
Y699_06047	33.6868	47.5024	116.773	172.446
Y699_06060	4.85318	6.89079	10.9888	192.684
Y699_06061	1168.33	909.877	182.308	46.0331
Y699_06065	46.9616	49.555	62.623	148.931
Y699_06066	291.619	306.127	146.429	23.0878
Y699_06080	32.2594	17.007	4.50144	4.70307
Y699_06086	30.1183	18.7664	18.6677	120.427
Y699_06087	388.825	238.245	133.454	58.2896
Y699_06088	88.4991	147.639	191.311	371.97
Y699_06099	31.4029	13.7816	4.23665	3.99049
Y699_06100	85.6443	33.5743	1.72114	11.6864
Y699_06102	318.454	319.175	730.557	64.8454
Y699_06110	12.4184	24.7775	16.2846	2.56531
Y699_06111	93.9233	64.5095	199.917	1.42517
Y699_06112	290.62	162.3	277.898	7.26839
Y699_06114	151.305	44.4236	287.033	21.8052
Y699_06115	272.777	26.9767	90.1612	10.4038
Y699_06117	146.024	34.0141	23.8312	38.6222
Y699_06138	19.6982	16.7138	36.6735	131.259
Y699_06142	36.6843	26.2436	48.0595	192.684
Y699_06144	133.748	110.106	89.8964	302.279
Y699_06145	8.70717	13.9282	34.9524	138.242
Y699_06148	19.4127	15.2477	39.0566	68.6934
Y699_06150	39.6819	22.4317	25.5523	78.5271
Y699_06152	12.8466	8.06369	38.2622	66.2706
Y699_06154	414.376	284.135	564.534	1106.93
Y699_06158	320.452	221.678	2180.95	969.118
Y699_06167	8.42169	7.33062	19.8593	31.6389
Y699_06169	6.7088	5.71789	5.95779	170.308
Y699_06174	0.713703	198.66	1748.81	3971.53
Y699_06175	22.9812	26.9767	4.23665	12.5415
Y699_06178	42.9649	40.1718	10.9888	13.1116
Y699_06180	110.767	42.5176	29.3918	51.0212
Y699_06196	100.632	96.7642	214.48	389.073
Y699_06199	44.2496	36.5065	9.92965	6.41328
Y699_06200	79.792	224.464	51.5018	60.2849
Y699_06204	175.143	329.878	258.303	11.5439
Y699_06206	86.2153	105.854	317.352	590.022
Y699_06210	132.463	103.948	32.3045	4.13301
Y699_06216	62.5203	46.1829	43.0285	178.859
Y699_06218	63.805	23.6046	13.2395	20.2375
Y699_06219	52.9567	32.4014	7.54653	10.9738
Y699_06223	165.008	339.261	663.962	263.8
Y699_06224	11.1338	177.694	261.878	157.482
Y699_06225	2.42659	14.2214	21.8452	20.5225
Y699_06228	379.69	546.718	95.7218	69.9761
Y699_06234	11.7047	27.8564	83.9386	100.475
Y699_06245	24.6941	16.274	110.153	131.544
Y699_06256	124.327	372.542	205.742	48.8835
Y699_06258	210.97	51.3144	67.7864	85.5105
Y699_06259	106.199	20.9656	14.5635	38.0522
Y699_06260	23.124	42.9575	60.637	510.212
Y699_06262	22.8385	22.1385	60.1075	133.539
Y699_06279	40.2528	72.28	257.509	372.541
Y699_06281	2107.28	138.109	14.6959	0.997622
Y699_06282	166.15	58.9382	60.1075	22.2327
Y699_06283	16.9861	18.1799	52.6933	18.9548
Y699_06289	426.223	193.235	94.0007	11.1164
Y699_06291	365.416	317.709	109.094	25.5106
Y699_06295	43.1076	17.1537	6.75216	13.6817
Y699_06296	133.177	158.341	475.961	153.349
Y699_06297	39.6819	27.8564	87.9105	117.292
Y699_06298	16.4152	11.5824	48.9863	30.4987
Y699_06299	41.1093	34.4539	266.115	149.501
Y699_06304	803.201	541.293	312.056	119.002
Y699_06307	23.8377	38.4125	73.2146	126.841
Y699_06311	206.546	113.478	41.5721	1.56769
Y699_06317	0.142741	2.93225	0.132395	93.2064
Y699_06318	3.85399	80.197	455.44	108.598
Y699_06321	3706.11	1382.12	204.418	404.892
Y699_06324	11.8475	153.943	56.7976	41.045
Y699_06329	3.42577	82.9827	9.00288	93.3489
Y699_06330	27.5489	18.6198	6.22258	9.8337
Y699_06332	5.13866	4.98482	17.2114	40.3324
Y699_06333	0.285481	20.0859	193.562	199.809
Y699_06336	670.167	409.928	270.351	22.6603
Y699_06338	2.42659	3.5187	13.3719	21.3776
Y699_06340	12.8466	2937.67	11.7832	19.0973
Y699_06341	7.70799	2833.43	7.28174	6.12825
Y699_06343	30.6892	41.0515	51.6342	457.338
Y699_06350	9.13539	64.8027	178.204	57.577
Y699_06359	485.461	467.987	132.263	96.9118
Y699_06362	13.9886	3.81192	3.44228	39.1923
Y699_06367	121.472	20.5257	24.7579	51.8763
Y699_06369	14.4168	13.1951	4.36905	25.3681
Y699_06374	19.6982	9.96965	5.82539	5.27314
Y699_06387	41.3948	46.0363	75.8625	230.166
Y699_06390	3.42577	2.78564	8.73809	34.7743
Y699_06391	13.5603	2.63902	13.1071	22.8028
Y699_06395	43.5359	85.9149	50.0454	260.379
Y699_06405	32.6876	51.9008	14.4311	12.6841
Y699_06406	5.42414	5.13144	14.4311	43.1828
Y699_06418	70.0856	34.1607	20.1241	17.6722
Y699_06421	89.0701	117.143	273.793	684.654
Y699_06429	233.666	156.729	73.6118	453.063
Y699_06430	79.3637	84.5954	205.478	562.659
Y699_06436	29.8328	6.45095	6.22258	22.5178
Y699_06451	59.3801	43.6905	50.1778	259.382
Y699_06458	26.407	16.7138	28.0678	93.0639
Y699_06463	25.5506	30.4954	76.6569	20.38
Y699_06473	207.117	155.996	287.827	591.162
Y699_06485	70.7993	44.1304	72.4202	212.636
Y699_06487	174.143	64.8027	72.9498	264.227
Y699_06488	1270.96	873.517	382.225	258.669
Y699_06491	82.504	818.684	234.075	835.295
Y699_06494	161.582	1046.67	2261.05	1708.78
Y699_06495	333.014	589.382	112.006	262.802
Y699_06498	277.488	620.904	174.894	82.3751
Y699_06502	18.699	19.9393	77.1865	45.4631
Y699_06511	47.2471	86.648	266.644	65.4155
Y699_06514	22.4103	27.1233	34.0256	119.715
Y699_06515	713.417	425.763	207.199	219.477
Y699_06526	67.8017	23.0182	5.5606	7.26839
Y699_06529	20.8401	49.555	7.54653	11.4014
Y699_06530	1206.01	505.373	49.5158	34.6317
Y699_06531	200.265	87.9675	43.8228	28.361
Y699_06532	68.0872	39.1455	27.5382	126.128
Y699_06537	17.1289	23.0182	69.9047	62.8502
Y699_06541	68.9437	28.8827	28.9946	143.8
Y699_06547	169.718	68.7613	41.4397	87.2207
Y699_06556	2.85481	3.81192	17.3438	16.3895
Y699_06559	16.9861	13.7816	34.6876	114.727
Y699_06561	55.6688	15.6875	10.3268	51.7338
Y699_06563	11.9902	6.30434	10.062	28.361
Y699_06564	12.1329	9.96965	21.8452	92.2088
Y699_06576	52.5285	30.4954	27.2734	102.755
Y699_06577	1.85563	15.2477	10.1944	31.4964
Y699_06599	175.714	121.542	179.263	521.614
Y699_06603	69.8001	73.013	24.3607	12.5415
Y699_06612	362.275	395.707	79.702	89.5009
Y699_06615	5.85236	18.0333	30.3185	12.5415
Y699_06627	180.71	125.354	130.012	515.486
Y699_06628	778.364	514.463	115.449	218.194
Y699_06638	34.8287	72.4266	17.3438	4.84559
Y699_06641	2.56933	3.37209	4.63384	83.3727
Y699_06645	40.2528	47.2092	81.2907	242.85
Y699_06651	8.13621	8.94336	21.7128	73.1114
Y699_06657	20.1264	79.1707	129.085	21.2351
Y699_06658	8.56443	15.5409	27.6706	64.5604
Y699_06660	21.5538	22.5783	95.8542	58.7172
Y699_06671	368.984	138.109	101.68	157.482
Y699_06675	28.4054	33.8675	63.1526	142.66
Y699_06681	16.1297	26.097	69.9047	136.674
Y699_06682	11.562	13.3417	80.4963	102.898
Y699_06683	144.311	73.4528	34.5552	175.866
Y699_06691	164.437	119.782	47.1327	14.5368
Y699_06697	47.8181	314.924	706.991	322.659
Y699_06699	1091.25	1439.29	656.548	226.46
Y699_06700	4.5677	13.635	57.8567	24.3705
Y699_06702	7.13703	8.35691	23.434	48.1709
Y699_06705	81.3621	207.75	764.848	405.035
Y699_06721	3797.04	5189.93	8763.38	294.156
Y699_06723	13.2749	26.2436	147.356	381.092
Y699_06725	31.4029	16.8604	6.48737	12.2565
Y699_06744	64.2332	43.3973	108.035	14.6793
Y699_06747	14.7023	40.9049	352.569	252.683
Y699_06750	6.13784	53.2203	56.0032	30.0712
Y699_06758	49.8164	36.7997	39.7186	125.273
Y699_06759	27.4062	33.5743	186.28	331.781
Y699_06768	33.544	33.8675	115.846	458.051
Y699_06769	17.5571	20.9656	27.2734	106.175
Y699_06771	163.01	57.9119	19.4621	40.3324
Y699_06774	641.333	131.218	181.249	473.158
Y699_06781	25.5506	25.2173	36.9383	92.4938
Y699_06782	16.2724	21.2588	71.2287	119.287
Y699_06791	98.0627	360.52	208.92	670.117
Y699_06794	21.4111	10.4095	2.64791	6.12825
Y699_06796	17.6998	14.9545	23.3016	64.9879
Y699_06802	26.978	10.9959	6.22258	10.8313
Y699_06808	34.6859	47.6491	70.9639	414.156
Y699_06809	7.99347	18.3266	6.35497	142.375
Y699_06810	42.2512	623.836	370.707	300.997
Y699_06820	12.7039	7.77046	6.09018	23.8004
Y699_06829	6.42332	11.8756	32.834	80.9499
Y699_06831	29.9755	8.79675	10.062	10.1187
Y699_06839	5.85236	10.9959	31.2453	5.84321
Y699_06840	119.902	78.4377	20.3889	22.6603
Y699_06843	32.9731	22.5783	32.4368	139.097
Y699_06844	229.099	167.871	36.9383	29.9287
Y699_06845	21.8393	47.5024	33.2312	98.4795
Y699_06846	5.42414	88.8472	396.127	471.163
Y699_06852	20.9829	30.0556	88.5725	247.41
Y699_06858	77.0799	268.154	136.102	18.3847
Y699_06859	654.037	1875.76	909.688	30.0712
Y699_06862	57.9527	40.7583	51.5018	327.648
Y699_06863	58.9518	56.739	91.4852	385.082
Y699_06866	202.549	303.928	626.892	1385.41
Y699_06868	9.8491	3.81192	8.07611	28.931
Y699_06869	115.763	30.9352	55.3412	8.55105
Y699_06871	16.2724	145.146	126.57	48.4559
Y699_06872	13.5603	21.8453	505.882	98.337
Y699_06873	12.4184	31.8149	10.3268	44.0379
Y699_06881	93.0668	562.405	32.834	76.8169
Y699_06887	39.3964	38.7057	41.0425	113.871
Y699_06890	22.553	15.6875	83.6738	24.228
Y699_06898	279.343	93.3921	105.122	70.5461
Y699_06909	126.183	133.417	605.841	50.7362
Y699_06912	322.451	666.5	1284.9	306.27
Y699_06914	3764.64	3591.27	501.513	27.5059
Y699_06915	90.6402	60.9908	11.5184	5.41566
Y699_06918	47.8181	8.06369	1.72114	1.56769
Y699_06922	16.2724	1031.42	454.645	260.664
Y699_06934	14.4168	16.4206	10.1944	38.6222
Y699_06938	13.1321	14.368	21.7128	59.8573
Y699_06949	4.85318	9.3832	9.40007	24.798
Y699_06951	131.321	205.844	7.54653	0.712587
Y699_06952	7.13703	9.3832	25.6847	10.1187
Y699_06954	88.9273	66.2688	11.6508	21.8052
Y699_06966	213.825	263.023	40.3806	117.292
Y699_06969	37.1125	20.9656	10.4592	55.8668
Y699_06971	5.56688	5.13144	6.61977	47.3158
Y699_06975	73.9396	54.3932	19.1973	19.0973
Y699_06989	32.2594	157.315	211.171	18.3847
Y699_06991	24.1231	20.3791	32.1721	87.0781
Y699_06993	0.999184	11.5824	264.658	87.9332
Y699_07005	30.832	35.9201	79.5696	194.109
Y699_07006	20.8401	8.79675	9.53246	5.13063
Y699_07007	13.1321	20.3791	36.2763	74.1091
Y699_07008	46.6762	57.9119	164.303	84.7979
Y699_07009	19.8409	33.7209	61.6962	367.267
Y699_07011	971.064	4148.99	3809.81	1394.53
Y699_07020	29.9755	29.6157	74.009	187.98
Y699_07038	22.9812	24.0444	23.3016	72.6839
Y699_07039	165.294	197.78	32.5692	49.1685
Y699_07045	18.4135	11.2892	32.3045	126.698
Y699_07050	11.7047	11.5824	50.575	49.026
Y699_07054	54.5269	161.86	31.3777	40.0474
Y699_07055	29.9755	55.1263	50.575	170.593
Y699_07056	10.991	8.50352	5.29581	21.6626
Y699_07057	51.5293	34.8938	24.0959	6.41328
Y699_07066	8.99265	15.3943	54.6793	145.938
Y699_07069	1.85563	23.6046	12.8423	65.843
Y699_07070	7.13703	17.7401	146.429	42.8977
Y699_07082	0.428222	2.49241	51.7666	17.1021
Y699_07083	35.5424	35.0404	10.8564	5.98573
Y699_07084	25.1223	18.4732	8.87049	5.55818
Y699_07090	212.969	158.488	108.035	487.267
Y699_07093	40.8238	18.6198	9.13528	11.6864
Y699_07098	29.9755	34.7472	3.83946	2.4228
Y699_07099	21.8393	23.1648	0.661977	5.41566
Y699_07101	226.672	215.374	49.6482	88.6458
Y699_07103	5.2814	272.699	111.477	3.13538
Y699_07104	7.13703	31.5217	10.9888	6.5558
Y699_07110	150.877	22.4317	6.61977	7.41091
Y699_07122	48.6745	98.8168	137.029	26.6508
Y699_07158	77.3654	87.5276	46.3384	248.123
Y699_07159	16.1297	25.364	18.4029	55.4393
Y699_07166	433.075	195.728	91.3528	100.76
Y699_07174	10.5628	14.5146	65.5357	70.1186
Y699_07180	26.6925	32.9878	126.438	90.9261
Y699_07181	7.56525	10.5561	33.7608	53.3015
Y699_07190	9.56362	9.23659	6.48737	28.646
Y699_07200	8.13621	6.45095	10.5916	24.0854
Y699_07201	10.991	12.1688	21.5804	41.6151
Y699_07202	30.1183	17.5935	5.693	6.98335
Y699_07219	48.6745	14.2214	17.2114	23.3729
Y699_07226	89.641	67.5884	149.21	319.097
Y699_07227	24.9796	15.9808	35.6143	74.9642
Y699_07230	29.69	17.1537	84.3358	20.8075
Y699_07235	136.603	102.775	25.8171	58.0046
Y699_07238	3.56851	4.83821	19.1973	25.9382
Y699_07240	2.42659	3.95854	14.4311	30.6412
Y699_07242	8.56443	7.18401	33.6284	58.2896
Y699_07244	288.764	297.477	905.187	1271.97
Y699_07250	9.70636	9.82304	10.9888	46.3182
Y699_07252	17.5571	7.77046	19.5945	78.2421
Y699_07256	29.9755	17.4469	13.7691	58.7172
Y699_07258	9.27813	4.25176	11.1212	39.9049
Y699_07263	174.286	90.4599	27.9354	37.3396
Y699_07269	12.7039	18.4732	57.9891	151.354
Y699_07272	334.727	453.033	234.075	64.7029
Y699_07275	32.8303	51.1678	14.4311	10.4038
Y699_07276	49.2455	49.2618	10.724	4.41804
Y699_07277	22.553	27.1233	87.3809	166.603
Y699_07284	33.4013	24.6309	7.01695	9.40615
Y699_07298	37.8262	31.3751	8.20851	3.2779
Y699_07303	242.516	117.876	44.22	92.4938
Y699_07314	16.9861	20.0859	13.6367	157.054
Y699_07322	5.2814	37.3862	41.8369	5.13063
Y699_07324	362.418	335.889	52.4285	58.4321
Y699_07325	28.5481	24.0444	4.10425	13.3966
Y699_07326	14.7023	25.9504	160.463	492.54
Y699_07331	4.28222	16.274	8.60569	24.9405
Y699_07333	2.85481	158.488	14.1663	412.303
Y699_07334	331.872	1256.47	256.582	961.28
Y699_07340	276.631	160.541	95.8542	32.6365
Y699_07342	16.5579	20.819	161.39	136.247
Y699_07343	87.7854	151.597	607.959	1460.66
Y699_07347	282.626	1341.5	8650.97	1823.65
Y699_07348	29.8328	52.194	43.4257	116.009
Y699_07350	18.8417	31.9615	9.92965	206.793
Y699_07351	7.99347	8.50352	8.4733	25.3681
Y699_07352	316.313	350.111	14.8283	12.9691
Y699_07353	263.071	190.01	11.7832	7.12587
Y699_07354	415.089	838.184	89.6316	96.6268
Y699_07355	357.422	1536.94	28.8622	138.242
Y699_07356	52.243	122.715	2.51551	5.98573
Y699_07357	338.723	828.947	5.29581	11.2589
Y699_07358	157.157	208.19	54.5469	53.8716
Y699_07359	41.6802	53.2203	5.82539	2.4228
Y699_07360	1136.93	1261.31	182.044	41.3301
Y699_07367	3.14029	21.9919	19.8593	6.69832
Y699_07375	0.713703	0.733062	310.732	672.967
Y699_07380	888.703	4.98482	8.20851	1.56769
Y699_07384	41.5375	106.88	47.2651	7.26839
Y699_07386	0	0.879675	29.7889	17.9572
Y699_07394	6.85155	8.35691	8.07611	26.3657
Y699_07396	25.9788	24.1911	144.178	242.422
Y699_07397	34.4005	338.382	4891.34	1985.84
Y699_07407	87.2145	118.609	37.9975	11.2589
Y699_07408	42.6794	48.6753	82.2175	173.301
Y699_07412	35.9706	27.4165	42.6313	129.263
Y699_07413	8.27895	8.50352	18.1382	34.6317
Y699_07417	134.319	58.0585	6.88456	115.154
Y699_07418	120.045	86.9412	2.11832	81.0924
Y699_07419	270.493	131.805	3.57467	135.392
Y699_07423	11.9902	9.82304	8.4733	28.0759
Y699_07426	14.5595	14.5146	8.87049	34.3467
Y699_07433	49.9592	12.3154	13.2395	15.3919
Y699_07435	10.8483	15.3943	34.4228	46.0331
Y699_07445	14.7023	25.2173	108.564	29.5011
Y699_07447	90.3548	175.935	48.8539	36.4845
Y699_07448	12.9894	39.2921	20.6537	6.5558
Y699_07449	128.324	146.026	25.5523	30.6412
Y699_07453	8.27895	12.4621	30.3185	42.6127
Y699_07455	79.3637	34.4539	16.6818	37.0545
Y699_07460	22.2675	16.4206	14.4311	57.1495
Y699_07471	1650.65	805.636	217.923	136.389
Y699_07476	154.588	199.686	12.7099	86.6506
Y699_07478	5.85236	7.77046	61.6962	52.7314
Y699_07480	93.6378	122.568	27.141	35.0593
Y699_07481	23.9804	29.4691	5.5606	7.12587
Y699_07482	5.9951	24.4843	102.606	59.1447
Y699_07493	236.236	152.917	1293.5	858.525
Y699_07494	46.8189	30.4954	28.0678	111.591
Y699_07495	6.28058	6.59756	7.41414	45.4631
Y699_07499	154.16	169.631	30.1861	17.5296
Y699_07503	125.326	107.614	108.564	331.923
Y699_07505	352.141	260.384	42.7637	24.513
Y699_07510	51.8148	67.8816	155.167	21.3776
Y699_07511	21.8393	52.6339	305.701	24.798
Y699_07512	1.57015	3.5187	85.9246	71.9713
Y699_07514	18.699	17.4469	43.4257	114.299
Y699_07516	13.9886	15.9808	46.4708	130.688
Y699_07518	0.570962	12.0222	1705.65	722.278
Y699_07519	5.85236	52.194	110.682	70.9737
Y699_07520	5.2814	3.07886	14.9607	59.4298
Y699_07521	231.953	126.673	18.8001	233.444
Y699_07522	425.795	338.675	8.20851	236.294
Y699_07523	21.5538	14.2214	0.794372	5.7007
Y699_07525	4.42496	3.81192	19.9917	14.8218
Y699_07527	971.492	305.834	241.224	582.041
Y699_07528	178.997	84.742	31.7749	57.8621
Y699_07534	37.5408	145.586	257.641	23.6579
Y699_07537	20.1264	153.503	70.6991	46.0331
Y699_07543	12.2757	23.8978	9.79725	5.27314
Y699_07544	83.2177	85.3285	20.2565	4.27552
Y699_07545	22.9812	17.3003	3.17749	2.4228
Y699_07548	203.12	73.5995	30.0537	12.114
Y699_07549	202.549	455.672	1190.9	273.348
Y699_07552	12.8466	11.4358	33.3636	70.8312
Y699_07554	0.713703	0.293225	39.3214	4.70307
Y699_07556	35.3996	24.4843	91.6176	37.4821
Y699_07561	20.5546	7.77046	8.73809	28.2184
Y699_07563	2.14111	32.1081	8.73809	3.13538
Y699_07565	91.0685	32.4014	10.5916	3.70545
Y699_07568	33.2585	109.666	46.3384	6.69832
Y699_07570	11.562	5.13144	1.98593	28.7885
Y699_07573	65.0897	26.2436	23.9635	19.0973
Y699_07576	7.70799	27.1233	8.60569	4.56056
Y699_07579	48.389	706.672	202.697	84.3703
Y699_07592	18.9845	9.23659	13.3719	57.577
Y699_07595	71.3703	26.6835	24.0959	6.27077
Y699_07597	98.3482	80.0504	54.9441	11.2589
Y699_07599	13.7031	151.597	27.4058	5.55818
Y699_07604	73.0831	61.7239	9.66486	14.6793
Y699_07606	14820.2	10051.6	7142.86	998.905
Y699_07607	6.42332	7.47724	32.4368	22.8028
Y699_07610	74.6533	25.5106	11.5184	21.3776
Y699_07611	0.428222	145.733	2359.42	947.313
Y699_07612	11.2765	80.197	13.6367	8.69356
Y699_07616	760.379	763.558	164.038	31.0688
Y699_07619	1.28466	57.3255	18.2706	13.2541
Y699_07621	103.201	90.7531	172.246	6.12825
Y699_07623	2.99755	67.2951	110.285	8.69356
Y699_07626	479.751	381.632	54.9441	2.56531
Y699_07627	523.572	10.7027	8.60569	0.142517
Y699_07649	47.2471	87.9675	7.81132	23.2303
Y699_07650	414.233	337.795	9.53246	134.251
Y699_07651	121.758	133.857	7.14935	68.9784
Y699_07652	83.5032	40.7583	0.529581	37.3396
Y699_07653	20.8401	19.7927	0.661977	8.40853
Y699_07654	23.9804	24.7775	0.661977	12.6841
Y699_07655	18.128	12.4621	1.85353	13.2541
Y699_07656	2.56933	1.46612	30.1861	75.6768
Y699_07658	353.996	95.5913	48.3243	18.6698
Y699_07659	138.744	22.8715	24.6255	24.3705
Y699_07660	1318.78	531.324	328.87	39.0498
Y699_07661	33.9722	21.8453	7.01695	1.28266
Y699_07665	42.1085	26.2436	49.5158	3.56294
Y699_07668	0.285481	14.9545	48.4567	8.9786
Y699_07682	9.70636	8.35691	25.9495	9.54867
Y699_07687	19.1272	11.2892	47.9271	188.408
Y699_07694	44.8205	34.4539	113.86	13.3966
Y699_07702	46.3907	79.1707	867.719	296.151
Y699_07703	16.1297	38.9989	57.8567	93.6339
Y699_07730	9.56362	2.19919	2.51551	29.3586
Y699_07741	8.42169	45.1566	261.481	11.9715
Y699_07743	3.42577	5.42466	23.6988	43.4678
Y699_07746	104.914	144.413	402.482	903.988
Y699_07750	35.5424	49.2618	6.75216	9.40615
Y699_07778	27.5489	63.19	9.40007	11.5439
Y699_07781	6.99429	14.2214	56.268	39.3348
Y699_07784	0.142741	95.4447	0.794372	1.56769
Y699_07795	6.28058	3.22547	6.61977	26.2232
Y699_07806	58.2381	8.50352	2.7803	3.70545
Y699_07811	62.8058	10.9959	4.23665	1.85273
Y699_07826	674.306	8.50352	12.048	4.98811
Y699_07827	133.462	1.1729	0.926767	0.855105
Y699_07828	1172.76	2.05257	2.51551	1.99524
Y699_07829	178.997	24.3377	3.97186	0.855105
Y699_07830	107.484	4.83821	0.661977	0.285035
Y699_07831	288.479	19.7927	3.17749	0.997622
Y699_07832	224.816	40.465	13.6367	17.8147
Y699_07833	176.142	2.3458	0.794372	0.285035
Y699_07834	834.889	93.0989	20.7861	7.98098
Y699_07838	10.8483	11.5824	14.5635	35.6294
Y699_07847	4.28222	8.65014	65.6681	10.8313
Y699_07852	7.70799	10.4095	9.92965	27.9334
Y699_07857	61.3784	80.197	255.523	144.228
Y699_07860	74.9388	65.9756	57.8567	2.85035
Y699_07865	2.99755	4.25176	23.434	11.2589
Y699_07868	0.428222	1.75935	18.9325	55.2968
Y699_07869	0	5.71789	41.7045	130.118
Y699_07871	8.70717	29.0293	123.392	1046.51
Y699_07879	0.999184	4.98482	111.742	11.1164
Y699_07880	0.570962	8.06369	30.3185	9.12112
Y699_07885	155.302	0.733062	6.09018	0.142517
Y699_07896	3.56851	10.7027	25.4199	26.3657
Y699_07898	2.71207	8.94336	5937.53	5396.85
Y699_07899	523.572	709.165	254.331	18.0997
Y699_07902	4.85318	38.5591	33.3636	135.249
Y699_07914	2.71207	11.8756	27.4058	26.0807
Y699_07916	6.56606	1088.74	5323.62	2880.13
Y699_07918	14.5595	20.3791	7.67893	46.4607
Y699_07924	451.631	462.562	117.17	54.8692
Y699_07928	10.2773	43.3973	30.0537	97.1969
Y699_07931	19.6982	44.1304	94.2655	24.9405
Y699_07932	3.85399	9.3832	36.0115	22.2327
Y699_07933	6.99429	7.0374	15.755	24.0854
Y699_07937	945.085	492.765	305.568	167.886
Y699_07941	61.9494	38.5591	69.6399	611.257
Y699_07947	11.7047	8.65014	13.2395	32.494
Y699_07960	1.28466	3.81192	14.8283	20.38
Y699_07963	5.56688	13.0485	88.9696	6.27077
Y699_07970	8.13621	4.83821	15.0931	29.2161
Y699_07971	2.28385	18.1799	19.9917	64.4179
Y699_07973	0.142741	19.4995	188.663	69.8335
Y699_07975	50.1019	47.3558	155.167	310.973
Y699_07977	14.9878	24.0444	4.23665	42.6127
Y699_07979	44.3923	326.653	492.113	35.0593
Y699_07980	2.99755	12.3154	38.3946	10.5463
Y699_07983	1.28466	8.79675	62.8878	105.748
Y699_07984	22.8385	94.7117	151.328	67.5533
Y699_07997	3139.86	1479.91	932.46	240.284
Y699_08002	2.14111	54.9797	15.4903	55.8668
Y699_08003	28.9763	275.485	16.9466	154.204
Y699_08007	1.28466	5.13144	8.4733	26.2232
Y699_08009	2.14111	3.5187	8.07611	36.3419
Y699_08015	470.901	138.109	31.2453	123.563
Y699_08017	1683.48	47.7957	257.906	52.7314
Y699_08018	120.616	4.25176	11.2536	21.3776
Y699_08023	4.42496	19.4995	176.218	266.365
[truncated: 403 more rows]

## Sheet: Clusters
page2: genes grouped by the methold of k-means
ORF	Sucrose	Xylan	Rice_straw	Avicel	Function
Cluster1
Y699_00215	2.18797	2.66213	2.80842	1.38175	nfi:NFIA_039580 hypothetical protein
Y699_01552	2.91073	3.30969	3.11159	2.4374	afm:AFUA_3G09990 hypothetical protein
Y699_03714	1.958	2.25924	2.59609	1.25767	afm:AFUA_4G00860 cell surface protein
Y699_04348	2.84713	3.23428	3.1828	1.81945	afm:AFUA_6G12180 hypothetical protein
Y699_04642	1.80291	2.25431	1.72502	0.777117	afm:AFUA_2G00710 alpha-amylase (EC:3.2.1.1); K01176 alpha-amylase [EC:3.2.1.1]
Y699_05731	1.9327	2.11262	1.87927	1.00513	afm:AFUA_8G02480 hypothetical protein
Y699_07899	2.71898	2.85075	2.4054	1.25767	afm:AFUA_3G01900 hypothetical protein
Y699_08124	1.79204	1.98108	1.92052	0.998966	afm:AFUA_1G11510 hypothetical protein
Y699_00045	2.685	2.90265	2.88515	1.70287	nfi:NFIA_041460 hypothetical protein
Y699_00046	2.45644	2.71358	2.85362	1.76453	afm:AFUA_5G00710 GABA permease
Y699_00048	3.42322	3.64622	3.20837	2.19129	nfi:NFIA_041430 H /K ATPase alpha subunit, putative; K01539 sodium/potassium-transporting ATPase subunit alpha [EC:3.6.3.9]
Y699_00168	1.74783	2.25182	2.14016	0.998966	afm:AFUA_5G02020 aldehyde reductase (GliO) (EC:1.1.1.-); K00100 [EC:1.1.1.-]
Y699_00332	2.82572	3.31474	3.49436	1.78734	afm:AFUA_5G03760 class III chitinase ChiA1 (EC:3.2.1.14); K01183 chitinase [EC:3.2.1.14]
Y699_00830	2.22569	2.57678	2.61056	1.20309	afm:AFUA_5G09910 nitroreductase family protein; K07078
Y699_01400	2.45493	2.80645	2.65117	1.25767	afm:AFUA_3G11550 LEA domain protein
Y699_01766	2.88662	3.51297	2.89806	2.22094	afm:AFUA_3G07870 extracellular serine-rich protein
Y699_02329	2.49519	2.83353	2.88791	1.72441	nfi:NFIA_090670 sorbitol/xylulose reductase, putative
Y699_03165	2.81227	3.0436	3.06378	2.19723	afm:AFUA_2G03830 allergen Asp F4
Y699_03549	3.59917	3.60677	3.99454	2.51823	afm:AFUA_4G03460 HLH DNA binding domain protein
Y699_03754	1.88614	1.91513	2.0996	0.744933	afm:AFUA_4G00460 chlorohydrolase family protein (EC:3.8.1.-); K01564 [EC:3.8.1.-]
Y699_04031	1.54015	1.62707	1.47981	0.585232	afm:AFUA_6G08730 6-phosphogluconate dehydrogenase, decarboxylating (EC:1.1.1.44); K00033 6-phosphogluconate dehydrogenase [EC:1.1.1.44]
Y699_04032	1.18393	1.38101	1.32599	0.357988	afm:AFUA_6G08740 3-dehydroshikimate dehydratase (EC:4.2.1.-); K01726 [EC:4.2.1.-]
Y699_04059	1.49499	1.71024	1.96386	0.534079	nfi:NFIA_054680 hypothetical protein
Y699_04557	1.35867	2.89969	2.33725	0.233049	afm:AFUA_6G14442 MFS monosaccharide transporter
Y699_04649	1.59859	2.01743	2.02224	1.0515	afm:AFUA_2G00790 hypothetical protein
Y699_04744	1.8672	2.04181	2.20538	1.4349	afm:AFUA_2G01810 hypothetical protein
Y699_05183	1.85956	1.98899	1.86302	0.932019	afm:AFUA_5G13100 hypothetical protein
Y699_05262	2.25111	2.61457	3.14656	1.09835	afm:AFUA_5G14000 oxidoreductase, short chain dehydrogenase/reductase family (EC:1.1.1.159)
Y699_05353	1.48699	1.95856	1.57058	0.787336	afm:AFUA_6G03180 hypothetical protein
Y699_05361	1.33064	2.0487	1.26175	0.476087	nfi:NFIA_015500 hypothetical protein
Y699_05506	1.14577	1.19148	1.50569	-0.001034	afm:AFUA_8G05810 DUF1295 domain protein
Y699_05529	2.44257	2.58081	2.28978	1.41869	afm:AFUA_8G05590 oxidoreductase, short chain dehydrogenase/reductase family
Y699_05560	1.71205	2.06049	1.77315	1.24729	afm:AFUA_8G05230 2-hydroxyphytanoyl-CoA lyase (EC:4.1.1.8); K12261 2-hydroxyacyl-CoA lyase 1 [EC:4.1.-.-]
Y699_05732	1.94764	2.02771	1.79489	1.03468	nfi:NFIA_096160 MFS transporter, putative
Y699_05759	1.6873	2.16747	1.41413	0.299996	afm:AFUA_8G02200 proline permease
Y699_05786	2.11502	2.17477	2.02496	1.01719	afm:AFUA_8G01910 histidine acid phosphatase (EC:3.1.3.2); K01078 acid phosphatase [EC:3.1.3.2]
Y699_06102	2.50305	2.50403	2.86365	1.81188	afm:AFUA_4G07300 hypothetical protein
Y699_06110	1.09407	1.39406	1.21178	0.40914	afm:AFUA_1G00970 MFS monocarboxylate transporter
Y699_06111	1.97277	1.80962	2.30085	0.153868	afm:AFUA_1G00980 FAD-dependent oxidase (EC:1.5.3.-); K00309 [EC:1.5.3.-]
Y699_06112	2.46333	2.21032	2.44388	0.861438	afm:AFUA_1G00990 short chain dehydrogenase/reductase family protein (EC:1.-.-.-); K00540 [EC:1.-.-.-]
Y699_06204	2.24339	2.51835	2.41213	1.06235	afm:AFUA_4G08170 succinate-semialdehyde dehydrogenase Uga2 (EC:1.2.1.24); K00139 succinate-semialdehyde dehydrogenase [EC:1.2.1.24]
Y699_06256	2.09457	2.57118	2.31332	1.68916	afm:AFUA_4G08710 short chain dehydrogenase (EC:1.-.-.-); K00540 [EC:1.-.-.-]
Y699_06721	3.57945	3.71516	3.94267	2.46858	afm:AFUA_1G05790 GPI anchored serine-rich protein
Y699_06744	1.80776	1.63746	2.03356	1.16671	afm:AFUA_1G05580 glycogenin
Y699_06858	1.88694	2.42838	2.13387	1.26446	afm:AFUA_1G04310 hypothetical protein
Y699_06859	2.8156	3.27318	2.95889	1.47815	afm:AFUA_1G04300 hypothetical protein
Y699_07272	2.52469	2.65613	2.36935	1.81092	afm:AFUA_6G04300 hypothetical protein
Y699_07384	1.61844	2.0289	1.67454	0.861438	afm:AFUA_6G03180 hypothetical protein
Y699_07448	1.11359	1.59431	1.315	0.816626	afm:AFUA_6G02535 hypothetical protein
Y699_07568	1.5219	2.04007	1.66594	0.825966	afm:AFUA_6G00280 NmrA-like family protein (EC:1.3.1.-); K00224 [EC:1.3.1.-]
Y699_07621	2.01369	1.95786	2.23615	0.787336	afm:AFUA_3G00440 F-box domain protein
Y699_07665	1.62437	1.41902	1.69474	0.551808	afm:AFUA_3G03290 hypothetical protein
Y699_07860	1.87471	1.81938	1.76235	0.454898	afm:AFUA_3G02257 hypothetical protein
Y699_08030	1.94624	2.43428	2.39464	0.568841	afm:AFUA_1G12460 oxidoreductase CipA-like (EC:1.3.1.-); K00224 [EC:1.3.1.-]
Y699_08041	2.20026	2.46872	2.55788	1.2842	afm:AFUA_1G12350 SCP-like extracellular protein
Y699_08049	3.4056	3.75573	3.76607	2.9994	afm:AFUA_1G12250 mitochondrial hypoxia responsive domain protein
Y699_08050	2.16272	1.4672	2.33433	0.630989	afm:AFUA_1G12240 MFS peptide transporter, putaitve
Y699_08475	2.69325	2.77491	2.49423	1.57382	afm:AFUA_7G04550 serine/threonine protein kinase (EC:2.7.1.-); K00924 [EC:2.7.1.-]
Y699_08476	2.7578	2.98716	2.84311	1.97734	afm:AFUA_7G04570 Na/K ATPase alpha 1 subunit (EC:3.6.3.9); K01539 sodium/potassium-transporting ATPase subunit alpha [EC:3.6.3.9]
Y699_08646	2.3251	2.21267	2.70722	0.733652	afm:AFUA_7G06270 cyanamide hydratase (EC:4.2.1.69); K06035 cyanamide hydratase [EC:4.2.1.69]
Y699_08769	2.01608	1.53908	1.68772	0.233049	afm:AFUA_7G00700 aldo-keto reductase (AKR13), puatative (EC:1.1.1.-); K00100 [EC:1.1.1.-]
Y699_08850	2.95629	2.50243	2.87881	1.3092	afm:AFUA_7G01490 MFS peptide transporter Ptr2; K03305 proton-dependent oligopeptide transporter, POT family
Y699_08872	1.97737	1.34801	1.7304	0.195261	nfi:NFIA_114460 phosphatidylserine decarboxylase family protein; K01613 phosphatidylserine decarboxylase [EC:4.1.1.65]
Y699_08995	1.30988	1.74481	1.44821	0.80708	afm:AFUA_1G16553 hypothetical protein
Y699_09379	1.75661	1.42624	1.47981	0.40914	afm:AFUA_1G17170 TfdA family taurine dioxygenase (EC:1.14.11.-); K00478 [EC:1.14.11.-]
Y699_09416	3.56895	3.47163	3.42155	2.49352	afm:AFUA_3G14490 Ketol-acid reductoisomerase (EC:1.1.1.86); K00053 ketol-acid reductoisomerase [EC:1.1.1.86]
Y699_09423	1.94059	1.709	1.59609	0.267811	afm:AFUA_3G14560 MFS multidrug transporter
Y699_09429	1.52376	1.74481	1.44202	0.616266	afm:AFUA_3G14620 extracellular endo-1,5-alpha-L-arabinase (EC:3.2.1.-); K01238 [EC:3.2.1.-]
Y699_00669	2.08651	2.43146	2.12962	1.71972	afm:AFUA_5G08235 NUDIX family hydrolase
Y699_01250	3.79624	4.02567	3.86933	2.6231	afm:AFUA_3G13110 extracellular serine-threonine rich protein
Y699_03091	2.04441	2.31477	1.8646	1.22941	afm:AFUA_2G03020 MYB DNA-binding domain protein
Y699_03502	2.31741	2.50681	2.21948	1.35252	nfi:NFIA_029510 uridine/cytidine kinase, putative
Y699_04498	1.72626	1.8888	1.57975	0.869871	afm:AFUA_6G13790 flavin-binding monooxygenase
Y699_04543	2.02729	2.14526	1.82516	0.979943	afm:AFUA_6G14280 flavin-binding monooxygenase-like protein
Y699_04886	2.4888	2.90049	2.29272	1.83961	nfi:NFIA_103720 hypothetical protein
Y699_05323	2.09307	2.5389	1.73253	0.852838	afm:AFUA_5G14690 phosphorylase; K00988 ATP adenylyltransferase [EC:2.7.7.53]
Y699_05477	1.80193	1.42624	1.38194	0.233049	nfi:NFIA_098990 amino acid permease, putative
Y699_05509	1.56785	1.24535	1.3122	0.153868	afm:AFUA_8G05780 NACHT and Ankyrin domain protein
Y699_05587	1.42871	1.46937	1.17495	0.551808	afm:AFUA_8G04920 LEA domain protein
Y699_05810	1.95458	1.67268	1.53685	0.233049	pcs:Pc16g04320 Pc16g04320
Y699_06021	2.16569	2.17477	1.88305	0.960048	afm:AFUA_4G06410 hypothetical protein
Y699_06041	3.16599	3.31224	2.83055	1.90206	afm:AFUA_4G06670 allergen Asp F7
Y699_06066	2.46482	2.4859	2.16563	1.36338	afm:AFUA_4G06940 sphingolipid desaturase; K04712 sphingolipid delta-4 desaturase [EC:1.14.-.-]
Y699_06336	2.82618	2.61271	2.43193	1.35527	afm:AFUA_4G09510 hypothetical protein
Y699_06638	1.54194	1.8599	1.23914	0.685347	afm:AFUA_1G06670 hypothetical protein
Y699_06699	3.03792	3.15815	2.81727	2.35499	afm:AFUA_1G06020 DnaJ domain protein
Y699_07597	1.99277	1.90336	1.73992	1.0515	afm:AFUA_3G00150 short-chain dehydrogenase/oxidoreductase
Y699_07606	4.17085	4.00224	3.85387	2.99952	afm:AFUA_3G00270 GPI-anchored cell wall beta-1,3-endoglucanase EglC (EC:3.2.1.-); K01238 [EC:3.2.1.-]
Y699_08575	1.53656	1.41902	1.08566	0.0569579	afm:AFUA_7G05500 glutathione S-transferase (EC:2.5.1.18); K00799 glutathione S-transferase [EC:2.5.1.18]
Y699_08696	2.17698	2.70336	1.77988	1.09835	pcs:Pc20g15150 Pc20g15150
Y699_08738	2.66603	2.63036	2.41766	1.61326	afm:AFUA_7G00350 hypothetical protein
Y699_08853	1.3951	1.13465	1.14718	0.476087	afm:AFUA_7G01520 BolA domain protein; K05527 BolA protein
Y699_08878	2.52395	2.73881	2.28384	1.68278	nfi:NFIA_114520 C4-dicarboxylate transporter/malic acid transport protein, putative
Y699_00384	2.43853	1.94721	2.12317	1.09835	afm:AFUA_5G04260 arginine transporter; K03293 amino acid transporter, AAT family
Y699_02070	2.39833	2.42862	1.73677	0.267811	afm:AFUA_3G03580 transferase family protein
Y699_02071	2.80398	2.75287	2.02005	0.432622	afm:AFUA_3G03570 67 kDa myosin-cross-reactive antigen family protein; K10254 myosin-crossreactive antigen
Y699_02072	2.24586	2.31754	1.82944	0.515596	afm:AFUA_3G03560 pyridine nucleotide-disulfide oxidoreductase
Y699_02436	1.93414	1.74595	1.52327	0.64523	afm:AFUA_2G14370 hypothetical protein
Y699_02576	1.63455	1.7002	1.41191	0.787336	afm:AFUA_2G12970 peroxisomal membrane anchor protein
Y699_02737	1.75877	2.14481	1.55484	1.08837	afm:AFUA_2G11100 AMFR protein (EC:6.3.2.19); K14022 coupling of ubiquitin conjugation to ER degradation protein 1
Y699_03262	1.33352	1.24535	1.0195	0.233049	nfi:NFIA_081600 pyruvate dehydrogenase; K00161 pyruvate dehydrogenase E1 component subunit alpha [EC:1.2.4.1]
Y699_03471	3.40767	3.20092	3.20189	2.52271	afm:AFUA_4G04190 hypothetical protein
Y699_03518	2.7231	2.89687	2.39371	1.55527	afm:AFUA_4G03730 dienelactone hydrolase
Y699_03745	1.45774	0.865141	1.12619	0.40914	afm:AFUA_4G00560 NAD binding Rossmann fold oxidoreductase (EC:1.-.-.-); K00540 [EC:1.-.-.-]
Y699_04160	2.35485	2.228	1.93679	0.960048	afm:AFUA_6G10120 zinc-binding oxidoreductase ToxD
Y699_04453	2.41271	2.77587	2.06882	1.46984	afm:AFUA_6G13330 RNA binding protein
Y699_04595	3.04357	3.20531	2.73856	2.29059	afm:AFUA_2G00180 neutral amino acid permease
Y699_05245	2.63355	2.79984	1.9911	0.939198	afm:AFUA_5G13740 protein phosphatase (EC:3.1.3.16); K01090 protein phosphatase [EC:3.1.3.16]
Y699_05322	3.62799	3.7865	2.88806	1.29375	afm:AFUA_5G14680 hypothetical protein
Y699_05489	2.27676	2.0283	1.46033	-0.244072	afm:AFUA_8G05985 hypothetical protein
Y699_05734	3.76981	3.76575	2.97921	1.63674	afm:AFUA_8G02440 C-4 methyl sterol oxidase (EC:1.-.-.-); K07750 methylsterol monooxygenase [EC:1.14.13.72]
Y699_05873	1.84208	2.10419	1.4643	0.886262	afm:AFUA_8G01070 sterol desaturase
Y699_06210	2.1221	2.01682	1.50926	0.616266	afm:AFUA_4G08240 zinc-containing alcohol dehydrogenase (EC:1.1.1.1)
Y699_06311	2.31502	2.05491	1.6188	0.195261	afm:AFUA_4G09250 hypothetical protein
Y699_06869	2.06357	1.49045	1.74305	0.932019	afm:AFUA_1G04150 tartrate dehydrogenase (EC:1.1.1.93)
Y699_06914	3.57572	3.55525	2.70028	1.43943	afm:AFUA_1G03610 hypothetical protein
Y699_07057	1.71205	1.54275	1.38194	0.80708	afm:AFUA_1G02090 quinone oxidoreductase (EC:1.6.5.5); K00344 NADPH2:quinone reductase [EC:1.6.5.5]
Y699_07407	1.94059	2.07412	1.57975	1.0515	afm:AFUA_6G02950 aromatic ring-opening dioxygenase LigB subunit, putative
Y699_07626	2.68102	2.58164	1.73992	0.40914	afm:AFUA_3G00500 integral membrane protein
Y699_07660	3.12017	2.72536	2.51702	1.59162	afm:AFUA_3G03320 MFS monocarboxylate transporter
Y699_08162	1.73433	1.88963	1.48923	1.127	afm:AFUA_1G11090 histone-lysine N-methyltransferase Clr4 (EC:2.1.1.43); K11419 histone-lysine N-methyltransferase SUV39H [EC:2.1.1.43]
Y699_08525	1.52746	0.937023	1.17495	0.329959	afm:AFUA_7G05030 pectin lyase B (EC:4.2.2.10); K01732 [EC:4.2.2.10]
Y699_08560	1.46841	1.69509	0.966971	0.267811	nfi:NFIA_026560 stearoyl-CoA desaturase; K00507 stearoyl-CoA desaturase (delta-9 desaturase) [EC:1.14.19.1]
Y699_08647	1.75552	1.72368	1.38432	0.869871	aor:AOR_1_534134 C6 transcription factor (Acr-2)
Y699_08877	1.67042	1.64184	1.26175	0.672382	nfi:NFIA_114510 hypothetical protein
Y699_09208	1.92022	1.57441	0.985195	-0.369011	afm:AFUA_4G13990 hypothetical protein
Y699_09406	1.89094	1.73437	1.41634	0.71017	afm:AFUA_1G16910 MFS multidrug transporter
Y699_09459	2.514	2.2004	1.93878	0.992717	afm:AFUA_3G14920 TAM domain methyltransferase
Y699_09467	2.14622	1.04698	1.07612	-0.846132	afm:AFUA_3G15010 hypothetical protein
Y699_00047	2.6935	2.53483	2.19669	1.30616	afm:AFUA_5G00720 GNAT family acetyltransferase
Y699_00057	1.89174	1.72488	1.50569	1.01719	nfi:NFIA_041310 hypothetical protein
Y699_00230	1.62584	1.48004	1.26489	0.787336	afm:AFUA_5G02650 hypothetical protein
Y699_00239	2.55509	2.55285	2.25253	1.79236	afm:AFUA_5G02750 cytochrome c oxidase subunit Va; K02264 cytochrome c oxidase subunit Va [EC:1.9.3.1]
Y699_00382	2.03593	1.98374	1.68178	1.27444	afm:AFUA_5G04250 homocysteine synthase CysD (EC:2.5.1.49); K01740 O-acetylhomoserine (thiol)-lyase [EC:2.5.1.49]
Y699_00475	3.46102	3.003	1.93811	-0.001034	afm:AFUA_5G06240 alcohol dehydrogenase (EC:1.1.1.1); K13953 alcohol dehydrogenase, propanol-preferring [EC:1.1.1.1]
Y699_00562	2.60878	2.6357	2.1908	1.69545	afm:AFUA_5G07090 hypothetical protein
Y699_00612	1.79701	1.42862	1.45633	0.861438	nfi:NFIA_079640 hypothetical protein
Y699_00627	3.32378	3.32712	2.95027	2.51351	afm:AFUA_5G07780 squalene monooxygenase Erg1; K00511 squalene monooxygenase [EC:1.14.99.7]
Y699_00863	1.92319	1.99547	1.53011	0.869871	afm:AFUA_5G10270 heat shock protein Hsp20/Hsp26; K13993 HSP20 family protein
Y699_00897	2.25561	2.26654	1.91286	1.47609	afm:AFUA_5G10650 pyridoxamine phosphate oxidase (EC:1.4.3.5); K00275 pyridoxamine 5'-phosphate oxidase [EC:1.4.3.5]
Y699_01348	2.08753	2.23473	1.82516	1.46562	nfi:NFIA_065230 ADP-ribosylation factor 6, putative; K07941 ADP-ribosylation factor 6
Y699_01475	2.77934	2.73671	2.10278	1.25767	nfi:NFIA_066490 D-xylulose 5-phosphate/D-fructose 6-phosphate phosphoketolase, putative; K01636 [EC:4.1.2.-]
Y699_01476	2.85741	2.74755	2.19632	1.02893	afm:AFUA_3G10750 acetate kinase (EC:2.7.2.1); K00925 acetate kinase [EC:2.7.2.1]
Y699_01724	3.72019	3.50475	3.09969	2.24624	afm:AFUA_3G08110 cell wall protein
Y699_02223	2.27644	1.24172	1.16327	-0.545102	nfi:NFIA_091810 hypothetical protein
Y699_02303	2.16569	2.22611	1.84451	1.47609	afm:AFUA_2G15710 hypothetical protein
Y699_04352	2.55646	2.48298	1.74097	0.515596	nfi:NFIA_058180 hypothetical protein
Y699_04499	1.75004	1.86253	1.21178	0.685347	nfi:NFIA_059740 hypothetical protein
Y699_04523	2.47862	2.26929	2.08044	1.59478	afm:AFUA_6G14060 hypothetical protein
Y699_04605	2.76436	2.643	2.05939	1.1709	afm:AFUA_2G00320 sterol delta 5,6-desaturase; K09830 C-5 sterol desaturase [EC:1.3.3.-]
Y699_04985	1.30988	1.28344	0.820843	0.357988	afm:AFUA_1G13820 hypothetical protein
Y699_05083	3.36793	2.52506	2.06089	0.496291	afm:AFUA_1G12840 nitrite reductase NiiA (EC:1.7.1.4); K00362 nitrite reductase (NAD(P)H) large subunit [EC:1.7.1.4]
Y699_05145	1.25492	1.30605	0.960722	0.568841	afm:AFUA_8G06360 alpha-1,3-glucanase (EC:3.2.1.-); K01238 [EC:3.2.1.-]
Y699_05241	2.40203	2.40797	1.90075	1.41155	afm:AFUA_5G13710 carboxylesterase (EC:3.1.1.-); K01066 esterase / lipase [EC:3.1.1.-]
Y699_05425	1.87553	1.46284	1.19742	0.384317	nfi:NFIA_099590 MFS sugar transporter, putative
Y699_05528	3.3686	3.38064	2.0973	0.64523	afm:AFUA_8G05600 hypothetical protein
Y699_05766	2.5633	2.26273	1.98875	1.32119	afm:AFUA_8G02120 hypothetical protein
Y699_05787	1.22643	1.35369	0.820843	0.432622	afm:AFUA_8G01900 hypothetical protein
Y699_05963	4.00507	3.52487	2.75826	1.32705	pic:PICST_33382 hypothetical protein
Y699_06115	2.43581	1.43099	1.95502	1.01719	afm:AFUA_1G01010 polyketide synthase
Y699_06289	2.62964	2.28609	1.97313	1.04596	afm:AFUA_4G09040 high affinity methionine permease
Y699_06291	2.56279	2.50203	2.0378	1.40672	afm:AFUA_4G09060 phosphatidate cytidylyltransferase (EC:2.7.7.41)
Y699_06304	2.90482	2.73343	2.49423	2.07555	afm:AFUA_4G09190 S-adenosyl-methionine-sterol-C- methyltransferas (EC:2.1.1.41); K00559 sterol 24-C-methyltransferase [EC:2.1.1.41]
Y699_06691	2.216	2.07839	1.67332	1.16247	nfi:NFIA_018620 hypothetical protein
Y699_06951	2.11834	2.31354	0.877747	-0.147162	afm:AFUA_1G03200 MFS transporter
Y699_07340	2.4419	2.20559	1.98161	1.5137	afm:AFUA_6G03620 FAD/FMN-containing isoamyl alcohol oxidase MreA
Y699_07360	3.05573	3.10082	2.26018	1.61627	afm:AFUA_6G03400 hypothetical protein
Y699_07544	1.92022	1.93109	1.30656	0.630989	afm:AFUA_6G00550 glycosyl transferase family 8 family
Y699_07595	1.85352	1.42624	1.38194	0.797321	afm:AFUA_3G00130 hypothetical protein
Y699_07616	2.88103	2.88284	2.21494	1.49232	afm:AFUA_3G00370 phosphoketolase (EC:4.1.2.-); K01636 [EC:4.1.2.-]
Y699_07661	1.53112	1.33936	0.846148	0.10811	afm:AFUA_3G03315 C6 transcription factor
Y699_07997	3.49691	3.17023	2.96963	2.38073	afm:AFUA_3G00880 extracellular conserved serine-rich protein
Y699_08530	3.41369	3.29945	2.03356	0.825966	afm:AFUA_7G05070 FAD dependent oxidoreductase (EC:1.3.99.1)
Y699_08574	2.40227	2.30981	1.4643	0.496291	afm:AFUA_7G05490 hypothetical protein
Y699_08648	2.08854	2.09303	1.34459	0.685347	aor:AOR_1_926084 AO090020000532; hypothetical protein
Y699_08828	2.65258	2.80625	2.08139	1.73479	afm:AFUA_7G01260 hypothetical protein
Y699_08843	2.7129	2.66819	2.29593	1.83511	afm:AFUA_7G01430 opsin
Y699_08920	2.12998	1.89776	1.49294	0.697936	afm:AFUA_7G02220 hypothetical protein
Y699_09001	2.19752	2.26447	1.73466	1.4439	nfi:NFIA_008960 histidine acid phosphatase, putative; K01078 acid phosphatase [EC:3.1.3.2]
Y699_09236	2.30867	2.26895	1.55001	0.998966	afm:AFUA_4G14240 O-methyltransferase
Y699_09392	2.53149	2.60943	1.93479	1.36871	afm:AFUA_1G17040 D-lactate dehydrogenase (EC:1.1.1.28); K03778 D-lactate dehydrogenase [EC:1.1.1.28]
Y699_09411	2.25076	2.1927	1.75026	1.21077	nfi:NFIA_062820 cytochrome c oxidase family protein; K02269 cytochrome c oxidase subunit VII [EC:1.9.3.1]
Y699_09424	2.00397	1.84011	1.19375	0.40914	afm:AFUA_3G14570 histidine acid phosphatase (EC:3.1.3.-); K01078 acid phosphatase [EC:3.1.3.2]
Y699_09426	1.97867	1.7747	1.51104	1.09835	afm:AFUA_3G14590 copper amine oxidase (EC:1.4.3.6); K00276 primary-amine oxidase [EC:1.4.3.21]
Y699_00543	1.55075	1.46937	0.297964	NaN	afm:AFUA_5G06910 DUF636 domain protein
Y699_00836	2.18515	2.14481	1.21529	0.432622	afm:AFUA_5G09970 67 kDa myosin-cross-reactive antigen family protein; K10254 myosin-crossreactive antigen
Y699_00887	2.81284	2.78086	2.40653	2.07085	afm:AFUA_5G10560 cytochrome c oxidase subunit V; K02263 cytochrome c oxidase subunit IV [EC:1.9.3.1]
Y699_00943	1.78802	1.56237	0.973131	0.267811	afm:AFUA_5G11170 nucleosome remodeling complex ATPase subunit (Snf2h), putative
Y699_00945	2.89222	2.66046	2.30826	1.81473	afm:AFUA_5G11190 hypothetical protein
Y699_01171	1.24445	1.34801	0.914264	0.616266	afm:AFUA_3G13980 MFS glucose transporter
Y699_01305	2.14622	2.05993	1.73253	1.38432	nfi:NFIA_064780 hypothetical protein
Y699_01347	2.88005	3.02005	2.12231	1.4802	afm:AFUA_3G12100 trehalose synthase (Ccg-9) (EC:2.4.1.-)
Y699_01651	1.63311	1.6686	1.25541	0.94626	afm:AFUA_3G08880 hypothetical protein
Y699_01818	2.29819	2.13976	1.28623	0.616266	afm:AFUA_3G07310 hypothetical protein
Y699_01899	2.65106	2.65963	2.22602	1.88626	nfi:NFIA_070810 hypothetical protein
Y699_01905	2.27016	2.33349	1.59609	1.19919	afm:AFUA_3G06410 Coenzyme Q (ubiquinone) biosynthesis protein Coq4, putative
Y699_02451	1.5293	1.49861	0.928053	0.496291	afm:AFUA_2G14230 MFS transporter
Y699_02555	2.20647	1.9089	1.63642	1.10326	afm:AFUA_2G13175 hypothetical protein
Y699_02607	2.10051	1.83734	1.76828	1.3894	afm:AFUA_2G12600 hypothetical protein
Y699_02857	1.54015	1.13465	1.20823	0.825966	afm:AFUA_2G09670 SNARE protein (Ufe1)
Y699_03337	2.41581	2.43381	1.978	1.63387	afm:AFUA_2G05630 hypothetical protein
Y699_03550	1.35045	1.43334	0.765325	0.384317	afm:AFUA_4G03450 NmrA-like family protein
Y699_04027	1.53836	1.40422	0.900024	0.384317	afm:AFUA_6G08680 phosphotyrosyl phosphatase activator
Y699_04099	2.00458	1.70525	1.58577	1.10811	fgr:FG04605.1 hypothetical protein
Y699_04157	2.23228	1.94287	1.268	0.40914	afm:AFUA_6G10080 hypothetical protein
Y699_04190	2.67385	2.70437	1.84451	1.09835	afm:AFUA_6G10450 hypothetical protein
Y699_05168	1.85178	1.38101	1.37955	0.886262	afm:AFUA_5G12950 MFS quinate transporter
Y699_05244	1.28809	1.40672	0.584271	0.233049	afm:AFUA_5G13730 NlpC/P60-like cell-wall peptidase
Y699_05292	2.32627	2.34973	1.91636	1.71616	afm:AFUA_5G14320 hypothetical protein
Y699_05333	2.38243	2.07626	1.03036	-0.147162	afm:AFUA_5G14810 pyruvate decarboxylase (EC:4.1.1.1); K01568 pyruvate decarboxylase [EC:4.1.1.1]
Y699_06061	3.06757	2.95898	2.26081	1.66307	afm:AFUA_4G06890 14-alpha sterol demethylase Cyp51A (EC:1.14.13.-); K05917 cytochrome P450, family 51 (sterol 14-demethylase) [EC:1.14.13.70]
Y699_06087	2.58975	2.37702	2.12533	1.76559	aor:AOR_1_1510144 cytochrome c subunit
Y699_06282	2.2205	1.7704	1.77893	1.34699	afm:AFUA_4G08970 PAP2 domain protein (EC:3.-.-.-); K01567 [EC:3.-.-.-]
Y699_06603	1.84386	1.8634	1.38669	1.09835	afm:AFUA_1G07040 fructosamine-3-kinase (EC:2.7.1.-); K00924 [EC:2.7.1.-]
Y699_07083	1.55075	1.54457	1.03569	0.777117	afm:AFUA_1G01790 hypothetical protein
Y699_07276	1.69237	1.69251	1.03036	0.64523	afm:AFUA_6G04265 hypothetical protein
Y699_07298	1.57779	1.49658	0.914264	0.515596	nfi:NFIA_050570 hypothetical protein
Y699_07359	1.61993	1.72608	0.765325	0.384317	act:ACLA_097070 glycosyltransferase
Y699_07627	2.71898	1.02949	0.934786	-0.846132	afm:AFUA_3G00510 GPI anchored cell wall protein
Y699_07924	2.65478	2.66517	2.06882	1.73933	nfi:NFIA_002560 hypothetical protein
Y699_08263	1.24445	1.18736	0.820843	0.585232	afm:AFUA_1G10030 hypothetical protein
Y699_08512	1.83669	1.61949	0.297964	NaN	afm:AFUA_7G04920 hypothetical protein
Y699_08628	2.15887	2.24135	1.72933	1.5448	afm:AFUA_7G06050 DNA damage-inducible v-SNARE binding protein Ddi1, putative; K11885 DNA damage-inducible protein 1
Y699_08716	1.4074	1.20756	0.377145	-0.369011	afm:AFUA_7G00130 C6 transcription factor
Y699_08865	1.94694	2.07519	1.55001	1.36069	nfi:NFIA_114390 MFS amino acid transporter, putative
Y699_08937	1.89649	1.41659	1.55962	1.1495	afm:AFUA_7G02390 hypothetical protein
Y699_08960	2.9939	3.0622	2.37473	2.04707	afm:AFUA_1G16850 sphinganine hydroxylase Sur2; K04713 C4-hydroxylase [EC:1.14.-.-]
Y699_09003	1.78191	1.44263	0.690074	-0.001034	nfi:NFIA_008990 hypothetical protein
Y699_09046	2.78528	2.86069	2.32272	2.04707	afm:AFUA_1G15820 fatty acid hydroxylase (EC:1.14.-.-); K00517 [EC:1.14.-.-]
Y699_09188	2.03934	1.73437	1.13891	0.568841	afm:AFUA_4G13770 glycosyl hydrolase (EC:3.-.-.-); K01567 [EC:3.-.-.-]
Y699_09237	2.46566	2.66572	1.21529	0.697936	afm:AFUA_4G14250 hypothetical protein
Y699_09421	2.95629	3.22509	2.54067	2.21419	afm:AFUA_3G14540 heat shock protein Hsp30/Hsp42
Y699_09434	2.77218	2.11702	1.09036	-0.001034	afm:AFUA_3G14665 hypothetical protein
Y699_09436	3.06394	3.02836	2.48848	2.24377	afm:AFUA_3G14680 lysophospholipase Plb3 (EC:3.1.1.5); K13333 lysophospholipase [EC:3.1.1.5]
Y699_09496	1.20763	1.38628	0.422903	0.0569579	nfi:NFIA_061770 hypothetical protein
Y699_00034	2.57285	2.50363	2.15085	1.92838	afm:AFUA_5G00590 hypothetical protein
Y699_00040	2.78191	2.55196	1.94207	1.37135	afm:AFUA_5G00650 hypothetical protein
Y699_00109	2.0657	1.67537	1.58726	1.19526	afm:AFUA_5G01400 class V chitinase (EC:3.2.1.14); K01183 chitinase [EC:3.2.1.14]
Y699_00197	2.00703	2.16093	1.52499	1.30309	afm:AFUA_5G02310 alpha/beta hydrolase (EC:3.-.-.-); K01567 [EC:3.-.-.-]
Y699_00837	2.21449	1.92052	1.58874	1.18729	afm:AFUA_5G09980 acyl-CoA dehydrogenase (EC:1.3.99.-); K00257 [EC:1.3.99.-]
Y699_00957	2.30806	2.56062	1.91356	1.61477	afm:AFUA_5G11320 thioredoxin TrxA; K03671 thioredoxin 1
Y699_01001	1.47883	1.61022	1.12619	0.953209	afm:AFUA_5G11760 hydroxymethylbilane synthase (EC:2.5.1.61); K01749 hydroxymethylbilane synthase [EC:2.5.1.61]
Y699_01108	3.55772	3.47667	2.1443	1.43943	afm:AFUA_1G07480 coproporphyrinogen III oxidase (EC:1.3.3.3); K00228 coproporphyrinogen III oxidase [EC:1.3.3.3]
Y699_01443	3.82093	3.69727	2.46823	1.8414	afm:AFUA_3G11070 pyruvate decarboxylase PdcA (EC:4.1.1.1); K01568 pyruvate decarboxylase [EC:4.1.1.1]
Y699_01665	2.08499	1.75946	1.49294	1.02893	afm:AFUA_3G08740 oxidative stress response protein Oxr1
Y699_02103	2.20415	2.01804	1.41413	0.932019	afm:AFUA_2G17820 O-methyltransferase (EC:2.1.1.6)
Y699_02117	2.13772	1.41902	0.519813	-0.545102	afm:AFUA_2G17660 C4-dicarboxylate transporter/malic acid transport protein
Y699_02147	1.69488	1.82987	1.35992	1.18729	afm:AFUA_2G17330 extracelular serine carboxypeptidase (EC:3.4.-.-)
Y699_02255	1.9254	1.59431	1.49845	1.14064	afm:AFUA_2G16180 hypothetical protein
Y699_02870	1.84208	1.83081	1.34976	1.13159	nfi:NFIA_085020 hypothetical protein
Y699_03090	2.7814	2.67618	2.18445	1.88947	afm:AFUA_2G03010 cytochrome c subunit Vb; K02265 cytochrome c oxidase subunit Vb [EC:1.9.3.1]
Y699_03431	2.47532	2.45598	1.77701	1.38686	afm:AFUA_4G04590 ubiquinone biosynthesis protein; K08869 aarF domain-containing kinase
Y699_03612	2.63885	2.10268	1.74409	1.13159	nfi:NFIA_030690 NmrA-like family protein
Y699_03858	2.20299	1.8929	1.43363	0.886262	nfi:NFIA_052640 hypothetical protein
Y699_04353	2.73227	2.61022	1.55324	1.04596	nfi:NFIA_058190 isochorismatase family hydrolase, putative
Y699_04659	1.549	1.44492	1.1131	0.909743	afm:AFUA_2G00880 C6 finger domain protein
Y699_04757	2.83615	2.17943	2.20645	1.57382	afm:AFUA_2G01940 hypothetical protein
Y699_04793	2.48618	2.31723	1.51632	0.986377	afm:AFUA_2G02310 actin cortical patch protein Sur7
Y699_04803	1.68218	1.73671	1.09036	0.932019	nfi:NFIA_034790 mitochondrial genome maintenance protein Mgr2, putative
Y699_04807	1.706	1.63006	1.03036	0.766652	nfi:NFIA_034850 hypothetical protein
Y699_04855	2.89182	2.91645	2.08044	1.78226	afm:AFUA_4G12930 ubiquinone biosynthesis monooxgenase (Coq6) (EC:1.14.13.-); K06126 ubiquinone biosynthesis monooxygenase Coq6 [EC:1.14.13.-]
Y699_05127	1.4534	1.45173	1.04095	0.835109	afm:AFUA_5G12650 UPF0052 domain protein
Y699_05331	2.28359	2.15025	0.947947	0.299996	afm:AFUA_5G14790 phosphoenolpyruvate synthase (EC:2.7.9.2); K01007 pyruvate, water dikinase [EC:2.7.9.2]
Y699_05502	2.03134	1.90177	1.1593	0.766652	afm:AFUA_8G05850 FAD dependent oxidoreductase superfamily
Y699_05512	1.32186	1.56062	0.4836	0.195261	afm:AFUA_8G05750 C6 finger domain protein
Y699_07084	1.40006	1.26654	0.947947	0.744933	afm:AFUA_1G01780 alcohol dehydrogenase (EC:1.1.1.-); K00100 [EC:1.1.1.-]
Y699_07499	2.18797	2.2295	1.47981	1.24377	afm:AFUA_6G02010 hypothetical protein
Y699_08151	3.97364	3.48938	3.49096	3.0412	afm:AFUA_1G11220 GPI anchored protein
Y699_08488	1.86297	1.88633	1.43784	1.30309	afm:AFUA_7G04690 FAD dependent sulfhydryl oxidase Erv2
Y699_08796	2.51646	1.89695	1.64039	0.979943	afm:AFUA_7G00940 isoamyl alcohol oxidase
Y699_09065	1.81446	2.02771	1.13047	0.869871	nfi:NFIA_009690 hypothetical protein
Y699_09235	2.42453	2.47771	1.51807	1.3	afm:AFUA_4G14230 MFS transporter
Y699_09412	2.07623	2.10218	1.62156	1.46774	afm:AFUA_3G14445 bromodomain associated domain protein
Y699_01926	2.91338	2.79558	2.35027	2.11624	afm:AFUA_3G06190 cytochrome c oxidase subunit VIa; K02266 cytochrome c oxidase subunit VIa [EC:1.9.3.1]
Y699_02063	2.00642	1.83642	1.1672	0.825966	afm:AFUA_3G03630 hypothetical protein
Y699_02148	2.44055	2.80326	1.74718	1.38432	afm:AFUA_2G17320 hypothetical protein
Y699_03172	1.87222	1.79045	1.14306	0.894231	afm:AFUA_2G03900 acetamidase/formamidase family protein (EC:3.5.1.-); K01463 [EC:3.5.1.-]
Y699_04459	2.75574	2.63995	2.04356	1.78123	afm:AFUA_6G13380 arrestin (or S-antigen), N-terminal domain protein
Y699_04469	3.72194	3.31895	2.39879	1.774	afm:AFUA_6G13490 glutamate decarboxylase (EC:4.1.1.15); K01580 glutamate decarboxylase [EC:4.1.1.15]
Y699_06228	2.57943	2.73776	1.98101	1.84495	afm:AFUA_4G08420 hypothetical protein
Y699_06915	1.95732	1.78526	1.06139	0.733652	afm:AFUA_1G03600 exo-beta-1,3-glucanase (Exg1) (EC:3.2.1.58); K01210 glucan 1,3-beta-glucosidase [EC:3.2.1.58]
Y699_07098	1.47677	1.54092	0.584271	0.384317	afm:AFUA_1G01630 oxidoreductase CipA-like (EC:1.3.1.-)
Y699_09455	1.74338	1.63006	0.921213	0.64523	afm:AFUA_3G14880 oxidoreductase, 2OG-Fe(II) oxygenase family
Y699_01883	1.61091	1.64904	0.921213	0.787336	afm:AFUA_3G06600 siroheme synthase (EC:2.1.1.107); K00589 uroporphyrin-III C-methyltransferase [EC:2.1.1.107]
Cluster2
Y699_01843	1.08905	1.30289	2.41012	1.66172	afm:AFUA_3G07040 vacuolar carboxypeptidase Cps1 (EC:3.4.17.-); K01293 Gly-Xaa carboxypeptidase [EC:3.4.17.4]
Y699_01972	0.953888	1.24896	2.13513	1.22575	afm:AFUA_3G05660 MFS monocarboxylate transporter
Y699_02150	0.960727	0.819383	1.71957	1.16671	nfi:NFIA_092700 glutathione S-transferase, putative
Y699_02431	0.960727	0.546382	1.86224	1.16671	afm:AFUA_2G14420 cutinase (EC:3.1.1.74); K08095 cutinase [EC:3.1.1.74]
Y699_03124	1.41937	1.48004	1.99228	1.61925	afm:AFUA_2G03370 hypothetical protein
Y699_03231	1.30068	1.52411	2.47212	1.34977	afm:AFUA_2G04520 Fe-containing alcohol dehydrogenase (EC:1.1.1.-); K11173 hydroxyacid-oxoacid transhydrogenase [EC:1.1.99.24]
Y699_04505	0.659697	0.581144	1.57212	0.744933	afm:AFUA_6G13880 MFS transporter
Y699_04517	NaN	-0.532799	2.07321	0.40914	afm:AFUA_6G14010 GPI anchored protein
Y699_05478	0.870551	-0.532799	1.6721	0.0569579	afm:AFUA_8G06080 flavohemoprotein
Y699_08092	0.686026	0.734373	1.96821	1.2842	afm:AFUA_1G11830 MFS sugar transporter
Y699_09523	1.64731	1.11556	2.28949	1.46562	ani:AN5077.2 hypothetical protein; K01183 chitinase [EC:3.2.1.14]
Y699_00087	0.645909	0.245352	1.57824	1.06235	afm:AFUA_5G01190 hypothetical protein
Y699_00088	-0.000354674	0.39662	1.65463	0.601026	afm:AFUA_5G01200 carboxypeptidase S1 (EC:3.4.16.6); K01288 carboxypeptidase D [EC:3.4.16.6]
Y699_00452	1.23733	1.28674	1.75433	1.43033	nfi:NFIA_037140 AT hook motif protein
Y699_00460	2.46354	1.78212	2.49202	2.06074	afm:AFUA_5G06070 ABC multidrug transporter Mdr1 (EC:3.6.3.-); K05658 ATP-binding cassette, subfamily B (MDR/TAP), member 1
Y699_00554	1.65009	1.14389	2.17572	1.41869	afm:AFUA_5G07010 HPP family protein
Y699_01117	1.26176	1.16181	1.71627	1.37658	afm:AFUA_1G07360 hypothetical protein
Y699_01239	1.41462	1.73671	2.50443	1.57051	afm:AFUA_3G13240 aldose 1-epimerase (EC:5.1.3.3); K01785 aldose 1-epimerase [EC:5.1.3.3]
Y699_01284	1.06303	1.12521	2.44243	1.69669	afm:AFUA_3G12740 copper resistance-associated P-type ATPase (EC:3.6.3.4); K01533 Cu2+-exporting ATPase [EC:3.6.3.4]
Y699_01468	1.56448	0.757235	1.44616	1.09339	afm:AFUA_3G10830 glutathione S-transferase GstA (EC:2.5.1.18); K00799 glutathione S-transferase [EC:2.5.1.18]
Y699_01616	1.61243	1.47792	2.19851	1.74715	afm:AFUA_3G09300 hypothetical protein
Y699_01893	1.54548	1.37836	2.09175	1.42571	afm:AFUA_3G06510 hypothetical protein
Y699_02034	0.433301	0.564111	1.59754	0.697936	afm:AFUA_3G03970 cytochrome b5 reductase (EC:1.6.2.2); K00326 cytochrome-b5 reductase [EC:1.6.2.2]
Y699_02248	1.4401	1.24535	1.91145	1.61627	afm:AFUA_2G16280 glutamyl-tRNA synthetase (EC:6.1.1.17); K01885 glutamyl-tRNA synthetase [EC:6.1.1.17]
Y699_02344	1.74783	0.958563	2.24343	1.13159	afm:AFUA_2G15240 small oligopeptide transporter, OPT family
Y699_02561	1.45558	1.39406	1.98757	1.71017	afm:AFUA_2G13120 hypothetical protein
Y699_02569	2.07258	2.13884	2.74284	2.35527	afm:AFUA_2G13040 mitochondrial co-chaperone GrpE; K03687 molecular chaperone GrpE
Y699_02806	1.55075	1.39148	1.97435	1.39442	nfi:NFIA_085680 ketoreductase
Y699_02846	1.11834	1.25253	2.09592	1.55699	nfi:NFIA_085260 mandelate racemase/muconate lactonizing enzyme family protein
Y699_03238	0.698615	0.734373	3.35383	1.23665	afm:AFUA_2G04590 alcohol dehydrogenase (EC:1.1.1.-); K00100 [EC:1.1.1.-]
Y699_03298	1.5009	1.66448	2.12748	1.58844	afm:AFUA_2G05190 MFS monosaccharide transporter
Y699_03346	1.12768	1.42385	2.1309	1.53227	afm:AFUA_2G05720 hypothetical protein; K09702 hypothetical protein
Y699_03373	3.4928	3.28789	3.92352	3.72112	afm:AFUA_2G06000 NAD+ dependent glutamate dehydrogenase (EC:1.4.1.2); K00260 glutamate dehydrogenase [EC:1.4.1.2]
Y699_03609	0.645909	0.48839	1.77988	0.601026	afm:AFUA_4G02870 2-ketogluconate transporter
Y699_03624	0.767331	0.768231	1.52155	0.755928	afm:AFUA_4G02750 MFS monocarboxylate transporter
Y699_03641	0.939877	0.312299	1.4643	1.10326	nfi:NFIA_113850 hypothetical protein
Y699_03689	-0.544423	0.120413	2.3958	0.496291	nfi:NFIA_044390 Glycosyl hydrolase family 61
Y699_03734	0.999645	0.951501	1.59022	1.10326	afm:AFUA_4G00670 nucleoside-diphosphate-sugar epimerases
Y699_03852	0.870551	1.00502	1.56748	1.15387	afm:AFUA_6G06930 short chain dehydrogenase (EC:1.1.1.-); K00100 [EC:1.1.1.-]
Y699_03971	2.20839	2.00376	2.64025	2.39913	afm:AFUA_6G08130 hypothetical protein
Y699_04047	1.26176	1.23063	1.84286	1.49826	afm:AFUA_6G08890 thioesterase family protein
Y699_04223	0.516275	0.39662	1.4836	0.992717	afm:AFUA_6G10800 carboxylesterase (EC:3.1.1.-); K01066 esterase / lipase [EC:3.1.1.-]
Y699_04224	0.330639	0.444925	2.02169	0.685347	afm:AFUA_6G10810 homogentisate 1,2-dioxygenase (EC:1.13.11.5); K00451 homogentisate 1,2-dioxygenase [EC:1.13.11.5]
Y699_04448	1.10879	1.09045	1.97557	1.49629	nfi:NFIA_059200 lipid transfer protein, putative
Y699_04527	3.10477	3.08775	3.55679	3.12723	afm:AFUA_6G14120 hypothetical protein
Y699_04529	0.756607	0.546382	2.2301	1.40914	afm:AFUA_6G14140 RTA1 domain protein
Y699_04641	1.10879	1.25959	1.97313	1.22205	afm:AFUA_2G00690 glucan 1,4-alpha-glucosidase (EC:3.2.1.3); K01178 glucoamylase [EC:3.2.1.3]
Y699_04685	1.4534	1.28011	2.56654	1.60565	afm:AFUA_2G01180 cellobiose dehydrogenase (EC:1.1.-.-)
Y699_04861	1.36673	1.35369	1.87238	1.29375	afm:AFUA_4G12880 hypothetical protein
Y699_04916	1.57615	1.12521	1.96635	1.74046	afm:AFUA_1G14520 pyridine nucleotide-disulphide oxidoreductase (EC:1.6.99.3); K03885 NADH dehydrogenase [EC:1.6.99.3]
Y699_05004	1.61993	1.61796	2.06089	1.59003	afm:AFUA_1G13620 oligopeptide transporter, OPT family
Y699_05029	1.63167	1.373	2.07029	1.39938	afm:AFUA_1G13370 aflatoxin B1-aldehyde reductase GliO-like (EC:1.1.1.-); K00540 [EC:1.-.-.-]
Y699_05110	1.93486	1.55356	3.29634	1.62369	afm:AFUA_1G12560 endoglucanase (EC:3.2.1.-); K01238 [EC:3.2.1.-]
Y699_05577	1.15455	1.01127	1.65079	1.18729	afm:AFUA_8G05030 hypothetical protein
Y699_05735	0.616945	0.467201	1.59754	1.09835	nfi:NFIA_096130 hypothetical protein
Y699_05865	0.673061	0.342262	1.36985	1.01719	afm:AFUA_8G01140 C6 transcription factor
Y699_06283	1.23009	1.25959	1.72176	1.27772	afm:AFUA_4G08980 hypothetical protein
Y699_06296	2.12443	2.19959	2.67757	2.18568	afm:AFUA_4G09110 cytochrome c peroxidase Ccp1 (EC:1.11.1.5); K00428 cytochrome c peroxidase [EC:1.11.1.5]
Y699_06890	1.3532	1.19555	1.92259	1.38432	afm:AFUA_1G03880 hypothetical protein
Y699_06952	0.853517	0.972351	1.40967	1.00513	afm:AFUA_1G03180 DUF636 domain protein
Y699_07230	1.47261	1.23436	1.92601	1.31822	afm:AFUA_6G04700 imidazoleglycerol-phosphate dehydratase (EC:4.2.1.19); K01693 imidazoleglycerol-phosphate dehydratase [EC:4.2.1.19]
Y699_07445	1.16738	1.4017	2.03569	1.46984	nfi:NFIA_048850 alpha-galactosidase/alpha-n-acetylgalactosaminidase; K07407 alpha-galactosidase [EC:3.2.1.22]
Y699_07554	-0.146483	-0.532799	1.59463	0.672382	afm:AFUA_6G00450 feruloyl esterase (EC:3.1.1.73); K09252 feruloyl esterase [EC:3.1.1.73]
Y699_07556	1.549	1.38889	1.96198	1.57382	afm:AFUA_6G00430 IgE-binding protein
Y699_07682	0.987056	0.922046	1.41413	0.979943	afm:AFUA_7G08220 hypothetical protein
Y699_07847	0.631669	0.937023	1.81735	1.03468	afm:AFUA_3G02400 ubiE/COQ5 methyltransferase
Y699_08080	2.42662	2.11262	2.77893	2.30981	afm:AFUA_1G11950 mucin
Y699_08095	1.17574	0.898565	1.77023	1.42338	nfi:NFIA_013740 hypothetical protein
Y699_08597	2.9251	2.87049	3.4684	3.00872	afm:AFUA_7G05740 malate dehydrogenase, NAD-dependent (EC:1.1.1.37); K00026 malate dehydrogenase [EC:1.1.1.37]
Y699_08705	-0.000354674	0.207564	1.85667	0.755928	afm:AFUA_7G06920 NmrA family transcriptional regulator
Y699_08945	1.72275	1.46284	2.23815	1.84583	afm:AFUA_7G02500 polysaccharide synthase Cps1
Y699_09137	1.65286	1.33349	2.59711	2.07451	afm:AFUA_1G14880 N-acylethanolamine amidohydrolase (EC:3.5.1.4); K01426 amidase [EC:3.5.1.4]
Y699_09184	0.585911	0.898565	1.6243	0.932019	nfi:NFIA_102640 hypothetical protein
Y699_09185	1.52746	1.01743	2.6863	1.45922	afm:AFUA_4G13750 penicillolysin/deuterolysin metalloprotease (EC:3.4.-.-); K01423 [EC:3.4.-.-]
Y699_03191	1.2784	1.52028	2.51981	1.28097	afm:AFUA_2G04060 NADH:flavin oxidoreductase/NADH oxidase family protein
Y699_03713	NaN	0.011269	1.85104	0.267811	afm:AFUA_4G00870 antigenic cell wall galactomannoprotein
Y699_05780	1.05764	0.39662	1.75836	0.299996	afm:AFUA_8G01970 extracellular endo-polygalacturonase (EC:3.2.1.-); K01184 polygalacturonase [EC:3.2.1.15]
Y699_08778	1.22273	1.45621	2.28264	1.20309	afm:AFUA_7G00800 acid phosphatase (EC:3.1.3.2); K01078 acid phosphatase [EC:3.1.3.2]
Y699_05169	1.10394	0.856367	1.54348	0.755928	afm:AFUA_5G12960 bZIP transcription factor (Atf21)
Y699_05566	1.91042	1.89937	2.40154	1.72324	act:ACLA_058590 hypothetical protein
Y699_06463	1.4074	1.48423	1.88455	1.3092	afm:AFUA_4G10950 3-ketoacyl-coA thiolase peroxisomal A precursor (EC:2.3.1.9); K00632 acetyl-CoA acyltransferase [EC:2.3.1.16]
Y699_08498	1.74894	1.74823	2.2408	1.5448	afm:AFUA_7G04800 hypothetical protein
Y699_08580	1.17574	0.99868	2.21669	0.585232	afm:AFUA_7G05550 sugar transporter family protein; K08178 MFS transporter, SHS family, lactate transporter
Y699_09292	1.89884	1.51056	2.60217	1.13159	afm:AFUA_2G18100 telomere-associated RecQ helicase
Y699_01966	2.12814	2.2036	2.58127	1.95114	afm:AFUA_3G05740 aldose 1-epimerase (EC:5.1.3.3); K01785 aldose 1-epimerase [EC:5.1.3.3]
Y699_02419	0.817305	0.613329	2.16954	0.0569579	afm:AFUA_2G14530 esterase
Y699_06909	2.101	2.12521	2.78236	1.70532	afm:AFUA_1G03660 acid phosphatase (EC:3.1.3.-); K01112 [EC:3.1.3.-]
Y699_07963	0.745612	1.11556	1.94924	0.797321	afm:AFUA_3G01210 ThiJ/PfpI family protein
Y699_09228	1.19197	1.42624	1.86381	1.3092	afm:AFUA_4G14175 hypothetical protein
Y699_01621	2.44123	2.3826	2.99676	2.01897	afm:AFUA_3G09240 CAIB/BAIF family enzyme
Y699_02190	2.17366	1.79761	2.49863	1.55354	afm:AFUA_2G16860 MFS multidrug transporter
Y699_02418	0.999645	1.58281	3.24667	0.585232	afm:AFUA_2G14540 endoglucanase (EC:3.2.1.-); K01238 [EC:3.2.1.-]
Y699_02510	1.37466	2.04007	3.40152	1.59478	afm:AFUA_2G13620 thiamine pyrophosphate enzyme (EC:4.1.-.-); K01671 [EC:4.1.-.-]
Y699_04303	0.932699	0.628569	1.50027	0.195261	afm:AFUA_6G11720 hypothetical protein
Y699_05565	1.68475	1.58942	1.98281	1.29375	nfi:NFIA_097940 autophagy protein Apg6, putative; K08334 beclin 1
Y699_06114	2.17985	1.64761	2.45793	1.33856	afm:AFUA_1G01000 oxidoreductase, 2OG-Fe(II) oxygenase family
Y699_06511	1.67438	1.93776	2.42593	1.81568	afm:AFUA_4G11500 3-ketosteroid reductase; K09827 3-keto steroid reductase [EC:1.1.1.270]
Y699_07511	1.33924	1.72127	2.4853	1.39442	nfi:NFIA_048070 hypothetical protein
Y699_07694	1.65148	1.53724	2.05637	1.127	afm:AFUA_7G08280 hypothetical protein
Y699_08101	1.44901	1.26997	1.80221	0.953209	afm:AFUA_1G11740 hypothetical protein
Y699_08656	0.946939	0.951501	1.29213	0.630989	afm:AFUA_7G06360 hypothetical protein
Y699_08941	1.44235	1.7002	2.24865	1.45922	afm:AFUA_7G02460 extracellular serine-rich protein
Y699_00764	1.75443	2.00059	2.70257	1.49232	nfi:NFIA_078090 Cu,Zn superoxide dismutase SOD1; K04565 Cu/Zn superoxide dismutase [EC:1.15.1.1]
Y699_02233	2.68398	2.88517	3.30286	2.59003	nfi:NFIA_091700 hypothetical protein
Y699_02460	1.30068	1.64039	2.16837	1.52678	afm:AFUA_2G14140 hypothetical protein
Y699_03555	3.65725	3.04943	4.04845	2.6597	afm:AFUA_4G03410 flavohemoprotein (EC:1.5.1.34); K05916 nitric oxide dioxygenase [EC:1.14.12.17]
Y699_06839	0.767331	1.04123	1.49478	0.766652	afm:AFUA_1G04510 hypothetical protein
Y699_07510	1.71445	1.83175	2.1908	1.32996	afm:AFUA_6G01900 flavin-binding monooxygenase-like protein
Y699_08275	1.71205	1.82987	2.12748	1.34139	afm:AFUA_1G09890 hypothetical protein
Y699_08276	1.33352	1.55178	1.98934	1.1709	afm:AFUA_1G09880 hypothetical protein
Y699_00821	1.53656	1.33936	1.89493	0.825966	afm:AFUA_5G09810 hypothetical protein
Y699_01629	1.32186	1.53539	1.88829	1.26781	afm:AFUA_3G09150 oxidoreductase, short chain dehydrogenase/reductase family protein (EC:1.-.-.-); K00540 [EC:1.-.-.-]
Y699_01890	1.16315	1.21149	1.55324	0.744933	afm:AFUA_3G06540 3'-phosphoadenosine-5'-phosphosulfate reductase Met16, putative (EC:1.8.99.-); K00397 anaerobic dimethyl sulfoxide reductase [EC:1.8.99.-]
Y699_04678	1.6431	1.87798	2.38834	1.19919	afm:AFUA_2G01100 pirin domain protein; K06911
Y699_01962	1.46418	0.882174	1.33936	0.894231	afm:AFUA_3G05790 hypothetical protein
Y699_00133	1.37726	1.21539	1.57824	0.861438	afm:AFUA_5G01630 MFS multidrug transporter; K08157 MFS transporter, DHA1 family, multidrug resistance protein
Y699_02297	2.65231	2.88716	3.33265	1.9641	afm:AFUA_2G15770 cell wall biogenesis protein/glutathione transferase (Gto1); K07393 putative glutathione S-transferase
Y699_01809	1.21901	1.01743	1.47018	0.534079	afm:AFUA_3G07410 isoamyl alcohol oxidase
Cluster3
Y699_04664	0.455577	1.14844	1.49478	1.67891	nfi:NFIA_033260 hypothetical protein
Y699_06494	2.20839	3.01981	3.35431	3.23269	afm:AFUA_4G11310 fructose-1,6-bisphosphatase Fbp1 (EC:3.1.3.11); K03841 fructose-1,6-bisphosphatase I [EC:3.1.3.11]
Y699_08803	-0.845453	0.722473	2.38763	2.24413	afm:AFUA_7G01010 alcohol dehydrogenase (EC:1.1.1.1); K13953 alcohol dehydrogenase, propanol-preferring [EC:1.1.1.1]
Y699_09349	0.0576373	0.628569	1.45633	0.953209	afm:AFUA_1G17480 MFS transporter
Y699_02049	0.585911	1.07466	1.54348	1.64663	afm:AFUA_3G03810 hypothetical protein
Y699_02054	0.673061	2.04756	3.52575	3.21066	afm:AFUA_3G03700 MFS sugar transporter
Y699_02268	1.13682	1.45621	1.91075	1.94975	afm:AFUA_2G16050 hypothetical protein
Y699_02356	1.97013	2.44675	2.71671	2.77856	afm:AFUA_2G15130 ABC multidrug transporter (EC:3.6.3.-); K01552 [EC:3.6.3.-]
Y699_02565	0.686026	1.1574	1.55324	1.49232	afm:AFUA_2G13080 Nudix/MutT family protein
Y699_02571	1.29443	1.73671	2.08566	2.13478	nfi:NFIA_088190 mitochondrial dicarboxylate carrier, putative; K13577 mitochondrial dicarboxylate carrier
Y699_02878	0.330639	1.38101	2.27842	1.96611	afm:AFUA_2G09450 carboxylic acid transport protein
Y699_02952	0.552487	0.929599	1.42722	1.26446	nfi:NFIA_084160 peptidyl-prolyl cis/trans isomerase; K09578 peptidyl-prolyl cis-trans isomerase NIMA-interacting 1 [EC:5.2.1.8]
Y699_02975	2.24937	2.70575	3.08134	2.93042	afm:AFUA_2G08280 NADP-dependent malic enzyme MaeA (EC:1.1.1.40); K00029 malate dehydrogenase (oxaloacetate-decarboxylating)(NADP+) [EC:1.1.1.40]
Y699_03211	1.54724	1.78107	2.12834	2.20231	afm:AFUA_2G04280 asparaginase (EC:3.5.1.1); K01424 L-asparaginase [EC:3.5.1.1]
Y699_03234	1.45121	2.0289	2.79499	2.46456	afm:AFUA_2G04540 hypothetical protein
Y699_03308	1.23009	1.88301	3.1392	3.03411	afm:AFUA_2G05310 C6 transcription factor
Y699_03457	0.300675	1.49045	2.48019	2.40793	afm:AFUA_4G04320 homeobox transcription factor
Y699_03617	0.980622	1.40672	1.83368	1.774	afm:AFUA_4G02805 Asp hemolysin-like protein
Y699_03749	0.268491	0.929599	1.70846	1.63387	afm:AFUA_4G00520 hypothetical protein
Y699_03865	0.476767	1.34515	2.33031	2.60149	afm:AFUA_6G07070 cellobiohydrolase celD
Y699_03930	3.02961	3.40236	4.21684	4.17306	afm:AFUA_6G07720 phosphoenolpyruvate carboxykinase AcuF (EC:4.1.1.49); K01610 phosphoenolpyruvate carboxykinase (ATP) [EC:4.1.1.49]
Y699_04008	0.330639	0.778955	1.33139	1.25424	afm:AFUA_6G08490 inorganic diphosphatase (EC:3.6.1.1); K01507 inorganic pyrophosphatase [EC:3.6.1.1]
Y699_04086	-0.368331	1.0354	1.67938	1.64802	nfi:NFIA_054950 hypothetical protein
Y699_04274	1.83579	2.70045	3.0434	3.23802	afm:AFUA_6G11390 1,3-beta-glucanosyltransferase Gel2
Y699_04356	0.631669	1.12041	1.86617	1.78633	afm:AFUA_6G12250 succinyl-CoA:3-ketoacid-coenzyme A transferase (ScoT), putative (EC:2.8.3.5); K01027 3-oxoacid CoA-transferase [EC:2.8.3.5]
Y699_04456	0.953888	1.68337	1.90578	2.0106	afm:AFUA_6G13350 NADPH oxidase (NoxA); K08008 NADPH oxidase
Y699_04479	0.433301	0.985715	1.20466	1.40672	afm:AFUA_6G13590 3-isopropylmalate dehydrogenase (EC:1.1.1.85); K00052 3-isopropylmalate dehydrogenase [EC:1.1.1.85]
Y699_04481	0.616945	1.7966	3.39822	3.36951	afm:AFUA_6G13610 endo-1,4-beta-xylanase (EC:3.2.1.8); K01181 endo-1,4-beta-xylanase [EC:3.2.1.8]
Y699_04563	-0.544423	1.37029	2.45773	2.57924	afm:AFUA_6G14500 MFS sugar transporter
Y699_04598	1.30684	2.05547	2.63255	2.5425	afm:AFUA_2G00210 hypothetical protein
Y699_04635	-0.368331	0.757235	1.31777	1.7041	afm:AFUA_2G00640 beta-N-hexosaminidase (EC:3.2.1.52); K12373 hexosaminidase [EC:3.2.1.52]
Y699_04711	0.862117	1.33052	2.04356	2.01719	afm:AFUA_2G01480 60S ribosomal subunit biogenesis protein Nop16, putative
Y699_04787	1.5293	2.05715	2.9594	2.81625	afm:AFUA_2G02250 allantoinase Dal1 (EC:3.5.2.5); K01466 allantoinase [EC:3.5.2.5]
Y699_04804	1.16738	1.43568	1.87546	1.80125	afm:AFUA_2G02440 hypothetical protein
Y699_04903	1.15018	1.49251	1.9486	2.03696	afm:AFUA_1G14640 hypothetical protein
Y699_04931	1.61844	2.11458	2.45673	2.29626	afm:AFUA_1G14340 metalloreductase (EC:1.16.1.-); K05920 [EC:1.16.1.-]
Y699_04944	0.476767	0.958563	1.56121	1.31223	afm:AFUA_1G14210 nucleoside-diphosphate-sugar epimerase (EC:1.1.1.-); K00100 [EC:1.1.1.-]
Y699_04983	1.23733	1.90968	2.23615	2.31132	afm:AFUA_1G13840 integral membrane protein, Mpv17/PMP22 family
Y699_05055	-0.0673015	0.444925	1.33139	1.22205	afm:AFUA_1G13110 4-coumarate-CoA ligase (EC:6.2.1.12); K01904 4-coumarate--CoA ligase [EC:6.2.1.12]
Y699_05059	1.05217	1.47367	2.08801	2.1763	afm:AFUA_1G13070 U3 small nucleolar ribonucleoprotein protein IMP4, putative; K14561 U3 small nucleolar ribonucleoprotein protein IMP4
Y699_05104	1.70232	2.15518	2.77325	2.5725	afm:AFUA_1G12620 MFS toxin efflux pump (AflT)
Y699_05131	0.659697	1.43334	1.95883	1.89423	afm:AFUA_5G12690 dihydroxyacetone kinase (DakA) (EC:2.7.1.29); K00863 dihydroxyacetone kinase [EC:2.7.1.29]
Y699_05133	0.233729	0.828929	1.22224	1.33284	afm:AFUA_5G12710 TPR domain protein
Y699_05159	1.33064	1.75835	2.08707	2.0515	afm:AFUA_5G12860 hypothetical protein
Y699_05231	1.16315	1.45397	1.77023	1.85544	afm:AFUA_5G13610 hypothetical protein
Y699_05259	0.826645	1.40422	1.95053	1.70041	afm:AFUA_5G13940 FAD dependent oxidoreductase superfamily (EC:1.4.3.3); K00273 D-amino-acid oxidase [EC:1.4.3.3]
Y699_05276	1.06303	1.58777	2.02442	1.97864	nfi:NFIA_072810 hypothetical protein
Y699_05308	0.300675	0.768231	1.24898	1.18325	afm:AFUA_5G14530 C6 transcription factor
Y699_05310	0.835789	1.28674	2.05485	1.93562	afm:AFUA_5G14550 beta-galactosidase; K01190 beta-galactosidase [EC:3.2.1.23]
Y699_05578	1.53476	2.13745	2.61225	2.59588	afm:AFUA_8G05020 beta-N-acetylhexosaminidase NagA (EC:3.2.1.52); K12373 hexosaminidase [EC:3.2.1.52]
Y699_05816	0.433301	0.944322	1.34718	1.18729	nfi:NFIA_095080 acc synthase
Y699_05870	0.10879	0.745954	1.78179	1.62222	afm:AFUA_8G01090 thioredoxin; K03671 thioredoxin 1
Y699_06023	0.980622	1.36757	1.83704	1.71497	afm:AFUA_4G06460 pentafunctional AROM polypeptide (EC:4.2.1.10); K03785 3-dehydroquinate dehydratase I [EC:4.2.1.10]
Y699_06174	-0.146483	2.29811	3.24274	3.59896	afm:AFUA_4G07850 endoglucanase (EC:3.2.1.-); K01238 [EC:3.2.1.-]
Y699_06234	1.06836	1.44492	1.92396	2.00206	afm:AFUA_4G08490 acyl-CoA dehydrogenase (EC:1.3.99.-)
Y699_06333	-0.544423	1.30289	2.28682	2.30062	nfi:NFIA_106540 glycosyl hydrolase family 10 protein; K01181 endo-1,4-beta-xylanase [EC:3.2.1.8]
Y699_06700	0.659697	1.13465	1.76235	1.38686	afm:AFUA_1G06000 Ser/Thr protein phosphatase family protein
Y699_06705	1.91042	2.31754	2.88357	2.60749	afm:AFUA_1G05950 integral membrane protein
Y699_06747	1.16738	1.61178	2.54724	2.40258	nfi:NFIA_019220 hypothetical protein
Y699_06846	0.734331	1.94864	2.59783	2.67317	afm:AFUA_1G04430 hypothetical protein
Y699_06993	-0.000354674	1.0638	2.42269	1.94415	afm:AFUA_1G02770 hypothetical protein
Y699_07082	-0.368331	0.39662	1.71405	1.23305	afm:AFUA_1G01812 MFS transporter
Y699_07386	NaN	-0.0556778	1.47405	1.25424	nfi:NFIA_049520 hypothetical protein
Y699_07397	1.53656	2.52941	3.68943	3.29794	afm:AFUA_6G03060 MFS monosaccharide transporter
Y699_07482	0.777797	1.38889	2.01117	1.77192	afm:AFUA_6G02170 metalloreductase transmembrane component (EC:1.16.1.-); K05920 [EC:1.16.1.-]
Y699_07518	-0.243393	1.07998	3.23189	2.8587	afm:AFUA_6G01800 endoglucanase (EC:3.2.1.4); K01179 endoglucanase [EC:3.2.1.4]
Y699_07611	-0.368331	2.16356	3.3728	2.97649	afm:AFUA_3G00320 endo-1,4-beta-xylanase (XlnA) (EC:3.2.1.8); K01181 endo-1,4-beta-xylanase [EC:3.2.1.8]
Y699_07781	0.844743	1.15294	1.75026	1.59478	afm:AFUA_3G03030 catechol dioxygenase (EC:1.13.11.-)
Y699_07896	0.552487	1.02949	1.40517	1.42104	nfi:NFIA_003000 acyl-CoA dehydrogenase, putative
Y699_07914	0.433301	1.07466	1.43784	1.41632	afm:AFUA_3G01700 MFS alpha-glucoside transporter; K08141 MFS transporter, SP family, general alpha glucoside:H+ symporter
Y699_07932	0.585911	0.972351	1.55644	1.34699	afm:AFUA_3G01490 alcohol dehydrogenase (EC:1.1.1.-); K00100 [EC:1.1.1.-]
Y699_07960	0.10879	0.581144	1.17109	1.3092	afm:AFUA_3G01240 hypothetical protein
Y699_07983	0.10879	0.944322	1.79857	2.02427	afm:AFUA_3G01030 RTA1 domain protein
Y699_08023	0.645909	1.29002	2.24605	2.42548	afm:AFUA_3G00650 aminopeptidase Y (EC:3.4.11.-); K01269 aminopeptidase [EC:3.4.11.-]
Y699_08037	0.569521	0.856367	1.3287	1.16247	nfi:NFIA_013140 hypothetical protein
Y699_08423	0.601705	0.965511	1.52327	1.45922	afm:AFUA_7G04020 lipase
Y699_08436	1.17574	1.41659	1.87469	1.75375	afm:AFUA_7G04150 cochaperone Pam16
Y699_08487	0.673061	1.51835	2.02659	2.16797	afm:AFUA_7G04680 hypothetical protein
Y699_08636	1.36939	2.04007	3.05297	2.93834	afm:AFUA_7G06140 beta-D-glucoside glucohydrolase (EC:3.2.1.21); K01188 beta-glucosidase [EC:3.2.1.21]
Y699_08637	0.734331	1.44947	2.95272	2.96201	afm:AFUA_7G06150 endoglucanase (EC:3.2.1.-); K01238 [EC:3.2.1.-]
Y699_08638	-0.146483	0.847412	1.60188	1.55354	afm:AFUA_7G06160 hypothetical protein
Y699_08694	0.601705	0.778955	1.39603	1.32996	afm:AFUA_7G06760 CRAL/TRIO domain protein
Y699_08800	-0.243393	0.421443	2.46291	2.05204	afm:AFUA_7G00970 GPI anchored serine-threonine rich protein
Y699_08983	0.268491	0.873741	1.65717	1.37658	afm:AFUA_1G16640 hypothetical protein
Y699_09092	0.80776	1.24896	1.60759	1.73593	nfi:NFIA_010080 homoserine acetyltransferase family protein; K00641 homoserine O-acetyltransferase [EC:2.3.1.31]
Y699_09100	1.58752	1.80165	2.2763	2.30124	afm:AFUA_1G15260 hypothetical protein
Y699_09164	1.13682	1.8888	2.81446	2.81982	afm:AFUA_4G13510 isocitrate lyase AcuD (EC:4.1.3.1); K01637 isocitrate lyase [EC:4.1.3.1]
Y699_09210	0.980622	1.1393	1.64692	1.59635	act:ACLA_052970 NADP(+)-dependent dehydrogenase, putative
Y699_09382	1.04664	1.38889	1.76533	1.49629	nfi:NFIA_008230 voltage-gated K+ channel beta subunit (KCNAB), putative
Y699_09531	0.953888	1.17477	1.68297	1.50605	aor:AOR_1_1106074 AO090038000137; reverse transcriptase
Y699_00241	1.20763	1.54638	2.03727	2.0166	afm:AFUA_5G02770 hypothetical protein
Y699_00242	1.30684	1.66172	2.81225	2.76474	afm:AFUA_5G02780 nicotinamide nucleotide transhydrogenase (EC:1.6.1.1); K00323 NAD(P) transhydrogenase [EC:1.6.1.2]
Y699_00334	0.698615	1.48214	2.18144	2.29626	afm:AFUA_5G03780 L-PSP endoribonuclease family protein Brt1
Y699_00561	0.616945	1.89776	3.00148	2.91685	nfi:NFIA_080180 beta-glucosidase, putative
Y699_00585	0.946939	1.17901	1.64562	1.64802	afm:AFUA_5G07330 carboxypeptidase S1 (EC:3.4.16.6); K01288 carboxypeptidase D [EC:3.4.16.6]
Y699_00601	0.722749	1.12041	1.84203	1.76453	nfi:NFIA_079770 beta-lactamase family protein
Y699_00692	0.569521	1.15294	2.0766	1.82225	nfi:NFIA_078810 AMP-binding enzyme, putative
Y699_00731	0.673061	1.45843	2.46033	2.52512	nfi:NFIA_078410 D-arabinitol dehydrogenase ArbD, putative
Y699_00840	1.08905	1.49861	1.96945	1.84583	afm:AFUA_5G10020 sensor histidine kinase/response regulator
Y699_00841	1.14577	1.67132	2.14389	1.99959	nfi:NFIA_077250 histidine kinase G2, putative
Y699_00872	0.601705	0.944322	2.0698	1.80901	afm:AFUA_5G10380 pectin lyase (EC:4.2.2.10); K01732 [EC:4.2.2.10]
Y699_01031	1.20763	1.45843	1.86538	1.92472	afm:AFUA_5G12060 C2H2 transcription factor
Y699_01091	1.45121	1.7065	2.0737	2.10811	afm:AFUA_1G07630 zinc knuckle domain protein (Byr3); K09250 cellular nucleic acid-binding protein
Y699_01153	1.29443	1.78631	2.91796	2.53876	nfi:NFIA_063120 MFS glucose transporter, putative
Y699_01180	0.19594	0.657533	1.55484	1.37135	nfi:NFIA_063390 carboxylesterase family protein
Y699_01253	1.15018	1.92508	2.54936	2.87978	afm:AFUA_3G13080 hypothetical protein
Y699_01670	0.19594	0.684685	1.34459	1.27772	afm:AFUA_3G08680 extracellular exo-polygalacturonase (EC:3.2.1.-); K01238 [EC:3.2.1.-]
Y699_01680	1.33639	1.79354	2.36491	2.24342	afm:AFUA_3G08580 glycine-rich RNA-binding protein
Y699_01806	0.516275	0.922046	1.64562	1.32119	ang:ANI_1_210174 An10g00710; hypothetical protein
Y699_01913	0.71085	1.0235	1.4779	1.44167	afm:AFUA_3G06320 hypothetical protein
Y699_02205	0.745612	0.865141	1.56278	1.46774	afm:AFUA_2G16720 DUF1237 domain protein; K09704 hypothetical protein
Y699_02278	0.960727	2.13043	2.70598	2.47214	afm:AFUA_2G15950 extracellular aspartic endopeptidase (EC:3.4.23.18); K06004 aspergillopepsin I [EC:3.4.23.18]
Y699_02330	0.686026	1.27338	2.46172	2.41346	afm:AFUA_2G15420 hypothetical protein
Y699_02426	0.455577	1.01743	2.36837	1.9392	afm:AFUA_2G14470 oxidoreductase, FAD-binding
Y699_02430	0.925399	1.37836	2.28204	1.84759	nfi:NFIA_089610 Cytochrome P450 oxidoreductase, putative
Y699_02594	-0.544423	0.671321	1.6417	1.0112	afm:AFUA_2G12770 alpha-L-arabinofuranosidase
Y699_02729	1.93414	2.28344	2.6642	2.38508	afm:AFUA_2G11180 developmental regulator FlbA
Y699_02879	-0.146483	0.671321	1.73782	0.917296	act:ACLA_081210 hypothetical protein
Y699_02913	1.19197	2.21809	2.66445	2.59257	afm:AFUA_2G09030 secreted dipeptidyl peptidase DppV (EC:3.4.14.-); K01282 dipeptidyl aminopeptidase [EC:3.4.14.-]
Y699_03088	1.61243	1.89695	2.61337	2.32089	nfi:NFIA_035340 hypothetical protein
Y699_03201	2.44347	2.71774	3.19698	2.91369	afm:AFUA_2G04170 hypothetical protein
Y699_03210	1.65697	2.0638	3.22055	2.85075	nfi:NFIA_081050 mitochondrial inner membrane translocase subunit (TIM17), putative
Y699_03468	1.32186	1.48004	2.09684	2.04596	afm:AFUA_4G04220 hypothetical protein
Y699_03574	0.569521	2.31106	4.22743	2.93339	afm:AFUA_4G03240 cell wall serine-threonine-rich galactomannoprotein Mp1
Y699_03613	0.777797	1.14389	1.79857	1.68916	afm:AFUA_4G02830 aldehyde dehydrogenase (EC:1.2.1.-); K00155 [EC:1.2.1.-]
Y699_03723	0.645909	1.62254	1.84286	1.87154	nfi:NFIA_044870 high-affinity glucose transporter
Y699_04191	1.47052	1.62857	2.14554	1.97275	afm:AFUA_6G10460 ceramide synthase membrane component (LAG1); K04709 Acyl-CoA-dependent ceramide synthase [EC:2.3.1.24]
Y699_04256	0.673061	0.922046	1.3574	1.18729	nfi:NFIA_056910 3-oxoacyl-(acyl-carrier-protein) reductase
Y699_04661	0.40982	1.29002	3.24865	2.62925	afm:AFUA_2G00910 Pfs, NB-ARC and TPR domain protein (EC:2.4.2.-); K00777 [EC:2.4.2.-]
Y699_04697	1.55767	2.29425	2.51422	2.80017	afm:AFUA_2G01320 potassium/sodium P-type ATPase (EC:3.6.3.7); K01536 Na+-exporting ATPase [EC:3.6.3.7]
Y699_04770	1.43558	1.62556	2.53467	2.3974	afm:AFUA_2G02080 C2H2 finger domain protein
Y699_05309	-0.845453	0.0692609	1.79119	1.13159	afm:AFUA_5G14540 MFS monosaccharide transporter
Y699_05457	NaN	0.546382	2.48303	2.00574	afm:AFUA_8G06570 acetyl xylan esterase (EC:3.-.-.-); K01567 [EC:3.-.-.-]
Y699_05498	-0.544423	0.011269	1.59463	1.38432	afm:AFUA_8G05910 pectate lyase (EC:4.2.2.2); K01728 pectate lyase [EC:4.2.2.2]
Y699_05673	1.24445	2.28773	2.51263	2.54144	nfi:NFIA_096780 glucosamine-6-phosphate isomerase; K02564 glucosamine-6-phosphate deaminase [EC:3.5.99.6]
Y699_05728	-0.243393	0.597535	1.93143	0.998966	afm:AFUA_8G02510 glycosyl hydrolase family 43 protein
Y699_05881	2.30068	2.89118	3.41095	3.01624	afm:AFUA_8G00962 cytochrome P450
Y699_06225	0.384996	1.15294	1.33936	1.31223	afm:AFUA_4G08390 hypothetical protein
Y699_06537	1.23373	1.36207	1.84451	1.79831	afm:AFUA_4G11800 alkaline serine protease Alp1 (EC:3.4.21.63)
Y699_07180	1.42639	1.51835	2.10188	1.95869	afm:AFUA_6G05180 splicing factor 3b subunit 4; K12831 splicing factor 3B subunit 4
Y699_07916	0.817305	3.03693	3.72621	3.45941	afm:AFUA_3G01670 MFS hexose transporter
Y699_07973	-0.845453	1.29002	2.27569	1.84406	afm:AFUA_3G01130 cell wall protein
Y699_08411	1.25146	2.58497	2.7982	3.01719	afm:AFUA_7G03900 hypothetical protein
Y699_08547	1.30684	2.60503	3.31108	2.87262	nfi:NFIA_026420 hypothetical protein
Y699_08867	1.28165	1.44263	2.25509	2.02486	afm:AFUA_7G01690 acetamidase
Y699_08892	1.48496	3.42315	4.00076	3.85728	afm:AFUA_7G01930 GTP-binding protein EsdC
Y699_09130	1.00581	1.2036	1.79489	1.60565	afm:AFUA_1G14945 C6 transcription factor
Y699_00061	0.601705	0.965511	1.59899	1.18325	afm:AFUA_5G00920 transesterase (LovD)
Y699_00150	0.80776	1.07998	2.84639	2.49272	afm:AFUA_5G01830 extracellular endoglucanase (EC:3.2.1.4); K01179 endoglucanase [EC:3.2.1.4]
Y699_00170	-0.0673015	0.710239	2.18483	1.4439	afm:AFUA_5G02040 extracellular lipase (EC:3.1.1.3); K01046 triacylglycerol lipase [EC:3.1.1.3]
Y699_00602	0.777797	1.0235	2.03143	1.82318	afm:AFUA_5G07510 C6 transcription factor AlcR
Y699_00787	0.0576373	0.280114	1.47405	1.11766	afm:AFUA_5G09470 MFS allantoate transporter
Y699_00816	1.48088	1.64184	2.65881	2.3974	afm:AFUA_5G09750 nucleoside transporter; K06901 putative MFS transporter, AGZA family, xanthine/uracil permease
Y699_00839	2.13817	2.62692	3.11535	2.71664	nfi:NFIA_077260 extracellular serine-threonine rich protein
Y699_01340	0.902735	2.09148	2.28324	2.43988	nfi:NFIA_065150 MFS sugar transporter, putative
Y699_01685	1.6048	1.84011	2.3383	2.09438	afm:AFUA_3G08530 MFS drug transporter
Y699_01878	1.31291	1.42862	2.23548	2.06128	afm:AFUA_3G06660 NIPSNAP family protein
Y699_01974	1.29756	1.36483	2.07418	1.92251	afm:AFUA_3G05640 hypothetical protein
Y699_02429	0.853517	1.04123	1.56435	1.31524	nfi:NFIA_089620 hypothetical protein
Y699_02930	0.659697	1.8456	1.97374	2.41083	afm:AFUA_2G08800 amino acid permease (Dip5)
Y699_03094	0.698615	0.937023	1.33139	1.0231	afm:AFUA_2G03050 forkhead domain protein
Y699_03860	1.3951	2.62436	2.82188	3.00525	nfi:NFIA_052660 SAM and PH domain protein
Y699_03932	1.63455	1.72488	2.2301	2.06342	nfi:NFIA_053410 peroxisomal biogenesis factor (PEX11), putative
Y699_04336	-0.0673015	0.882174	NaN	2.65369	afm:AFUA_6G12050 nonribosomal peptide synthase (EC:6.3.2.-); K01932 [EC:6.3.2.-]
Y699_04647	1.55767	2.11896	2.5631	2.21343	afm:AFUA_2G00770 salicylate hydroxylase (EC:1.14.13.1); K00480 salicylate hydroxylase [EC:1.14.13.1]
Y699_04991	3.39232	3.50717	4.01712	3.84327	afm:AFUA_1G13750 C2H2 transcription factor (Rpn4)
Y699_05198	0.862117	1.81551	1.96072	1.98765	afm:AFUA_5G13250 DUF614 domain protein
Y699_05263	1.19197	1.51252	2.12705	1.69043	afm:AFUA_5G14010 HIT finger domain protein
Y699_05418	0.516275	1.0354	1.13471	1.37918	nfi:NFIA_099650 hypothetical protein
Y699_05670	0.616945	2.03657	2.10775	2.48	afm:AFUA_8G04100 N-acetylglucosamine-6-phosphate deacetylase (NagA), putative (EC:3.5.1.25); K01443 N-acetylglucosamine-6-phosphate deacetylase [EC:3.5.1.25]
Y699_05725	0.645909	2.2536	2.66743	2.37606	afm:AFUA_8G02550 MFS peptide transporter; K03305 proton-dependent oligopeptide transporter, POT family
Y699_05880	0.756607	1.3593	1.73677	1.42104	afm:AFUA_8G00980 hypothetical protein
Y699_05912	0.19594	1.25253	1.51104	2.00451	afm:AFUA_8G00620 dimethylallyl tryptophan synthase (EC:2.5.1.-); K14133 cyclic dipeptide N-dimethylallyltransferase [EC:2.5.1.-]
Y699_05932	0.569521	1.39406	1.53517	1.96208	afm:AFUA_8G00420 C6 finger transcription factor
Y699_05933	1.45774	2.19066	2.29448	2.71592	afm:AFUA_8G00410 methionine aminopeptidase, type II (EC:3.4.11.18); K01265 methionyl aminopeptidase [EC:3.4.11.18]
Y699_06318	0.585911	1.90416	2.65843	2.03582	afm:AFUA_4G09320 extracellular dipeptidyl-peptidase Dpp4 (EC:3.4.14.5); K01278 dipeptidyl-peptidase 4 [EC:3.4.14.5]
Y699_07070	0.853517	1.24896	2.16563	1.63243	afm:AFUA_1G01950 hypothetical protein
Y699_07347	2.45121	3.12759	3.93707	3.26094	afm:AFUA_6G03540 malate synthase AcuE (EC:2.3.3.9); K01638 malate synthase [EC:2.3.3.9]
Y699_07519	0.767331	1.71762	2.04408	1.8511	afm:AFUA_6G01790 hypothetical protein
Y699_07607	0.80776	0.873741	1.51104	1.35799	afm:AFUA_3G00280 metallo-beta-lactamase domain protein
Y699_07703	1.20763	1.59105	1.76235	1.97143	afm:AFUA_7G08360 hypothetical protein
Y699_08282	2.04553	2.07466	2.61435	2.48367	afm:AFUA_1G09800 GTP-binding protein YchF; K06942
Y699_09186	0.817305	1.10569	2.10324	1.63674	afm:AFUA_4G13760 hypothetical protein
Y699_00722	0.673061	2.25146	2.7395	2.40842	afm:AFUA_5G08800 hypothetical protein
Y699_01365	0.932699	1.16181	2.01785	1.64663	nfi:NFIA_065400 oxidoreductase, zinc-binding; K00002 alcohol dehydrogenase (NADP+) [EC:1.1.1.2]
Y699_01677	0.967461	2.27978	2.95079	2.39641	afm:AFUA_3G08610 DUF124 domain protein
Y699_02872	2.24339	2.70999	2.85282	3.13772	afm:AFUA_2G09510 hypothetical protein
Y699_03215	0.734331	0.944322	1.46033	1.14064	afm:AFUA_2G04320 NADH-dependent flavin oxidoreductase (EC:1.-.-.-); K00540 [EC:1.-.-.-]
Y699_03929	1.07883	1.17477	2.54887	2.18122	afm:AFUA_6G07710 mitochondrial dicarboxylate carrier protein
Y699_04342	-0.544423	1.38365	1.9473	1.47609	afm:AFUA_6G12120 BNR/Asp-box repeat domain protein
Y699_04957	0.516275	1.11065	1.23246	1.582	afm:AFUA_1G14080 integral membrane protein Pth11-like
Y699_05051	1.31291	1.38889	2.25541	1.98638	afm:AFUA_1G13160 geranylgeranyl diphosphate synthase (EC:2.5.1.-); K00804 geranylgeranyl diphosphate synthase, type III [EC:2.5.1.1 2.5.1.10 2.5.1.29]
Y699_06697	1.67959	2.49821	2.84941	2.50874	afm:AFUA_1G06040 sterol o-acyltransferase (APE2), putaitve (EC:2.3.1.26); K00637 sterol O-acyltransferase [EC:2.3.1.26]
Y699_07702	1.66643	1.89856	2.93838	2.47151	nfi:NFIA_031000 glycosyl hydrolase family 71 protein
Y699_07865	0.476767	0.628569	1.36985	1.0515	nfi:NFIA_003350 hypothetical protein
Y699_07879	-0.000354674	0.69765	2.04821	1.04596	afm:AFUA_3G02100 short-chain dehydrogenase/reductase (EC:1.-.-.-); K00540 [EC:1.-.-.-]
Y699_07880	-0.243393	0.906534	1.48171	0.960048	afm:AFUA_3G02090 beta-xylosidase
Y699_07971	0.358667	1.25959	1.30085	1.80901	aor:AOR_1_448034 hypothetical protein
Y699_09076	0.844743	1.26308	2.09175	1.49033	afm:AFUA_1G15520 urea amidolyase (EC:6.4.1.3)
Y699_09486	-0.544423	1.7065	2.27599	1.69918	afm:AFUA_3G15210 endo-1,4-beta-xylanase
Y699_00380	2.84492	2.90368	3.48997	3.29125	afm:AFUA_5G04230 citrate synthase (Cit1) (EC:2.3.3.1); K01647 citrate synthase [EC:2.3.3.1]
Y699_02751	1.37466	2.29715	2.61379	2.29059	afm:AFUA_2G10910 MFS alpha-glucoside transporter
Y699_04006	1.56109	2.81735	3.12387	2.77171	afm:AFUA_6G08470 glycerol kinase (EC:2.7.1.30); K00864 glycerol kinase [EC:2.7.1.30]
Y699_05178	1.01188	1.17477	1.65717	1.37658	afm:AFUA_5G13060 DUF1275 domain protein
Y699_05311	-0.845453	-0.134859	1.92328	0.697936	nfi:NFIA_072400 cellulase, putative
Y699_05458	0.616945	1.16617	2.00269	2.21115	afm:AFUA_8G06560 DUF895 domain membrane protein
Y699_06224	1.04664	2.24967	2.4181	2.19723	afm:AFUA_4G08380 hypothetical protein
Y699_06660	1.33352	1.35369	1.98161	1.76877	afm:AFUA_1G06450 3-beta hydroxysteroid dehydrogenase/isomerase family protein (EC:1.1.1.-); K00100 [EC:1.1.1.-]
Y699_07857	1.78802	1.90416	2.40743	2.15905	afm:AFUA_3G02280 alpha,alpha-trehalose glucohydrolase TreA/Ath1
Y699_08836	1.35594	1.50263	1.9401	1.66974	afm:AFUA_7G01340 RPEL repeat protein
Y699_09269	1.19197	1.18736	2.23448	1.90515	nfi:NFIA_101770 UPF0075 domain protein
Y699_03193	2.48739	3.03728	3.45233	3.01222	afm:AFUA_2G04080 GPR/FUN34 family protein; K07034
Y699_04338	-0.544423	0.312299	NaN	2.08482	afm:AFUA_6G12070 FAD binding domain protein (EC:1.5.3.-); K00309 [EC:1.5.3.-]
Y699_04816	2.23984	2.66887	3.44749	2.80853	afm:AFUA_4G13380 hypothetical protein
Y699_04924	0.999645	1.30605	2.66432	1.9392	afm:AFUA_1G14430 chitin binding protein
Y699_05858	-0.544423	-0.0556778	1.56435	1.52122	afm:AFUA_8G01210 enoyl-CoA hydratase/isomerase family protein (EC:4.2.1.17); K01692 enoyl-CoA hydratase [EC:4.2.1.17]
Y699_06502	1.27182	1.29971	1.88754	1.65766	afm:AFUA_4G11400 cell surface receptor/MFS transporter (FLVCR)
Y699_08214	1.95869	2.13652	2.55098	2.58314	afm:AFUA_1G10580 homeobox transcription factor
Y699_08459	0.601705	0.643292	2.12877	1.54303	afm:AFUA_7G04380 alcohol dehydrogenase (EC:1.1.1.1)
Y699_08473	0.585911	0.69765	1.49478	1.11766	afm:AFUA_7G04530 alcohol dehydrogenase, zinc-containing; K07119
Y699_08692	0.49697	0.819383	3.11336	2.80047	afm:AFUA_7G06740 endoglucanase (EC:3.2.1.4); K01179 endoglucanase [EC:3.2.1.4]
Y699_09107	0.987056	1.0354	1.84941	1.51936	afm:AFUA_1G15180 hypothetical protein
Y699_09526	0.49697	0.778955	1.44409	1.50605	afm:AFUA_8G07360 C6 transcription factor
Y699_00135	2.29253	2.51154	3.08575	2.67356	afm:AFUA_5G01650 bZIP transcription factor JlbA/IDI-4
Y699_02428	0.862117	1.05266	1.96261	1.45706	nfi:NFIA_089630 hypothetical protein
Y699_03465	0.80776	0.819383	1.40517	1.16247	afm:AFUA_4G04250 MFS transporter
Y699_04045	1.52562	1.48214	2.45592	2.08482	afm:AFUA_6G08870 nicotinamide mononucleotide adenylyl transferase; K06210 nicotinamide mononucleotide adenylyltransferase [EC:2.7.7.1 2.7.7.18]
Y699_04278	1.417	1.57441	2.68913	2.52197	afm:AFUA_6G11430 aldehyde dehydrogenase AldA (EC:1.2.1.3); K00128 aldehyde dehydrogenase (NAD+) [EC:1.2.1.3]
Y699_04564	0.631669	0.613329	1.32599	1.14064	afm:AFUA_6G14510 monooxygenase (EC:1.14.13.1); K00480 salicylate hydroxylase [EC:1.14.13.1]
Y699_04662	0.645909	0.745954	2.55033	2.22428	afm:AFUA_2G00930 xylosidase/glycosyl hydrolase (EC:3.2.1.-); K01238 [EC:3.2.1.-]
Y699_05153	1.9327	1.90495	2.47425	2.27805	nfi:NFIA_074380 mitochondrial 3-hydroxyisobutyryl-CoA hydrolase, putative
Y699_06299	1.61394	1.53724	2.42507	2.17464	afm:AFUA_4G09140 L-ornithine aminotransferase Car2 (EC:2.6.1.13); K00819 ornithine--oxo-acid transaminase [EC:2.6.1.13]
Y699_06872	1.13227	1.33936	2.70405	1.99272	afm:AFUA_1G04120 coenzyme A transferase (EC:2.8.3.-); K01027 3-oxoacid CoA-transferase [EC:2.8.3.5]
Y699_07512	0.19594	0.546382	1.93412	1.85716	afm:AFUA_6G01860 MFS lactose permease
Y699_08079	2.2441	2.20638	3.04677	2.82346	nfi:NFIA_013570 alternative NADH-dehydrogenase; K03885 NADH dehydrogenase [EC:1.6.99.3]
Y699_00255	1.62289	1.84922	2.36491	2.42268	afm:AFUA_5G02910 NAP family protein
Y699_00885	1.58268	1.66172	2.2763	2.21532	afm:AFUA_5G10540 glycogen branching enzyme GbeA; K00700 1,4-alpha-glucan branching enzyme [EC:2.4.1.18]
Y699_01279	1.822	2.02949	2.44119	2.09637	afm:AFUA_3G12790 conserved glutamic acid-rich protein
Y699_01548	1.56279	1.74366	2.25092	2.28932	afm:AFUA_3G10040 cyclin-like protein (Clg1)
Y699_02425	-0.000354674	0.0692609	2.09868	1.74715	nfi:NFIA_089660 FAD binding domain protein
Y699_02675	2.78812	2.82798	3.67341	3.52715	afm:AFUA_2G11780 C2H2 transcription factor (Crea); K09467 zinc-finger protein CreA/MIG
Y699_05515	0.917975	1.19555	1.55324	1.69169	afm:AFUA_8G05710 MFS sugar transporter Stl1
Y699_06556	0.455577	0.581144	1.23914	1.21457	nfi:NFIA_104230 2-oxo acid dehydrogenases acyltransferase, putative; K09699 2-oxoisovalerate dehydrogenase E2 component (dihydrolipoyl transacylase) [EC:2.3.1.168]
Y699_07342	1.21901	1.31846	2.20788	2.13433	afm:AFUA_6G03590 citrate synthase Cit1 (EC:2.3.3.1); K01647 citrate synthase [EC:2.3.3.1]
Y699_07478	0.767331	0.890447	1.79026	1.72207	afm:AFUA_6G02210 cytochrome P450 monooxygenase (EC:1.14.-.-); K00517 [EC:1.14.-.-]
Y699_08449	0.722749	0.710239	1.34718	1.06768	nfi:NFIA_025250 small nuclear ribonucleoprotein (LSM5), putative; K12624 U6 snRNA-associated Sm-like protein LSm5
Y699_00955	0.89491	1.24535	1.67454	1.86314	afm:AFUA_5G11300 extracellular OTU-like cysteine protease
Y699_03591	0.798	0.597535	1.96821	1.49826	afm:AFUA_4G03060 hypothetical protein
Y699_04042	1.11834	1.0354	1.6959	1.52678	afm:AFUA_6G08840 beta-mannosidase (EC:3.2.1.25); K01192 beta-mannosidase [EC:3.2.1.25]
Y699_07898	0.433301	0.951501	3.77361	3.73214	afm:AFUA_3G01910 cellobiohydrolase (EC:3.2.1.-); K01238 [EC:3.2.1.-]
Y699_09270	1.08905	1.04123	2.33486	1.77608	afm:AFUA_4G14610 MFS sugar transporter
Y699_01298	0.40982	0.657533	1.69821	1.72558	afm:AFUA_3G12600 beta-glucosidase
Y699_01886	0.910422	1.08525	1.63376	1.67891	afm:AFUA_3G06580 ribosomal assembly complex component Ipi3
Y699_03832	0.698615	0.944322	1.9072	1.26108	afm:AFUA_6G06730 l-fucose permease; K02429 MFS transporter, FHS family, L-fucose permease
Y699_06158	2.50576	2.34572	3.33865	2.98638	afm:AFUA_4G07710 pyruvate carboxylase (EC:6.4.1.1); K01958 pyruvate carboxylase [EC:6.4.1.1]
Y699_07008	1.66909	1.76277	2.21564	1.92838	afm:AFUA_1G02600 hypothetical protein
Y699_01071	1.12303	1.26308	1.93211	1.50217	afm:AFUA_5G12470 oxidoreductase, 2OG-Fe(II) oxygenase family; K06892
Y699_07525	0.645909	0.581144	1.30085	1.1709	afm:AFUA_6G00710 MFS transporter
Y699_01022	1.29443	1.48839	2.46113	1.8342	afm:AFUA_5G11980 MFS efflux transporter
Y699_03855	0.870551	0.722473	2.35104	2.07451	afm:AFUA_6G06960 MFS quinate transporter
Y699_04646	1.706	1.94432	2.76275	2.17464	afm:AFUA_2G00750 oxidoreductase, 2OG-Fe(II) oxygenase family
Y699_09373	0.987056	0.906534	1.49109	1.37658	afm:AFUA_1G17230 hypothetical protein
Y699_03700	0.433301	0.39662	1.87006	1.15387	afm:AFUA_4G01000 MFS transporter
Y699_06298	1.21525	1.0638	1.69007	1.48428	afm:AFUA_4G09130 mannosyltransferase (EC:2.4.1.-); K05286 phosphatidylinositol glycan, class B [EC:2.4.1.-]
Y699_07174	1.02378	1.16181	1.81648	1.84583	afm:AFUA_6G05250 hypothetical protein
Cluster4
Y699_02238	1.22643	1.95996	2.25285	1.8732	nfi:NFIA_091650 hypothetical protein
Y699_05631	0.384996	2.31043	2.1561	1.47193	afm:AFUA_8G04480 hexose transporter protein
Y699_05889	-0.368331	1.51448	0.960722	0.568841	afm:AFUA_8G00860 UDP-galactose 4-epimerase (EC:5.1.3.-); K01795 [EC:5.1.3.-]
Y699_05971	1.28809	2.17349	2.65729	1.93849	afm:AFUA_4G05900 hypothetical protein
Y699_07367	0.49697	1.34226	1.29796	0.825966	afm:AFUA_6G03350 GNAT family N-acetyltransferase (EC:3.2.1.-); K01238 [EC:3.2.1.-]
Y699_07537	1.30377	2.18612	1.84941	1.66307	afv:AFLA_105020 hypothetical protein
Y699_02424	1.69985	2.92682	2.82473	2.73308	nfi:NFIA_089670 endoglucanase, putative
Y699_03634	0.455577	1.11556	1.44409	1.00513	afm:AFUA_4G02650 MFS alpha-glucoside transporter
Y699_03686	-0.243393	0.69765	1.60759	0.601026	afm:AFUA_4G01120 hypothetical protein
Y699_03805	1.71445	3.14726	2.77218	2.87782	afm:AFUA_6G06470 heat shock protein Hsp30-like
Y699_03828	1.14132	1.8929	2.37666	1.83056	afm:AFUA_6G06690 CFEM domain protein
Y699_03879	0.476767	1.8888	1.76631	1.40672	afm:AFUA_6G07200 hypothetical protein
Y699_03897	1.15018	1.82704	2.1577	1.63674	afm:AFUA_6G07370 hypothetical protein
Y699_04007	0.960727	2.03716	2.66457	1.82873	afm:AFUA_6G08480 aquaglyceroporin; K03441 aquaglyceroporin related protein, other eukaryote
Y699_04501	-0.243393	1.79148	1.38194	0.64523	act:ACLA_087040 phospholipase, patatin family protein
Y699_04569	0.0576373	1.38365	1.17109	0.72207	nfi:NFIA_060470 hypothetical protein
Y699_04571	-0.544423	1.77683	2.12187	0.894231	afm:AFUA_6G14560 hexose transporter
Y699_04585	1.04104	2.28674	2.73083	1.90128	afv:AFLA_060030 hypothetical protein
Y699_04652	0.19594	1.58777	1.45633	1.20695	afm:AFUA_2G00820 extracellular GDSL-like lipase/acylhydrolase
Y699_04671	0.601705	1.64184	1.78557	1.24377	afm:AFUA_2G01030 1-aminocyclopropane-1-carboxylate deaminase (EC:3.5.99.7); K01505 1-aminocyclopropane-1-carboxylate deaminase [EC:3.5.99.7]
Y699_04876	1.65286	2.67484	2.89908	2.47691	nfi:NFIA_103620 hypothetical protein
Y699_04973	1.40006	1.99612	2.30171	1.68789	afm:AFUA_1G13940 SUN domain protein (Adg3) (EC:3.2.1.-); K01238 [EC:3.2.1.-]
Y699_05347	0.534759	1.88384	2.05333	1.36871	NULL
Y699_05423	-0.243393	0.958563	1.39371	0.80708	afm:AFUA_8G06890 extracellular exo-polygalacturonase (EC:3.2.1.67); K01213 galacturan 1,4-alpha-galacturonidase [EC:3.2.1.67]
Y699_05430	0.631669	1.71148	3.0044	1.4549	afm:AFUA_8G06830 endoglucanase (EC:3.2.1.-); K01238 [EC:3.2.1.-]
Y699_05729	0.49697	1.0354	1.35232	0.797321	afm:AFUA_8G02500 glutathione S-transferase
Y699_05869	0.40982	1.8456	1.38194	1.50217	afm:AFUA_8G01100 Melibiase subfamily (EC:3.2.1.22); K07407 alpha-galactosidase [EC:3.2.1.22]
Y699_05888	0.330639	2.2439	2.14099	1.00513	nfi:NFIA_094320 sugar transporter
Y699_06223	2.21751	2.53053	2.82214	2.42127	afm:AFUA_4G08370 hypothetical protein
Y699_06324	1.07363	2.18736	1.75433	1.61326	pcs:Pc22g12720 Pc22g12720
Y699_06615	0.767331	1.25608	1.48171	1.09835	afm:AFUA_1G06910 arabinogalactan endo-1,4-beta-galactosidase GalA (EC:3.2.1.89); K01224 arabinogalactan endo-1,4-beta-galactosidase [EC:3.2.1.89]
Y699_06750	0.788016	1.72608	1.74821	1.47815	afm:AFUA_1G05520 mandelate racemase/muconate lactonizing enzyme family protein (EC:4.2.1.6); K01684 galactonate dehydratase [EC:4.2.1.6]
Y699_06810	1.62584	2.79507	2.56903	2.47856	afm:AFUA_1G04820 D-xylose reductase (Xyl1) (EC:1.1.1.9)
Y699_06871	1.21145	2.16181	2.10233	1.68535	afm:AFUA_1G04130 FG-GAP repeat protein
Y699_06922	1.21145	3.01344	2.65767	2.41608	afm:AFUA_1G03530 MFS sugar transporter
Y699_07011	2.98725	3.61794	3.5809	3.14443	afm:AFUA_1G02570 aspartyl-tRNA synthetase, cytoplasmic (EC:6.1.1.12); K01876 aspartyl-tRNA synthetase [EC:6.1.1.12]
Y699_07549	2.30653	2.65865	3.07587	2.43672	afm:AFUA_6G00510 NADP-dependent alcohol dehydrogenase (EC:1.1.1.1)
Y699_07619	0.10879	1.75835	1.26175	1.12235	afm:AFUA_3G00420 acetyl xylan esterase (Axe1) (EC:3.-.-.-); K01567 [EC:3.-.-.-]
Y699_07623	0.476767	1.82798	2.04252	0.939198	afm:AFUA_3G00470 endo-1,4-beta-xylanase (EC:3.2.1.8); K01181 endo-1,4-beta-xylanase [EC:3.2.1.8]
Y699_07668	-0.544423	1.17477	1.68535	0.953209	ang:ANI_1_1040084 An09g01125; hypothetical protein
Y699_07741	0.925399	1.65472	2.41744	1.07815	pcs:Pc13g00100 Pc13g00100
Y699_07931	1.29443	1.64474	1.97435	1.39691	afm:AFUA_3G01500 integral membrane protein
Y699_07980	0.476767	1.09045	1.58427	1.0231	nfi:NFIA_001920 hypothetical protein
Y699_07984	1.35867	1.9764	2.17992	1.82965	nfi:NFIA_001870 hypothetical protein
Y699_08273	0.960727	1.92357	1.53011	1.50022	nfi:NFIA_015720 MFS sugar transporter, putative
Y699_08309	1.49101	2.24099	2.16247	1.82504	afm:AFUA_1G09510 GPI anchored serine-threonine rich protein
Y699_08555	0.686026	1.40422	1.81207	1.2842	afm:AFUA_7G05300 hypothetical protein
Y699_08586	0.585911	2.67146	2.13681	2.0719	afm:AFUA_7G05610 glucanase (EC:3.2.1.-); K01238 [EC:3.2.1.-]
Y699_08758	0.835789	2.38967	2.64705	2.07711	afm:AFUA_7G00580 hypothetical protein
Y699_08810	1.07883	1.88301	1.70394	1.4349	afm:AFUA_7G01090 proline permease PrnB; K03293 amino acid transporter, AAT family
Y699_08858	0.734331	2.02531	2.10864	1.76346	afm:AFUA_7G01570 hypothetical protein
Y699_08906	1.61993	2.17178	2.39209	1.93706	afm:AFUA_7G02070 AIF-like mitochondrial oxidoreductase (Nfrl)
Y699_08949	1.11834	2.57339	1.96883	1.8342	nfi:NFIA_115270 xylitol dehydrogenase; K05351 D-xylulose reductase [EC:1.1.1.9]
Y699_09019	0.756607	1.94069	1.80039	1.78328	afm:AFUA_1G16270 xylitol dehydrogenase XdhB (EC:1.1.1.14); K00008 L-iditol 2-dehydrogenase [EC:1.1.1.14]
Y699_09068	0.974091	1.4672	2.07563	1.2842	afm:AFUA_1G15610 oxidoreductase, zinc-binding dehydrogenase family, putative (EC:1.3.1.-); K07119
Y699_09075	0.10879	1.05266	2.09684	0.744933	afm:AFUA_1G15530 lactam utilization protein LamB; K07160 UPF0271 protein
Y699_09243	1.01787	1.59914	2.18857	1.35252	afm:AFUA_4G14350 kelch repeat protein
Y699_09260	0.552487	1.79354	1.23246	1.29688	afm:AFUA_4G14510 hypothetical protein
Y699_09330	0.89491	2.26516	2.44533	2.11529	pcs:Pc06g00320 Pc06g00320; K07341 death on curing protein
Y699_00264	2.28872	3.28311	3.67819	3.14456	afm:AFUA_5G03010 hypothetical protein
Y699_00353	0.886941	1.43801	2.03036	1.3442	afm:AFUA_5G03980 LysM domain protein
Y699_00664	1.65697	2.33349	2.07563	1.9105	afm:AFUA_5G08190 hypothetical protein
Y699_01208	0.645909	1.50062	1.20105	1.03468	afm:AFUA_3G13580 dynamin GTPase (EC:3.6.5.5)
Y699_01390	1.49499	1.76932	2.08848	1.66575	afm:AFUA_3G11650 hypothetical protein
Y699_01624	0.835789	1.5279	1.19375	1.13614	afm:AFUA_3G09210 endonuclease/exonuclease/phosphatase family protein
Y699_01740	0.268491	1.59105	1.55804	0.825966	afm:AFUA_3G03750 hypothetical protein
Y699_01805	0.552487	1.24172	1.79673	1.0515	afm:AFUA_3G07440 DRAP deaminase (EC:3.5.4.-); K01500 [EC:3.5.4.-]
Y699_02242	2.08803	2.66942	3.1831	2.62281	afm:AFUA_2G16340 hypothetical protein
Y699_02772	1.72858	2.23547	2.64039	1.97538	afm:AFUA_2G10690 MFS phosphate transporter
Y699_02918	1.36673	1.76277	2.00154	1.43943	afm:AFUA_2G08950 isochorismatase family hydrolase
Y699_02929	1.79602	2.82713	2.66743	2.32413	afm:AFUA_2G08820 hypothetical protein
Y699_03237	0.817305	2.03482	2.64588	1.35799	afm:AFUA_2G04570 BNR/Asp-box repeat domain protein
Y699_03349	1.10879	1.49045	1.79397	1.14509	afm:AFUA_2G05750 agmatinase (EC:3.5.3.11); K01480 agmatinase [EC:3.5.3.11]
Y699_03458	0.862117	1.16617	1.54183	1.09835	afm:AFUA_4G04318 copper resistance protein Crd2
Y699_03586	2.7123	3.23702	3.38058	2.89439	afm:AFUA_4G03120 mitochondrial cytochrome b2 (EC:1.1.2.3); K00101 L-lactate dehydrogenase (cytochrome) [EC:1.1.2.3]
Y699_03693	1.26849	1.97775	2.06832	1.4802	afm:AFUA_4G01070 acid phosphatase (EC:3.1.3.-); K01112 [EC:3.1.3.-]
Y699_03726	0.19594	1.68862	1.22568	0.80708	afm:AFUA_4G00750 hypothetical protein
Y699_03783	0.384996	2.62797	2.44223	0.973412	afm:AFUA_4G00150 MFS maltose transporter; K08141 MFS transporter, SP family, general alpha glucoside:H+ symporter
Y699_04078	1.30068	1.89776	2.19375	1.45272	afm:AFUA_6G09200 hypothetical protein; K07005
Y699_04375	0.268491	1.42862	1.8243	0.476087	nfi:NFIA_058420 chaperone/heat shock protein Hsp12, putative
Y699_04552	1.50285	2.40995	2.33672	1.6508	afm:AFUA_6G14370 AraC-like ligand binding domain protein
Y699_04553	0.835789	2.10168	2.11707	1.32119	afm:AFUA_6G14390 extracelular cellulose binding protein (Cip2)
Y699_05034	2.08955	2.56324	2.79267	2.23087	afm:AFUA_1G13320 6-phosphogluconate dehydrogenase family protein (EC:1.1.1.-)
Y699_05123	1.41937	1.87459	2.30741	1.5137	afm:AFUA_5G12610 hypothetical protein
Y699_05343	-0.146483	0.906534	1.7028	0.267811	ang:ANI_1_1152084 An09g01990; branched-chain-amino-acid aminotransferase TOXF
Y699_05344	0.154547	1.18736	1.75534	0.568841	ang:ANI_1_1154084 An09g02000; cytochrome P450
Y699_05628	1.17158	2.35985	2.5695	1.21457	afm:AFUA_8G04510 pirin; K06911
Y699_06657	1.30377	1.89856	2.11088	1.32705	afm:AFUA_1G06480 hypothetical protein
Y699_06912	2.50846	2.8238	3.10887	2.4861	afm:AFUA_1G03630 GPI anchored serine-threonine rich protein (EC:3.1.1.5)
Y699_07322	0.722749	1.57271	1.62156	0.71017	afm:AFUA_6G03790 hypothetical protein
Y699_07563	0.330639	1.50662	0.941416	0.496291	nfi:NFIA_047490 hypothetical protein
Y699_07579	1.68475	2.84922	2.30685	1.92619	afm:AFUA_6G00180 hypothetical protein
Y699_08472	1.80872	2.6401	3.0378	1.71017	afm:AFUA_7G04520 hypothetical protein
Y699_00648	2.3554	2.81648	3.26853	2.35335	afm:AFUA_5G08030 extracellular cellulase CelA/allergen Asp F7-like, putative
Y699_00823	1.489	2.43545	2.37107	1.6508	afm:AFUA_5G09840 D-xylulose kinase (EC:2.7.1.-); K00854 xylulokinase [EC:2.7.1.17]
Y699_02786	2.13273	2.44125	2.80788	2.14332	afm:AFUA_2G10520 urate oxydase UaZ (EC:1.7.3.3); K00365 urate oxidase [EC:1.7.3.3]
Y699_02977	1.54194	1.93481	2.06189	1.50605	afm:AFUA_2G08250 glycerol 3-phosphate dehydrogenase (GfdB) (EC:1.1.1.8); K00006 glycerol-3-phosphate dehydrogenase (NAD+) [EC:1.1.1.8]
Y699_03831	2.39659	2.87092	3.15276	2.2842	afm:AFUA_6G06720 serine/threonine protein kinase (EC:2.7.1.-); K00924 [EC:2.7.1.-]
Y699_04346	1.33924	2.2536	1.78084	1.82965	afm:AFUA_6G12160 C6 transcription factor
Y699_04619	0.946939	1.95434	1.63907	0.92472	afm:AFUA_2G00450 hexokinase (EC:2.7.1.1); K00844 hexokinase [EC:2.7.1.1]
Y699_04690	1.4333	1.82227	2.10324	1.36871	afm:AFUA_2G01240 beta-fructofuranosidase (EC:3.2.1.-); K01193 beta-fructofuranosidase [EC:3.2.1.26]
Y699_05157	1.19987	1.61949	2.05939	1.11291	nfi:NFIA_074340 hypothetical protein
Y699_05405	1.98449	2.45865	2.98209	1.82225	afm:AFUA_8G07090 extracellular proline-serine rich protein
Y699_05406	0.910422	1.38889	1.95756	0.766652	afm:AFUA_8G07080 elastinolytic metalloproteinase Mep (EC:3.4.24.-); K01417 [EC:3.4.24.-]
Y699_05811	1.27182	1.70273	1.79397	1.17917	afm:AFUA_8G01630 pyridine nucleotide-disulphide oxidoreductase family protein (EC:1.6.99.-); K00358 [EC:1.6.99.-]
Y699_07103	0.722749	2.43568	2.04718	0.496291	afm:AFUA_1G01570 hypothetical protein
Y699_07534	1.5745	2.16312	2.41102	1.37398	afm:AFUA_6G00620 GPI anchored hypothetical protein
Y699_07979	1.64731	2.51409	2.69207	1.5448	afm:AFUA_3G01070 tyrosinase (EC:1.14.18.1); K00505 tyrosinase [EC:1.14.18.1]
Y699_09490	0.788016	1.71395	1.72393	0.515596	afm:AFUA_3G15250 MFS drug efflux transporter
Y699_00348	1.55249	1.97303	2.16602	1.42803	afm:AFUA_5G03930 alcohol dehydrogenase (EC:1.-.-.-); K00540 [EC:1.-.-.-]
Y699_02511	2.11311	2.6044	2.6622	2.00757	afm:AFUA_2G13615 IQ calmodulin-binding motif protein
Y699_02774	2.91917	3.16985	3.38723	2.78348	afm:AFUA_2G10660 mannitol-1-phosphate dehydrogenase (EC:1.1.1.17); K00009 mannitol-1-phosphate 5-dehydrogenase [EC:1.1.1.17]
Y699_05121	1.33352	2.05379	2.13807	1.13614	afm:AFUA_5G12590 solid-state culture expressed protein (Aos23)
Y699_05249	1.19987	1.45397	1.71182	0.966781	afm:AFUA_5G13800 transcriptional regulator; K07734 transcriptional regulator
Y699_05804	2.50246	2.86261	3.04677	2.28452	afm:AFUA_8G01710 antigenic thaumatin domain protein
Y699_06989	1.50866	2.19677	2.32463	1.26446	afm:AFUA_1G02820 NADH-quinone oxidoreductase Pst2; K03809 Trp repressor binding protein
Y699_08274	1.60325	2.07251	1.8646	1.49033	afm:AFUA_1G09900 alpha-L-arabinofuranosidase (EC:3.2.1.55); K01209 alpha-N-arabinofuranosidase [EC:3.2.1.55]
Y699_08635	1.99902	2.71566	2.6531	1.68662	afm:AFUA_7G06130 plasma membrane protein Pth11-like
Y699_00117	1.69985	1.98108	2.36417	1.38432	afm:AFUA_5G01450 NADH-dependent flavin oxidoreductase (EC:1.-.-.-); K00540 [EC:1.-.-.-]
Y699_00518	2.8863	3.19127	3.42131	2.6035	nfi:NFIA_036450 UPF0187 domain membrane protein
Y699_01247	1.798	3.46266	2.75484	1.36069	afm:AFUA_3G13140 methyltransferase
Y699_04570	NaN	1.68337	1.71516	1.05696	afm:AFUA_6G14550 xylosidase/arabinosidase (EC:3.2.1.-); K01238 [EC:3.2.1.-]
Y699_05011	1.79003	2.03127	2.21878	1.48832	afm:AFUA_1G13550 hypothetical protein
Y699_05013	0.910422	1.12996	1.33139	0.64523	afm:AFUA_1G13530 hypothetical protein
Y699_07122	1.6873	1.99483	2.13681	1.42571	afm:AFUA_1G01350 hypothetical protein
Y699_08695	1.84915	2.81306	2.31192	1.71258	afm:AFUA_7G06770 hypothetical protein
Y699_00728	0.585911	1.39406	1.03036	0.267811	afm:AFUA_5G08870 hypothetical protein
Y699_04052	1.06303	1.34801	1.49845	0.672382	nfi:NFIA_054600 hypothetical protein
Y699_04963	1.02378	1.51642	1.66842	0.432622	afm:AFUA_1G14040 blue light-inducible protein Bli-3
Y699_08634	2.12582	2.54801	2.35258	1.90745	afm:AFUA_7G06120 transmembrane transporter
Y699_09401	0.686026	1.30919	1.76235	-0.369011	afm:AFUA_1G16960 hypothetical protein
Y699_01145	2.5046	2.7798	3.03068	1.97669	afm:AFUA_3G14260 mismatched base pair and cruciform DNA recognition protein
Y699_08211	2.49894	2.89736	2.93592	2.06074	nfi:NFIA_015040 hypothetical protein
Y699_01364	0.645909	1.16617	1.87698	1.127	afm:AFUA_3G11920 dihydrodipicolinate synthetase family protein (EC:4.2.1.-); K01726 [EC:4.2.1.-]
Y699_03216	1.49499	1.95505	2.59316	1.84583	afm:AFUA_2G04330 salicylate hydroxylase (EC:1.14.13.1); K00480 salicylate hydroxylase [EC:1.14.13.1]
Y699_05610	0.433301	2.32754	2.36142	2.17876	afm:AFUA_8G04710 xylosidase (EC:3.2.1.37); K01198 xylan 1,4-beta-xylosidase [EC:3.2.1.37]
Y699_06350	0.960727	1.81159	2.25092	1.76025	afm:AFUA_4G09700 hypothetical protein
Cluster5
Y699_02810	1.15887	2.11993	1.90649	2.58362	afm:AFUA_2G10240 NAD binding Rossmann fold oxidoreductase (EC:1.-.-.-); K00010 myo-inositol 2-dehydrogenase [EC:1.1.1.18]
Y699_08002	0.330639	1.7402	1.19006	1.74715	afm:AFUA_3G00830 Pfs domain protein
Y699_08103	0.756607	1.61796	1.42073	1.7382	afm:AFUA_1G11720 hypothetical protein
Y699_00081	0.631669	0.958563	0.934786	1.27444	afm:AFUA_5G01120 hypothetical protein
Y699_01482	1.22273	2.35818	2.12057	2.93613	afm:AFUA_3G10690 calcium-translocating P-type ATPase(PMCA-type),putative (EC:3.6.3.8); K01537 Ca2+-transporting ATPase [EC:3.6.3.8]
Y699_03006	0.645909	1.0235	0.885301	1.29059	afm:AFUA_2G07840 competence/damage-inducible protein CinA
Y699_03664	1.79003	2.47559	2.1784	2.87428	afm:AFUA_4G01350 hypothetical protein
Y699_03675	0.835789	1.31539	1.10414	1.69794	afm:AFUA_4G01220 hypothetical protein
Y699_04139	0.384996	2.30887	1.41413	2.28677	afm:AFUA_6G09880 MFS monocarboxylate transporter
Y699_04233	1.21901	1.59592	1.33672	1.89502	afm:AFUA_6G10940 hypothetical protein
Y699_04430	0.552487	1.60708	1.05129	2.05204	afm:AFUA_6G13090 hypothetical protein
Y699_04625	NaN	NaN	1.17109	1.72558	afm:AFUA_2G00510 cellulose-binding GDSL lipase/acylhydrolase
Y699_05105	2.49021	2.80075	2.66582	3.21362	afm:AFUA_1G12610 Hsp70 chaperone Hsp88; K09489 heat shock 70kDa protein 4
Y699_05137	1.12303	1.78422	1.57212	2.01301	nfi:NFIA_022340 Ankyrin repeat protein
Y699_05669	1.68346	2.19596	1.92052	2.7357	afm:AFUA_8G04110 DUF895 domain membrane protein
Y699_05930	0.993396	1.36207	1.11751	1.67891	afm:AFUA_8G00440 steroid monooxygenase (EC:1.-.-.-); K00540 [EC:1.-.-.-]
Y699_05931	-0.368331	0.965511	0.627023	1.54303	afm:AFUA_8G00430 hypothetical protein
Y699_06491	1.91648	2.91312	2.36935	2.92184	afm:AFUA_4G11280 DUF409 domain protein; K07542 phosphatidylinositol glycan, class V [EC:2.4.1.-]
Y699_06577	0.268491	1.1832	1.00836	1.49826	afm:AFUA_4G12260 MFS transporter (Mch2)
Y699_06791	1.9915	2.55693	2.31998	2.82615	afm:AFUA_1G05040 protein mitochondrial targeting protein (Mas1), putative; K09503 DnaJ homolog subfamily A member 2
Y699_06845	1.33924	1.67672	1.52155	1.99335	afm:AFUA_1G04440 proline utilization protein PrnX-like
Y699_07069	0.268491	1.373	1.10864	1.81851	afm:AFUA_1G01960 hypothetical protein
Y699_07331	0.631669	1.21149	0.934786	1.39691	nfi:NFIA_050220 C6 zinc finger domain protein
Y699_07333	0.455577	2.2	1.15126	2.61522	afm:AFUA_6G03690 sodium P-type ATPase (EC:3.6.3.7); K01536 Na+-exporting ATPase [EC:3.6.3.7]
Y699_07348	1.47469	1.71762	1.63775	2.06449	afm:AFUA_6G03530 glutamine synthetase (EC:6.3.1.2); K01915 glutamine synthetase [EC:6.3.1.2]
Y699_07902	0.686026	1.58613	1.52327	2.13113	afm:AFUA_3G01872 hypothetical protein
Y699_07928	1.01188	1.63746	1.4779	1.98765	afm:AFUA_3G01530 phosphatidylglycerol specific phospholipase (EC:3.1.4.-); K01114 phospholipase C [EC:3.1.4.3]
Y699_08425	1.4401	2.20835	1.82516	2.50701	afm:AFUA_7G04040 hexokinase (EC:2.7.1.1); K00844 hexokinase [EC:2.7.1.1]
Y699_09501	2.60433	3.24921	3.15146	3.43476	fgr:FG11145.1 hypothetical protein
Y699_00114	0.233729	1.13465	0.966971	1.24729	afm:AFUA_5G01420 hypothetical protein
Y699_00333	1.53295	1.87289	1.81384	2.1763	afm:AFUA_5G03770 lipase (EC:3.1.1.3); K01046 triacylglycerol lipase [EC:3.1.1.3]
Y699_00937	0.853517	1.98506	1.50569	2.16162	afm:AFUA_5G11110 thiamin pyrophosphokinase-related protein
Y699_01259	1.74226	2.9281	2.20965	3.2154	nfi:NFIA_064310 Zn-dependent hydrolase/oxidoreductase family protein, putative
Y699_01263	1.28488	1.87289	1.53181	2.3037	afm:AFUA_3G12970 DUF580 domain protein Pns1
Y699_01270	2.42148	4.20803	3.18592	3.94367	afm:AFUA_3G12900 MFS transporter
Y699_02348	1.57285	2.71395	2.14057	2.47422	afm:AFUA_2G15200 hypothetical protein
Y699_02605	1.63885	1.9662	1.80851	2.25527	afm:AFUA_2G12630 allergenic cerato-platanin Asp F13
Y699_02671	1.30988	2.1857	1.64821	2.48671	afm:AFUA_2G11830 hypothetical protein
Y699_02775	0.777797	1.23805	0.979205	1.50217	afm:AFUA_2G10650 enoyl-CoA hydratase (EC:4.2.1.-)
Y699_02910	1.71085	2.56792	1.95246	2.58748	afm:AFUA_2G09070 DUF221 domain protein
Y699_02976	1.23733	2.23399	1.77605	2.11004	nfi:NFIA_083920 FMN binding oxidoreductase, putative
Y699_03644	0.10879	2.16268	0.598994	2.06874	nfi:NFIA_043640 MFS transporter, putative
Y699_03681	1.03536	1.44947	1.22224	1.7382	afm:AFUA_4G01160 von Willebrand domain protein
Y699_03960	0.659697	1.40672	0.941416	1.69918	afm:AFUA_6G07990 oxidoreductase, 2OG-Fe(II) oxygenase family family
Y699_04138	1.17574	1.73904	1.32327	1.8732	afm:AFUA_6G09870 C6 transcription factor
Y699_05663	1.50673	1.80962	1.64301	2.26142	afm:AFUA_8G04170 hypothetical protein
Y699_05791	0.0576373	1.95996	0.598994	1.80804	afm:AFUA_8G01850 phosphate-repressible phosphate permease; K03306 inorganic phosphate transporter, PiT family
Y699_05887	0.788016	2.39688	1.68058	1.92398	afm:AFUA_8G00900 spherulin 4-like cell surface protein
Y699_05948	-0.146483	1.16617	0.163265	1.5156	afm:AFUA_8G00210 dimethylallyl tryptophan synthase FtmPT1 (EC:2.5.1.-); K14132 dimethylallyltransferase [EC:2.5.1.-]
Y699_06317	-0.845453	0.467201	-0.878127	1.96945	nfi:NFIA_106700 hypothetical protein
Y699_06329	0.534759	1.91899	0.954381	1.97011	afm:AFUA_4G09440 sodium P-type ATPase (EC:3.6.3.7); K01536 Na+-exporting ATPase [EC:3.6.3.7]
Y699_06395	1.63885	1.93407	1.69936	2.41561	afm:AFUA_4G10190 NAD binding Rossmann fold oxidoreductase (EC:1.-.-.-); K00540 [EC:1.-.-.-]
Y699_06873	1.09407	1.50263	1.01397	1.64383	afm:AFUA_1G04110 C2H2 transcription factor
Y699_07159	1.20763	1.40422	1.26489	1.74382	nfi:NFIA_023570 NADH-ubiquinone oxidoreductase subunit B, putative; K03940 NADH dehydrogenase (ubiquinone) Fe-S protein 7 [EC:1.6.5.3 1.6.99.3]
Y699_08466	0.980622	1.21539	0.996934	1.54832	nfi:NFIA_025430 Rab geranylgeranyltransferase, beta subunit; K05956 geranylgeranyl transferase type-2 subunit beta [EC:2.5.1.60]
Y699_00098	0.616945	1.39148	0.569031	1.62369	afm:AFUA_5G01290 zinc-binding oxidoreductase (EC:1.-.-.-); K00540 [EC:1.-.-.-]
Y699_00799	-0.243393	1.16181	-0.577097	2.70969	afm:AFUA_5G09580 conidial hydrophobin Hyp1/RodA
Y699_01264	0.870551	2.7409	0.78463	3.26135	afm:AFUA_3G12960 cytochrome P450 monooxigenase GliC-like (EC:1.14.-.-); K00517 [EC:1.14.-.-]
Y699_01265	0.917975	2.78838	0.0249626	2.93318	afm:AFUA_3G12950 FAD binding domain protein (EC:1.5.3.-); K00309 [EC:1.5.3.-]
Y699_01268	0.862117	2.98426	0.400626	3.40568	afm:AFUA_3G12920 nonribosomal peptide synthase GliP-like (EC:6.3.2.-); K01932 [EC:6.3.2.-]
Y699_01269	0.585911	3.24683	0.163265	3.40005	afm:AFUA_3G12910 O-methyltransferase GliM-like (EC:2.-.-.-); K01043 [EC:2.-.-.-]
Y699_01271	2.33208	3.1433	2.03409	3.51056	afm:AFUA_3G12890 C6 transcription factor GliZ-like
Y699_02481	-0.0673015	0.873741	-0.179157	1.93274	nfi:NFIA_089110 hypothetical protein
Y699_03297	0.777797	1.17901	0.885301	1.9158	afm:AFUA_2G05180 NF-X1 finger and helicase domain protein
Y699_03467	1.87471	2.54692	2.01173	2.3745	afm:AFUA_4G04230 hypothetical protein
Y699_04124	-0.0673015	2.41781	0.297964	1.49033	nfi:NFIA_055440 hypothetical protein
Y699_04901	0.967461	1.45397	0.584271	1.56884	aor:AOR_1_1456024 hypothetical protein
Y699_04923	1.41462	1.61178	1.41413	2.01838	afm:AFUA_1G14440 cation diffusion facilitator 1
Y699_05707	1.13682	1.43334	1.04095	1.68278	afm:AFUA_8G02750 rRNA processing protein CgrA
Y699_05949	1.12768	1.686	0.598994	1.72906	nfi:NFIA_093710 O-methyltransferase, putative
Y699_07334	2.52097	3.09915	2.40923	2.98285	afm:AFUA_6G03680 hypothetical protein
Y699_08003	1.46204	2.4401	1.22908	2.1881	NULL
Y699_08208	1.12303	1.70775	1.02496	1.56211	afm:AFUA_1G10640 ATP binding protein; K06883
Y699_08210	1.96005	2.31106	1.53349	2.33284	afm:AFUA_1G10620 hypothetical protein
Y699_09369	0.698615	1.05827	0.701656	1.71853	afm:AFUA_1G17270 FRE family ferric-chelate reductase (EC:1.16.1.7); K00521 ferric-chelate reductase [EC:1.16.1.7]
Y699_00099	1.10394	1.33052	1.13047	1.77087	afm:AFUA_5G01300 integral membrane protein
Y699_00159	2.07779	2.58397	1.57824	2.56414	afm:AFUA_5G01920 GPI anchored protein
Y699_00436	2.21069	2.36729	2.17303	2.68739	afm:AFUA_5G05830 CorA family metal ion transporter
Y699_01267	1.54724	3.77542	0.569031	3.58753	afm:AFUA_3G12930 dimethylallyl tryptophan synthase SirD-like (EC:2.5.1.34); K14131 tryptophan 7-dimethylallyltransferase [EC:2.5.1.80]
Y699_01333	0.817305	1.05266	0.734656	1.42338	afm:AFUA_3G12240 hypothetical protein
Y699_01778	0.455577	0.898565	0.268001	1.77608	nfi:NFIA_069420 hypothetical protein
Y699_02486	2.51419	2.65387	2.39557	2.9842	afm:AFUA_2G13890 annexin ANXC3.2
Y699_08614	1.84915	2.10016	1.55962	2.37969	afm:AFUA_7G05910 purine permease; K03458 nucleobase:cation symporter-2, NCS2 family
Y699_00968	1.6487	1.8537	1.41634	2.07918	afm:AFUA_5G11420 hypothetical protein
Y699_02126	0.10879	0.734373	-0.577097	2.02602	afm:AFUA_2G17540 conidial pigment biosynthesis oxidase Abr1/brown 1 (EC:1.10.3.-)
Y699_03669	1.67042	2.0094	1.22568	2.43604	afm:AFUA_4G01290 endo-chitosanase, pseudogene (EC:3.2.1.132); K01233 chitosanase [EC:3.2.1.132]
Y699_01777	1.61243	1.90811	1.22908	2.5171	afm:AFUA_3G07740 hypothetical protein
Y699_02618	1.26514	1.49861	1.44409	1.87568	afm:AFUA_2G12490 lipase (EC:3.1.1.-); K01066 esterase / lipase [EC:3.1.1.-]
Y699_07918	1.16315	1.30919	0.885301	1.66709	afm:AFUA_3G01650 WSC domain protein (EC:3.2.1.-); K01238 [EC:3.2.1.-]
Y699_04606	1.19594	1.37836	0.829443	1.62516	afm:AFUA_2G00330 beta-alanine synthase (EC:3.5.1.-); K01463 [EC:3.5.1.-]
Y699_05936	0.767331	0.979084	0.235816	1.40429	afm:AFUA_8G00370 polyketide synthase
Y699_09378	0.534759	1.30919	-0.878127	1.82873	afm:AFUA_1G17180 pyridine nucleotide-disulphide oxidoreductase AMID-like (EC:1.-.-.-); K00540 [EC:1.-.-.-]
Y699_04400	2.68883	3.03657	2.06289	3.21195	afm:AFUA_6G12730 integral membrane protein
Cluster6
Y699_00985	1.69237	1.89371	2.02928	2.32384	afm:AFUA_5G11600 actin cytoskeleton organization protein (Cro1), putative
Y699_04636	0.19594	0.467201	1.29796	1.4802	nfi:NFIA_032900 hypothetical protein
Y699_04930	0.939877	1.10067	1.46626	1.62808	afm:AFUA_1G14350 2-deoxy-D-gluconate 3-dehydrogenase (EC:1.1.1.125); K00065 2-deoxy-D-gluconate 3-dehydrogenase [EC:1.1.1.125]
Y699_05428	-0.0673015	0.245352	0.846148	1.59162	afm:AFUA_8G06850 hypothetical protein
Y699_06279	1.6048	1.85902	2.41079	2.57117	afm:AFUA_4G08930 nucleolar GTPase; K14537 nuclear GTP-binding protein
Y699_08802	-0.0673015	0.245352	1.85265	2.26748	afm:AFUA_7G01000 aldehyde dehydrogenase (EC:1.2.1.3); K00128 aldehyde dehydrogenase (NAD+) [EC:1.2.1.3]
Y699_09381	0.686026	0.819383	1.28024	1.50412	afm:AFUA_1G17150 C6 transcription factor
Y699_00152	1.56448	1.83549	1.95053	2.21758	afm:AFUA_5G01850 eukaryotic translation initiation factor 3, gamma subunit; K03256 tRNA (adenine-N(1)-)-methyltransferase non-catalytic subunit
Y699_01378	0.844743	1.12996	1.24898	1.63817	nfi:NFIA_065550 beta-N-acetylglucosaminidase, putative; K01207 beta-N-acetylhexosaminidase [EC:3.2.1.52]
Y699_01458	1.52562	1.87966	2.13765	2.53661	afm:AFUA_3G10930 bZIP transcription factor (MeaB)
Y699_01613	1.13227	1.33936	1.62566	2.01838	afm:AFUA_3G09340 PDCD2_C domain protein
Y699_01854	-0.243393	0.280114	1.095	1.5587	afm:AFUA_3G06940 C2H2 zinc finger domain protein
Y699_01906	0.673061	0.865141	1.04615	1.45272	act:ACLA_034350 hypothetical protein
Y699_02296	1.493	1.72247	1.86695	2.15082	afm:AFUA_2G15780 calcium dependent mitochondrial carrier protein, putative
Y699_02475	1.55595	1.89615	2.06338	2.38686	afm:AFUA_2G13980 ATP dependent RNA helicase (Dbp9) (EC:3.6.1.-); K01529 [EC:3.6.1.-]
Y699_03078	0.734331	1.12041	1.44202	1.81663	afm:AFUA_2G02870 nuclear protein involved in pre-rRNA processing, putative
Y699_03113	0.300675	0.722473	0.862235	1.50412	afm:AFUA_2G03230 alpha-amylase AmyA (EC:3.2.1.41); K01200 pullulanase [EC:3.2.1.41]
Y699_03145	1.94201	2.20875	2.55436	3.03153	afm:AFUA_2G03610 IMP dehydrogenase (EC:1.1.1.205); K00088 IMP dehydrogenase [EC:1.1.1.205]
Y699_03256	0.89491	1.1832	1.38669	1.73365	afm:AFUA_2G04800 pre-rRNA processing protein
Y699_04013	0.19594	0.628569	1.42722	1.8342	afm:AFUA_6G08540 C6 finger domain protein
Y699_04088	1.59859	1.9281	2.18894	2.47774	nfi:NFIA_055010 hypothetical protein
Y699_04133	1.16738	1.42862	2.13723	2.32764	afm:AFUA_6G09820 vesicle-mediated transport protein Bfr2/Che-1
Y699_04296	-0.845453	0.39662	3.09583	3.88924	afm:AFUA_6G11610 1,4-beta-D-glucan-cellobiohydrolyase (EC:3.2.1.-); K01238 [EC:3.2.1.-]
Y699_04362	0.870551	1.04123	1.43363	1.65218	afm:AFUA_6G12320 hypothetical protein
Y699_04561	-0.000354674	0.799639	1.47212	2.28932	afm:AFUA_6G14480 alpha-1,3-mannosyltransferase (EC:2.4.1.-); K00754 [EC:2.4.1.-]
Y699_04562	1.10394	1.63155	2.12447	2.46329	afm:AFUA_6G14490 beta-glucosidase (EC:3.2.1.-); K01238 [EC:3.2.1.-]
Y699_04601	-0.544423	0.0692609	1.30939	1.92911	afm:AFUA_2G00250 hypothetical protein
Y699_04694	-0.243393	0.39662	1.63907	2.26142	afm:AFUA_2G01280 D-mandelate dehydrogenase (EC:1.1.1.-); K00100 [EC:1.1.1.-]
Y699_04820	1.69985	1.8855	2.16837	2.59098	afm:AFUA_4G13330 ATP-dependent RNA helicase; K13179 ATP-dependent RNA helicase DDX18 [EC:3.6.4.13]
Y699_04896	2.67946	2.93776	3.2432	3.39359	afm:AFUA_4G12470 bZIP transcription factor CpcA
Y699_04937	1.97343	2.28045	2.66283	2.83646	afm:AFUA_1G14280 C6 finger domain protein
Y699_04943	1.69985	1.89127	2.20502	2.45425	afm:AFUA_1G14220 fibrillarin; K14563 rRNA 2'-O-methyltransferase fibrillarin [EC:2.1.1.-]
Y699_05009	1.5009	1.75946	2.13555	2.34223	nfi:NFIA_011930 small nuclear ribonucleoprotein complex protein Nhp2, putative; K11129 H/ACA ribonucleoprotein complex subunit 2
Y699_05046	1.56617	1.84832	2.26551	2.65548	afm:AFUA_1G13200 hypothetical protein
Y699_05217	0.777797	1.04698	1.58726	1.85888	afm:AFUA_5G13470 60S acidic ribosomal protein P0
Y699_05601	1.21145	1.45173	2.01229	2.35032	afm:AFUA_8G04790 ribosome biogenesis protein
Y699_05616	0.734331	1.19555	1.37955	1.92546	afm:AFUA_8G04640 RNA-3'-phosphate cyclase family protein; K11108 RNA 3'-terminal phosphate cyclase-like protein
Y699_05640	1.15887	1.39406	1.81823	2.15905	afm:AFUA_8G04400 RNA binding protein
Y699_05840	1.09407	1.373	1.48171	1.74826	nfi:NFIA_094830 hypothetical protein
Y699_05946	-0.146483	0.890447	1.26175	2.44189	afm:AFUA_8G00230 phytanoyl-CoA dioxygenase family protein
Y699_05973	1.75661	2.08157	2.26018	2.62531	afm:AFUA_4G05920 mitochondrial protein sorting (Msf1)
Y699_06047	1.52746	1.67672	2.06734	2.23665	nfi:NFIA_109480 cell division control protein 15, cdc15
Y699_06088	1.94694	2.1692	2.28174	2.57051	afm:AFUA_4G07160 ATP dependent RNA helicase (Dob1) (EC:3.6.1.-); K12598 ATP-dependent RNA helicase DOB1 [EC:3.6.4.13]
Y699_06307	1.37726	1.58447	1.8646	2.10326	afm:AFUA_4G09220 flavin-binding monooxygenase-like protein
Y699_06338	0.384996	0.546382	1.12619	1.32996	afm:AFUA_4G09540 acetyltransferase, GNAT family family
Y699_06658	0.932699	1.19148	1.44202	1.80997	afm:AFUA_1G06470 neutral/alkaline nonlysosomal ceramidase (EC:3.5.1.23); K01441 alkaline ceramidase [EC:3.5.1.23]
Y699_06681	1.20763	1.41659	1.84451	2.13569	afm:AFUA_1G06230 ribosome biogenesis protein Ssf2
Y699_06723	1.12303	1.41902	2.16837	2.58103	afm:AFUA_1G05770 beta-glucosidase (EC:3.2.1.21); K01188 beta-glucosidase [EC:3.2.1.21]
Y699_06829	0.80776	1.07466	1.51632	1.90822	afm:AFUA_1G04600 RING finger domain protein
Y699_06866	2.30653	2.48277	2.79719	3.14158	afm:AFUA_1G04190 polyadenylate-binding protein; K13126 polyadenylate-binding protein
Y699_07007	1.11834	1.30919	1.55962	1.86987	afm:AFUA_1G02610 rRNA processing protein
Y699_07066	0.953888	1.18736	1.73782	2.16417	afm:AFUA_1G01990 ribosome biogenesis protein Rsa4
Y699_07181	0.878823	1.0235	1.52841	1.72674	afm:AFUA_6G05170 mitochondrial folate carrier protein Flx1
Y699_07238	0.552487	0.684685	1.28324	1.41394	afm:AFUA_6G04630 hypothetical protein
Y699_07240	0.384996	0.597535	1.1593	1.48631	nfi:NFIA_051140 DNA-directed RNA polymerase I and III 14 KDA polypeptide; K03020 DNA-directed RNA polymerase III subunit C19 [EC:2.7.7.6]
Y699_07326	1.16738	1.41414	2.20538	2.69244	afm:AFUA_6G03750 amidophosphoribosyltransferase (EC:2.4.2.14); K00764 amidophosphoribosyltransferase [EC:2.4.2.14]
Y699_07343	1.94342	2.18069	2.78387	3.16455	afm:AFUA_6G03580 mRNA-nucleus export ATPase (Elf1) (EC:3.6.3.-); K03235 elongation factor EF-3
Y699_07435	1.03536	1.18736	1.53685	1.66307	afm:AFUA_6G02650 hypothetical protein
Y699_07453	0.917975	1.09559	1.48171	1.62954	afm:AFUA_6G02480 esterase
Y699_07743	0.534759	0.734373	1.37473	1.63817	pcs:Pc21g23520 Pc21g23520
Y699_07868	-0.368331	0.245352	1.27721	1.7427	afm:AFUA_3G02200 hypothetical protein
Y699_07869	NaN	0.757235	1.62018	2.11434	afm:AFUA_3G02190 hypothetical protein
Y699_07871	0.939877	1.46284	2.09129	3.01974	afm:AFUA_3G02175 BTB/POZ domain protein
Y699_08007	0.10879	0.710239	0.928053	1.41869	afm:AFUA_3G00790 methylaspartate ammonia-lyase (EC:4.3.1.2); K04835 methylaspartate ammonia-lyase [EC:4.3.1.2]
Y699_08193	0.616945	1.24172	1.82859	2.54867	afm:AFUA_1G10790 alpha-1,2-mannosidase family protein
Y699_08227	1.8116	1.96205	2.2043	2.4562	afm:AFUA_1G10440 hypothetical protein
Y699_08327	0.433301	0.799639	1.06139	1.59478	afm:AFUA_1G09310 DUF6 domain protein
Y699_08391	1.47261	1.67403	1.81648	2.09389	afm:AFUA_7G03690 G-patch RNA maturation protein (Gno1); K11135 Pin2-interacting protein X1
Y699_08456	0.569521	0.809624	1.268	1.40914	afm:AFUA_7G04350 mandelate racemase/muconate lactonizing enzyme family protein
Y699_08464	1.09407	1.30289	1.8853	2.05966	afm:AFUA_7G04430 ribosome biogenesis protein (Rrs1)
Y699_08504	-0.243393	0.166171	1.3122	1.56211	afm:AFUA_7G04850 aldo-keto reductase (EC:1.1.1.-); K00100 [EC:1.1.1.-]
Y699_08505	1.05217	1.29002	1.89712	2.1909	afm:AFUA_7G04860 dimethyladenosine transferase (EC:2.1.1.-); K14191 18S rRNA (adenine1779-N6/adenine1780-N6)-dimethyltransferase [EC:2.1.1.183]
Y699_08693	0.300675	0.546382	1.36491	1.53408	afm:AFUA_7G06750 phosphoglycerate mutase family protein
Y699_08753	0.917975	1.08525	1.30085	1.60871	afm:AFUA_7G00530 NACHT and Ankyrin domain protein
Y699_09020	1.08397	1.56411	2.00383	2.96698	afm:AFUA_1G16250 alpha-glucosidase; K01187 alpha-glucosidase [EC:3.2.1.20]
Y699_09067	1.97737	2.06926	2.46013	2.63488	afm:AFUA_1G15620 DEAD box RNA helicase HelA (EC:3.6.1.-); K01529 [EC:3.6.1.-]
Y699_09121	1.33924	1.75276	1.93679	2.32207	afm:AFUA_1G15030 SDA1 domain protein
Y699_09159	0.798	0.979084	1.14306	1.40184	afm:AFUA_4G13450 RNA methyltransferase, TrmH family family (EC:2.1.1.-); K00599 [EC:2.1.1.-]
Y699_09288	-0.368331	0.581144	0.900024	1.6508	afm:AFUA_4G14820 transferase family protein
Y699_09348	0.233729	0.613329	1.28024	1.57051	afm:AFUA_1G17490 glucokinase regulator family protein; K07106 N-acetylmuramic acid 6-phosphate etherase [EC:4.2.-.-]
Y699_09362	0.358667	0.828929	1.02496	1.5156	afm:AFUA_1G17360 bZIP transcription factor (BACH2)
Y699_09368	0.835789	1.19959	1.33672	1.68789	afm:AFUA_1G17280 hypothetical protein
Y699_00231	0.300675	0.546382	1.05129	1.37918	afm:AFUA_5G02655 hypothetical protein
Y699_00272	1.53476	1.68468	2.26049	2.38914	afm:AFUA_5G03090 small nucleolar ribonucleoprotein complex subunit (Pwp2); K14558 periodic tryptophan protein 2
Y699_00344	1.04104	1.12041	1.77988	1.85197	afm:AFUA_5G03870 DUF1665 domain protein
Y699_00355	1.03536	1.23063	1.54838	2.02427	afm:AFUA_5G04000 proteasome maturation ans ribosome synthesis protein Nop10; K11883 RNA-binding protein NOB1
Y699_00426	2.10686	2.22913	2.49442	2.82799	afm:AFUA_5G05710 pseudouridylate synthase family protein (EC:4.2.1.70); K11131 H/ACA ribonucleoprotein complex subunit 4 [EC:5.4.99.-]
Y699_00470	0.767331	0.922046	1.29796	1.6508	afm:AFUA_5G06170 hypothetical protein
Y699_00502	1.47883	1.56237	1.90862	2.09088	afm:AFUA_5G06510 ribosome biogenesis GTPase Lsg1; K14539 large subunit GTPase 1 [EC:3.6.1.-]
Y699_00503	1.16738	1.49658	1.85507	2.27312	afm:AFUA_5G06520 low-temperature viability protein ltv1
Y699_00635	1.04104	1.16181	1.64301	1.71853	afm:AFUA_5G07870 hypothetical protein
Y699_00732	1.05764	1.33936	1.77797	1.94133	nfi:NFIA_078400 3-methylcrotonyl-CoA carboxylase subunit alpha (MccA), putative; K01968 3-methylcrotonyl-CoA carboxylase alpha subunit [EC:6.4.1.4]
Y699_00734	0.534759	0.944322	1.37473	1.72207	afm:AFUA_5G08930 isovaleryl-CoA dehydrogenase IvdA (EC:1.3.99.10); K00253 isovaleryl-CoA dehydrogenase [EC:1.3.99.10]
Y699_00736	1.28488	1.60233	2.30656	2.68137	ang:ANI_1_524064 An07g04240; Ras-related protein RSR1
Y699_00920	1.15455	1.67132	1.91914	2.34532	afm:AFUA_5G10930 hypothetical protein
Y699_01083	0.932699	1.31846	1.46626	1.78734	afm:AFUA_1G07710 mitochondrial carrier protein
Y699_01225	2.09056	2.22611	2.56136	2.90144	afm:AFUA_3G13400 nucleolar protein nop5; K14565 nucleolar protein 58
Y699_01299	0.534759	0.684685	1.26175	1.64383	afm:AFUA_3G12590 hypothetical protein
Y699_01368	1.47261	1.6631	2.41213	2.92714	afm:AFUA_3G11870 F-box and WD40 domain protein; K03362 F-box and WD-40 domain protein 1/11
Y699_01379	0.71085	0.99868	1.44821	1.63959	nfi:NFIA_065560 hypothetical protein
Y699_01571	0.910422	0.992246	1.58427	1.73136	afm:AFUA_3G09800 class II aldolase/adducin domain protein
Y699_01576	0.939877	1.32453	1.57212	1.85371	nfi:NFIA_067550 hypothetical protein; K14557 U3 small nucleolar RNA-associated protein 6
Y699_01635	1.15018	1.28344	1.79305	1.93777	afm:AFUA_3G09070 carboxylesterase (EC:3.1.1.-); K01066 esterase / lipase [EC:3.1.1.-]
Y699_01668	1.93342	2.25608	2.32463	2.65643	afm:AFUA_3G08710 protein kinase domain-containing protein
Y699_01719	2.6292	2.76942	2.98394	3.25568	nfi:NFIA_068980 eukaryotic translation initiation factor 4, putative; K03257 translation initiation factor eIF-4A
Y699_01726	1.40497	1.51642	1.94535	2.19566	nfi:NFIA_069050 40S ribosomal protein S8e, putative
Y699_01780	1.86804	2.18653	2.61866	2.86212	afm:AFUA_3G07710 nucleolin protein Nsr1; K11294 nucleolin
Y699_01887	0.268491	0.508594	1.17495	1.62808	afm:AFUA_3G06570 hypothetical protein
Y699_01908	0.698615	0.965511	1.38904	1.57875	afm:AFUA_3G06380 exosome-associated family protein; K12592 exosome complex protein LRP1
Y699_01958	0.673061	0.937023	1.3574	1.58362	afm:AFUA_3G05840 RNA binding protein Rnp24
Y699_02044	-0.368331	0.546382	2.30171	2.84882	afm:AFUA_3G03870 endo-1,4-beta-glucanase (EC:3.2.1.4); K01179 endoglucanase [EC:3.2.1.4]
Y699_02158	1.34767	1.58281	2.11266	2.33256	afm:AFUA_2G17200 hypothetical protein
Y699_02172	0.645909	0.951501	1.44202	1.8732	afm:AFUA_2G17060 60S ribosome biogenesis protein Nip7; K07565 60S ribosome subunit biogenesis protein NIP7
Y699_02173	1.25146	1.46502	2.03569	2.30585	afm:AFUA_2G17050 nuclear export protein Noc3
Y699_02201	1.20377	1.30919	1.80039	1.93706	afm:AFUA_2G16760 hypothetical protein
Y699_02331	0.40982	0.597535	1.66594	1.81851	afm:AFUA_2G15410 MFS sugar transporter
Y699_02502	1.19594	1.4672	2.1197	2.30768	afm:AFUA_2G13720 DNA-directed RNA polymerase I and III subunit Rpc40, putative (EC:2.7.7.6); K03027 DNA-directed RNA Polymerase III subunit C5 [EC:2.7.7.6]
Y699_02535	1.34207	1.46937	1.64432	1.97473	afm:AFUA_2G13380 GATA transcription factor (AreB); K09184 GATA-binding protein, other eukaryote
Y699_02650	1.05764	1.18736	1.71847	1.89581	afm:AFUA_2G12120 hypothetical protein
Y699_02698	1.83398	1.99932	2.47713	2.86643	afm:AFUA_2G11510 nucleolar GTP-binding protein (Nog1); K06943 nucleolar GTP-binding protein
Y699_02811	0.756607	1.41659	2.56841	3.31331	afm:AFUA_2G10230 inositol oxygenase (EC:1.13.99.1); K00469 inositol oxygenase [EC:1.13.99.1]
Y699_02861	0.631669	1.1393	1.96448	2.61612	afm:AFUA_2G09620 phytanoyl-CoA dioxygenase family protein
Y699_02972	0.330639	0.657533	1.40063	1.56549	afm:AFUA_2G08320 U3 small nucleolar ribonucleoprotein subunit (Imp3), putative; K14560 U3 small nucleolar ribonucleoprotein protein IMP3
Y699_03034	1.37986	1.54092	2.09082	2.22391	afm:AFUA_2G07480 C6 finger domain protein
Y699_03064	1.16315	1.3565	1.91216	2.12235	afm:AFUA_2G02710 60S ribosomal protein L24b; K02896 large subunit ribosomal protein L24e
Y699_03139	0.455577	0.628569	1.25859	1.77192	afm:AFUA_2G03520 MFS monocarboxylate transporter
Y699_03204	-0.146483	0.370291	1.49662	2.38201	afm:AFUA_2G04200 4-hydroxyphenylpyruvate dioxygenase (EC:1.13.11.27); K00457 4-hydroxyphenylpyruvate dioxygenase [EC:1.13.11.27]
Y699_03205	-0.0673015	0.120413	0.877747	1.49826	afm:AFUA_2G04210 hypothetical protein
Y699_03214	2.16101	2.26447	2.66019	2.99454	afm:AFUA_2G04310 argininosuccinate synthase (EC:6.3.4.5); K01940 argininosuccinate synthase [EC:6.3.4.5]
Y699_03322	0.616945	0.69765	1.15126	1.40429	afm:AFUA_2G05480 DNA-directed RNA polymerase I 13.1 kDa polypeptide, putative (EC:2.7.7.6); K03000 DNA-directed RNA polymerase I subunit A12 [EC:2.7.7.6]
Y699_03329	1.42639	1.55887	1.92396	2.16544	afm:AFUA_2G05550 hypothetical protein
Y699_03521	-0.243393	0.166171	0.900024	2.08431	afm:AFUA_4G03700 GMP synthase (EC:6.3.5.2); K01951 GMP synthase (glutamine-hydrolysing) [EC:6.3.5.2]
Y699_03523	0.300675	0.581144	1.3574	2.16162	afm:AFUA_4G03680 oxidoreductase, short-chain dehydrogenase/reductase family (EC:1.1.-.-)
Y699_03535	0.734331	0.78942	1.34718	1.56717	afm:AFUA_4G03590 MFS transporter
Y699_03940	0.585911	0.710239	1.27109	1.60257	afm:AFUA_6G07820 integral membrane protein
Y699_04049	1.06303	1.22308	1.51807	1.81188	afm:AFUA_6G08910 tRNA methyltransferase (EC:2.1.1.-); K02427 ribosomal RNA large subunit methyltransferase E [EC:2.1.1.-]
Y699_04134	0.384996	0.467201	1.14306	1.42571	afm:AFUA_6G09830 hypothetical protein
Y699_04148	1.9934	2.13372	2.67624	3.15478	afm:AFUA_6G09990 importin beta-4 subunit
Y699_04178	1.52562	1.6938	2.09268	2.46435	afm:AFUA_6G10320 ribosome biogenesis protein (Rrb1)
Y699_04201	0.300675	0.546382	1.37715	1.49826	afm:AFUA_6G10580 GPI anchored CFEM domain protein
Y699_04239	0.49697	0.546382	1.54675	1.7427	afm:AFUA_6G11020 3-hydroxyisobutyrate dehydrogenase (EC:1.1.1.31); K00020 3-hydroxyisobutyrate dehydrogenase [EC:1.1.1.31]
Y699_04295	0.49697	0.757235	2.0078	2.85371	afm:AFUA_6G11600 endoglucanase (EC:3.-.-.-); K01179 endoglucanase [EC:3.2.1.4]
Y699_04337	-0.0673015	0.48839	NaN	1.91429	afm:AFUA_6G12060 MAK1-like monooxygenase (EC:1.14.13.-); K00492 [EC:1.14.13.-]
Y699_04419	1.87553	1.99868	2.23515	2.52048	nfi:NFIA_058890 alpha,alpha-trehalose-phosphate synthase subunit TPS1, putative; K00697 alpha,alpha-trehalose-phosphate synthase (UDP-forming) [EC:2.4.1.15]
Y699_04447	0.455577	0.597535	1.94273	2.02719	afm:AFUA_6G13270 exo-beta-1,3-glucanase (EC:3.2.1.58); K01210 glucan 1,3-beta-glucosidase [EC:3.2.1.58]
Y699_04541	1.09903	1.29002	1.85023	2.12607	afm:AFUA_6G14260 U3 small nucleolar ribonucleoprotein protein Lcp5, putative
Y699_04655	-0.0673015	0.120413	1.48736	1.72207	afm:AFUA_2G00840 MFS transporter
Y699_04761	1.32186	1.38628	2.00039	2.26479	afm:AFUA_2G01980 nuclear protein (Sgd1)
Y699_04782	0.993396	1.16181	1.83029	1.98317	afm:AFUA_2G02190 RNA processing protein Grc3
Y699_04909	1.08905	1.19148	1.69007	1.89344	afm:AFUA_1G14580 U3 small nucleolar RNA-associated protein Utp11, putative
Y699_04911	0.987056	1.17477	2.00269	2.33543	afm:AFUA_1G14560 mannosidase MsdS (EC:3.2.1.113); K01230 mannosyl-oligosaccharide alpha-1,2-mannosidase [EC:3.2.1.113]
Y699_04979	1.47677	1.53353	1.86695	2.10569	afm:AFUA_1G13880 snoRNP assembly factor Naf1
Y699_04986	2.16101	2.27676	2.65182	2.84539	afm:AFUA_1G13800 MFS multidrug transporter
Y699_05015	2.11975	2.2004	2.73402	2.85327	afm:AFUA_1G13510 C6 transcription factor FacB/Cat8
Y699_05039	0.40982	0.421443	1.42073	1.56884	nfi:NFIA_012240 alpha/beta hydrolase fold protein
Y699_05380	0.358667	0.48839	1.33936	1.49826	pcs:Pc13g00410 hypothetical protein
Y699_05470	0.953888	1.01743	2.25954	2.4711	afm:AFUA_8G06460 C6 transcription factor
Y699_05543	0.870551	1.05266	1.68417	1.95459	afm:AFUA_8G05430 ribosome biogenesis protein Noc4
Y699_05561	0.925399	0.937023	1.72393	1.96678	nfi:NFIA_097980 acetamidase, putative
Y699_05825	-0.544423	-0.356708	2.15409	2.65942	nfi:NFIA_094990 endoglucanase, putative
Y699_06006	1.37726	1.4672	1.93545	2.33543	afm:AFUA_4G06250 ribosome biogenesis (Nop4); K14573 nucleolar protein 4
Y699_06018	0.980622	1.01743	1.71405	1.81851	afm:AFUA_4G06380 sterol carrier protein; K08764 sterol carrier protein 2 [EC:2.3.1.176]
Y699_06145	0.939877	1.14389	1.54348	2.14064	afm:AFUA_4G07570 60S ribosome biogenesis protein Mak11
Y699_06206	1.93558	2.02471	2.50154	2.77087	afm:AFUA_4G08190 ribosome biogenesis protein Pescadillo
Y699_06421	1.94973	2.06872	2.43742	2.83547	afm:AFUA_4G10460 homocitrate synthase (EC:2.3.3.14); K01655 homocitrate synthase [EC:2.3.3.14]
Y699_06682	1.06303	1.12521	1.90578	2.01241	afm:AFUA_1G06220 ATP-dependent RNA helicase; K01529 [EC:3.6.1.-]
Y699_06702	0.853517	0.922046	1.36985	1.68278	afm:AFUA_1G05980 AMP-binding domain protein
Y699_06759	1.43785	1.52601	2.27017	2.52085	afm:AFUA_1G05410 ribosome biogenesis protein Kri1
Y699_06782	1.21145	1.32754	1.85265	2.07659	afm:AFUA_1G05150 C2H2 transcription factor (TFIIIA)
Y699_06852	1.32186	1.47792	1.9473	2.39342	afm:AFUA_1G04370 ribosome assembly and transport protein Srp40
Y699_07244	2.46054	2.47345	2.95674	3.10448	afm:AFUA_6G04570 translation elongation factor eEF-1 subunit gamma, putative; K03233 elongation factor EF-1 gamma subunit
Y699_07269	1.10394	1.26654	1.76335	2.17999	afm:AFUA_6G04330 DEAH-box RNA helicase (Dhr1)
Y699_07277	1.3532	1.43334	1.94142	2.22168	afm:AFUA_6G04260 ribosomal large subunit biogenesis protein MAK16, putative
Y699_07375	-0.146483	-0.134859	2.49239	2.82799	nfi:NFIA_049640 fungal cellulose binding domain protein
Y699_07396	1.41462	1.38365	2.1589	2.38457	afm:AFUA_6G03070 extracellular dioxygenase
Y699_07746	2.02083	2.15961	2.60475	2.95616	NULL
Y699_07933	0.844743	0.847412	1.19742	1.38175	nfi:NFIA_002430 hypothetical protein
Y699_08026	-0.243393	-0.134859	0.921213	1.54303	afm:AFUA_3G00610 glucan 1,4-alpha-glucosidase; K01178 glucoamylase [EC:3.2.1.3]
Y699_08196	1.65561	1.77895	2.19705	2.53136	afm:AFUA_1G10760 CCAAT-box-binding transcription factor
Y699_08216	1.61993	1.68204	2.16089	2.52623	afm:AFUA_1G10560 GTP binding protein; K14538 nuclear GTP-binding protein
Y699_08337	0.777797	0.865141	1.18633	1.4439	afm:AFUA_1G09220 SNF7 family protein; K12195 charged multivesicular body protein 6
Y699_08362	1.28165	1.38365	1.63242	1.93991	afm:AFUA_1G08970 hypothetical protein
Y699_08428	1.6597	1.72247	2.09454	2.31042	afm:AFUA_7G04070 phospho-2-dehydro-3-deoxyheptonate aldolase (EC:2.5.1.54); K01626 3-deoxy-7-phosphoheptulonate synthase [EC:2.5.1.54]
Y699_08503	NaN	-0.356708	1.90147	2.41561	afm:AFUA_7G04840 hypothetical protein
Y699_08537	0.516275	0.613329	1.7336	2.24236	afm:AFUA_7G05130 O-methyltransferase
Y699_08541	-0.544423	-0.231769	NaN	1.80418	afm:AFUA_7G05180 Defensin domain protein
Y699_08544	1.67829	1.82131	2.1414	2.56211	afm:AFUA_7G05210 CTP synthase (EC:6.3.4.2); K01937 CTP synthase [EC:6.3.4.2]
Y699_08571	1.38754	1.45173	1.98816	2.34082	afm:AFUA_7G05460 hypothetical protein
Y699_08833	1.6873	1.66996	2.07321	2.2587	nfi:NFIA_114020 C6 transcription factor, putative
Y699_08845	0.910422	0.992246	1.28919	1.58038	afm:AFUA_7G01450 cytochrome P450 monooxygenase
Y699_08907	1.35045	1.32754	1.86695	2.07347	afm:AFUA_7G02080 RNA polymerase I subunit Rpa43; K03004 DNA-directed RNA polymerase I subunit A43 [EC:2.7.7.6]
Y699_08919	1.11834	1.11065	1.55644	1.71017	afm:AFUA_7G02210 ribosomal small subunit assembly protein; K14545 ribosomal RNA-processing protein 7
Y699_09138	0.777797	0.922046	1.68772	1.72441	afm:AFUA_1G14860 bZIP transcription factor
Y699_09150	1.55938	1.36757	3.18223	3.42545	afm:AFUA_1G14710 beta-glucosidase; K01188 beta-glucosidase [EC:3.2.1.21]
Y699_09170	0.80776	0.778955	1.40291	1.61627	afm:AFUA_4G13580 gamma-glutamyltranspeptidase (EC:2.3.2.2); K00681 gamma-glutamyltranspeptidase [EC:2.3.2.2]
Y699_09366	0.89491	0.914359	3.18906	3.24176	afm:AFUA_1G17310 MFS lactose permease
Y699_09418	-0.368331	-0.231769	1.46232	1.98702	afm:AFUA_3G14510 rhamnogalacturonan acetylesterase RgaE (EC:3.1.1.-); K01066 esterase / lipase [EC:3.1.1.-]
Y699_09518	0.19594	0.508594	1.25859	1.39938	pcs:Pc13g00410 hypothetical protein
Y699_00186	1.07883	0.929599	1.52155	1.57382	nfi:NFIA_039910 Mitochondrial import inner membrane translocase subunit (TIM22), putative
Y699_00250	1.24091	1.19555	1.75128	1.73479	afm:AFUA_5G02870 oxidoreductase, short-chain dehydrogenase/reductase family (EC:1.1.-.-)
Y699_00446	1.25492	1.28011	1.64301	1.8405	afm:AFUA_5G05930 RNA processing factor 1
Y699_00478	1.2784	1.24172	1.93211	2.05369	afm:AFUA_5G06280 hypothetical protein; K03005 DNA-directed RNA polymerase I subunit A49 [EC:2.7.7.6]
Y699_00479	0.330639	0.342262	1.45229	1.70041	afm:AFUA_5G06290 MFS transporter
Y699_00572	1.28488	1.43568	2.67051	3.40965	afm:AFUA_5G07190 beta-glucosidase (EC:3.2.1.21); K05349 beta-glucosidase [EC:3.2.1.21]
Y699_00730	1.64027	1.54092	2.29301	2.5229	afm:AFUA_5G08890 homoaconitase LysF (EC:4.2.1.36); K01705 homoaconitate hydratase [EC:4.2.1.36]
Y699_00733	0.80776	0.819383	1.33139	1.52678	afm:AFUA_5G08920 hypothetical protein
Y699_00786	1.33924	1.40672	1.85986	1.9036	afm:AFUA_5G09460 ABC transporter
Y699_00834	0.870551	0.958563	1.64432	1.88707	afm:AFUA_5G09950 hypothetical protein
Y699_00899	0.673061	0.710239	1.41191	1.45706	afm:AFUA_5G10670 hypothetical protein
Y699_01035	2.01308	2.05097	2.4478	2.75712	afm:AFUA_5G12100 rRNA methyltransferase Spb1 (EC:2.1.1.-); K00599 [EC:2.1.1.-]
Y699_01070	0.645909	0.734373	1.02496	1.36338	afm:AFUA_5G12460 2-amino-3-carboxymuconate-6-semialdehyde decarboxylase, putative
Y699_01152	0.616945	0.48839	1.22568	1.21457	afm:AFUA_3G14180 hypothetical protein
Y699_01227	1.90274	1.97573	2.2043	2.46094	afm:AFUA_3G13380 ribose-phosphate pyrophosphokinase (EC:2.7.6.1); K00948 ribose-phosphate pyrophosphokinase [EC:2.7.6.1]
Y699_01300	0.917975	0.972351	1.74201	1.79633	afm:AFUA_3G12580 MFS sugar transporter protein
Y699_01363	1.01188	0.972351	1.67088	1.6942	afm:AFUA_3G11930 NAD binding Rossmann fold oxidoreductase (EC:1.-.-.-); K00540 [EC:1.-.-.-]
Y699_01424	1.34767	1.32151	1.72933	1.97209	afm:AFUA_3G11310 hypothetical protein
Y699_01462	1.22273	1.26654	1.72393	2.00574	afm:AFUA_3G10890 ATP dependent RNA helicase (Dbp8) (EC:3.6.-.-); K01529 [EC:3.6.1.-]
Y699_01469	1.2784	1.0235	2.03938	2.13205	afm:AFUA_3G10820 ferric-chelate reductase (EC:1.16.1.-); K05920 [EC:1.16.1.-]
Y699_01542	1.47469	1.48632	1.85747	2.08482	afm:AFUA_3G10080 serine/threonine protein kinase (EC:2.7.1.-); K00924 [EC:2.7.1.-]
Y699_01741	0.71085	0.745954	1.10414	1.36606	afm:AFUA_8G06180 DOC family protein; K07341 death on curing protein
Y699_01853	1.47469	1.5222	1.92121	2.16923	nfi:NFIA_070310 mitochondrial carrier protein (Rim2), putative
Y699_01914	1.32186	1.39917	2.05384	2.09687	afm:AFUA_3G06310 RNA binding protein
Y699_01932	1.67569	1.63893	2.1597	2.19368	afm:AFUA_3G06120 hexaprenyl pyrophosphate synthetase Coq1 (EC:2.5.1.-); K05355 hexaprenyl-diphosphate synthase [EC:2.5.1.82 2.5.1.83]
Y699_02119	0.10879	-0.0556778	2.11751	1.98188	afm:AFUA_2G17630 hypothetical protein
Y699_02120	1.14132	1.01127	3.02153	3.4875	nfi:NFIA_093020 cellobiose dehydrogenase
Y699_02183	1.00581	1.04698	1.6188	1.64523	nfi:NFIA_092260 succinate:fumarate antiporter (Acr1), putative
Y699_02202	1.57943	1.68337	2.10005	2.45316	afm:AFUA_2G16750 nonsense-mediated mRNA decay protein 3; K07562 nonsense-mediated mRNA decay protein 3
Y699_02236	1.90196	1.89695	2.25509	2.48347	afm:AFUA_2G16400 translation initiation factor 4B; K03258 translation initiation factor eIF-4B
Y699_02247	1.5843	1.63452	1.99519	2.33884	afm:AFUA_2G16290 DnaJ domain protein (Mas5); K09503 DnaJ homolog subfamily A member 2
Y699_02312	1.36137	1.32151	2.35487	2.25251	afm:AFUA_2G15620 C6 transcription factor
Y699_02322	1.08905	0.914359	2.25124	2.13251	afm:AFUA_2G15520 FAD monooxygenase (EC:1.14.13.-); K00492 [EC:1.14.13.-]
Y699_02472	1.878	1.8805	2.41722	2.7799	afm:AFUA_2G14010 hypothetical protein
Y699_02585	1.5219	1.62556	2.0255	2.44368	afm:AFUA_2G12880 pre-rRNA processing protein Tsr1
Y699_02710	1.4333	1.46064	1.81472	2.04036	afm:AFUA_2G11380 rRNA assembly protein Mis3; K06961 ribosomal RNA assembly protein
Y699_02784	1.46418	1.61178	2.05889	2.13113	afm:AFUA_2G10540 hypothetical protein
Y699_02859	1.88452	1.99225	2.78007	2.79186	nfi:NFIA_085120 RING finger domain protein, putative
Y699_03513	0.384996	0.527899	1.56278	1.63959	afm:AFUA_4G03780 rhamnogalacturonase B (EC:4.2.2.-); K06036 [EC:4.2.2.-]
Y699_03525	0.673061	0.280114	1.74201	1.69794	afm:AFUA_4G03660 acid phosphatase (EC:3.1.3.2); K01078 acid phosphatase [EC:3.1.3.2]
Y699_03526	1.82107	1.8686	2.57228	2.57957	afm:AFUA_4G03650 ribosome associated DnaJ chaperone Zuotin; K09522 DnaJ homolog subfamily C member 2
Y699_03605	1.08905	0.958563	1.49662	1.71853	afm:AFUA_4G02930 RNA helicase/RNAse III
Y699_03701	0.80776	0.671321	2.49016	2.27279	afm:AFUA_4G00990 MFS quinate transporter
Y699_03972	0.40982	0.342262	1.76136	2.27444	afm:AFUA_6G08140 cytochrome P450 monooxygenase
Y699_03973	1.08905	1.04123	1.74201	1.92472	afm:AFUA_6G08155 pyroglutamyl peptidase type I
Y699_03982	0.826645	0.684685	1.33672	1.30616	afm:AFUA_6G08260 hypothetical protein
Y699_03987	1.85265	1.92205	2.35181	2.64355	afm:AFUA_6G08300 DNA-directed RNA polymerase I subunit beta (Rpa2), putative (EC:2.7.7.6); K03002 DNA-directed RNA polymerase I subunit A2 [EC:2.7.7.6]
Y699_04094	-0.368331	-0.532799	1.40743	1.32996	nfi:NFIA_055050 hypothetical protein
Y699_04095	0.870551	0.778955	2.36837	2.21229	nfi:NFIA_055060 benzoate 4-monooxygenase cytochrome P450
Y699_04243	1.20763	1.29328	1.77605	2.23486	nfi:NFIA_056790 DEAD box RNA helicase (Hca4), putative; K01529 [EC:3.6.1.-]
Y699_04416	1.46418	1.39406	1.82171	1.98381	afm:AFUA_6G12920 C2H2 finger domain protein
Y699_04417	3.39375	3.10679	3.81652	3.819	afm:AFUA_6G12930 mitochondrial aconitate hydratase (EC:4.2.1.3); K01681 aconitate hydratase 1 [EC:4.2.1.3]
Y699_04458	1.9276	1.91281	2.37811	2.65052	afm:AFUA_6G13370 SSU processome component Utp10; K14550 U3 small nucleolar RNA-associated protein 10
Y699_04648	1.14132	1.06926	1.50208	1.73479	nfi:NFIA_033060 MFS multidrug transporter, putative
Y699_04794	2.12443	2.16487	2.63416	2.90684	afm:AFUA_2G02320 Hsp70 chaperone (BiP)
Y699_04877	1.19197	1.1832	1.51632	1.71497	afm:AFUA_4G12690 GATA transcription factor LreB
Y699_04927	0.734331	0.69765	1.45431	1.86314	afm:AFUA_1G14400 hydroxyisocaproate dehydrogenase (EC:1.1.1.95); K00058 D-3-phosphoglycerate dehydrogenase [EC:1.1.1.95]
Y699_04928	0.631669	0.643292	1.44409	1.76877	afm:AFUA_1G14390 zinc-dependent alcohol dehydrogenase (EC:1.1.1.14); K00008 L-iditol 2-dehydrogenase [EC:1.1.1.14]
Y699_05469	0.835789	0.972351	2.26955	2.31072	afm:AFUA_8G06470 N,N-dimethylglycine oxidase (EC:1.5.99.-); K00321 [EC:1.5.99.-]
Y699_05604	0.631669	0.467201	1.12187	1.36338	afm:AFUA_8G04770 acetoacetyl-CoA synthase (EC:6.2.1.16); K01907 acetoacetyl-CoA synthetase [EC:6.2.1.16]
Y699_05658	1.51816	1.43568	2.03622	2.41798	afm:AFUA_8G04220 rRNA maturation protein (Nop14)
Y699_05659	1.07363	0.992246	1.54017	1.5448	nfi:NFIA_096940 triacylglycerol lipase, putative
Y699_05675	1.72626	1.65189	2.11575	2.27902	afm:AFUA_8G04050 transcriptional regulator PacG/VIB-1 (EC:3.1.3.2); K01078 acid phosphatase [EC:3.1.3.2]
Y699_05687	2.58106	2.52903	3.09115	3.2181	afm:AFUA_8G03930 Hsp70 chaperone (HscA); K03283 heat shock 70kDa protein 1/8
Y699_05807	2.38269	2.11164	2.86491	2.84592	afm:AFUA_8G01670 bifunctional catalase-peroxidase Cat2 (EC:1.11.1.6); K03782 catalase/peroxidase [EC:1.11.1.6 1.11.1.7]
Y699_06015	1.51057	1.53353	2.03516	2.32059	afm:AFUA_4G06350 ribosomal biogenesis protein Gar2
Y699_06152	1.10879	0.906534	1.58277	1.82132	afm:AFUA_4G07630 microtubule associated protein (Ytm1)
Y699_06167	0.925399	0.865141	1.29796	1.50022	afm:AFUA_4G07790 hypothetical protein
Y699_06196	2.00274	1.98571	2.33139	2.59003	afm:AFUA_4G08110 translation elongation factor G1; K02355 elongation factor EF-G [EC:3.6.5.3]
Y699_06245	1.39259	1.21149	2.042	2.11907	act:ACLA_047980 calcium homeostasis protein Regucalcin, putative
Y699_06262	1.35867	1.34515	1.77893	2.12561	afm:AFUA_4G08760 phospho-2-dehydro-3-deoxyheptonate aldolase, class II (EC:2.5.1.54); K01626 3-deoxy-7-phosphoheptulonate synthase [EC:2.5.1.54]
Y699_06297	1.59859	1.44492	1.94404	2.06927	afm:AFUA_4G09120 GTPase activating protein for Arf
Y699_06332	0.71085	0.69765	1.23582	1.60565	afm:AFUA_4G09470 cytochrome P450 monooxygenase (EC:1.14.-.-); K00517 [EC:1.14.-.-]
Y699_07005	1.489	1.55534	1.90075	2.28805	afm:AFUA_1G02630 rRNA processing protein Pwp1
Y699_07050	1.06836	1.0638	1.70394	1.69043	afm:AFUA_1G02160 hypothetical protein
Y699_07242	0.932699	0.856367	1.52671	1.76559	afm:AFUA_6G04590 pre-rRNA processing protein
Y699_07413	0.917975	0.929599	1.25859	1.53947	afm:AFUA_6G02850 C6 finger domain protein
Y699_07516	1.14577	1.2036	1.66718	2.11624	afm:AFUA_6G01820 MFS transporter
Y699_07552	1.10879	1.05827	1.52327	1.85022	afm:AFUA_6G00470 plasma membrane zinc ion transporter
Y699_07656	0.40982	0.166171	1.47981	1.87896	afm:AFUA_3G03380 sugar O-acetyltransferase (EC:2.3.1.-); K00680 [EC:2.3.1.-]
Y699_07975	1.69985	1.67537	2.1908	2.49272	nfi:NFIA_001970 GMP synthase; K01951 GMP synthase (glutamine-hydrolysing) [EC:6.3.5.2]
Y699_08155	1.52004	1.56062	2.01508	2.37135	afm:AFUA_1G11160 Sas10/Utp3 family protein
Y699_08173	0.853517	0.828929	1.4229	1.84406	afm:AFUA_1G10990 ribosomal RNA processing protein
Y699_08491	0.993396	0.722473	1.42937	1.48428	afm:AFUA_7G04720 alpha-1,2-mannosidase
Y699_08714	1.01787	0.69765	1.40063	1.59478	act:ACLA_097270 hypothetical protein
Y699_08834	0.686026	0.890447	1.49109	2.30124	afm:AFUA_7G01320 beta-mannosidase; K01192 beta-mannosidase [EC:3.2.1.25]
Y699_08888	0.534759	0.166171	1.4315	1.57875	afm:AFUA_7G01890 C6 transcription factor
Y699_08900	1.96005	1.63155	2.28919	2.38889	afm:AFUA_7G02010 indoleamine 2,3-dioxygenase family protein (EC:1.13.11.-); K00463 indoleamine 2,3-dioxygenase [EC:1.13.11.52]
Y699_09013	1.6431	1.64039	2.14182	2.5965	afm:AFUA_1G16330 ribosome assembly protein Noc2
Y699_09201	0.601705	0.280114	1.54675	1.45053	afm:AFUA_4G13930 CRAL/TRIO domain protein
Y699_09419	0.745612	0.722473	1.53851	2.14109	afm:AFUA_3G14520 enoyl-CoA hydratase/isomerase family protein
Y699_09473	-0.243393	-0.833829	0.979205	1.64101	afm:AFUA_3G15060 glyoxalase family protein
Y699_00140	1.79602	1.62556	2.34744	2.33227	afm:AFUA_5G01710 cytochrome P450 phenylacetate 2-hydroxylase (EC:1.14.-.-); K10437 phenylacetate 2-hydroxylase [EC:1.14.13.-]
Y699_00356	0.835789	0.710239	1.48171	1.41632	nfi:NFIA_038110 Nop10 family nucleolar RNA-binding protein; K11130 H/ACA ribonucleoprotein complex subunit 3
Y699_00507	1.31291	1.17901	1.78274	2.0112	afm:AFUA_5G06560 hypothetical protein
Y699_00592	1.17574	0.856367	1.61603	1.72674	afm:AFUA_5G07410 phenylacetyl-CoA ligase (EC:6.2.1.3)
Y699_00735	0.902735	0.873741	1.41634	1.90898	afm:AFUA_5G08940 3-methylcrotonyl-CoA carboxylase, beta subunit (MccB), putative (EC:6.4.1.3); K01969 3-methylcrotonyl-CoA carboxylase beta subunit [EC:6.4.1.4]
Y699_00824	1.79204	1.74251	2.14348	2.39091	nfi:NFIA_077460 tRNA exportin, putative; K14288 exportin-T
Y699_00938	0.686026	0.671321	1.10414	1.49033	afm:AFUA_5G11120 DNA-directed RNA polymerases i, ii, and iii 145 kDa polypeptide; K03016 DNA-directed RNA polymerase II subunit H
Y699_01436	1.11359	1.04123	1.37955	1.60871	nfi:NFIA_066110 hypothetical protein
Y699_01471	2.45904	2.26826	3.00263	3.27286	afm:AFUA_3G10800 eukaryotic translation initiation factor 3 subunit CLU1/TIF31; K03255 protein TIF31
Y699_01496	0.886941	0.873741	1.25541	1.62222	nfi:NFIA_066740 3-oxoacyl-(acyl-carrier-protein) reductase, putative; K00059 3-oxoacyl-[acyl-carrier protein] reductase [EC:1.1.1.100]
Y699_02240	1.41937	1.19148	1.80402	1.93706	afm:AFUA_2G16360 DRAP deaminase (Rib2) (EC:4.2.1.70); K01718 pseudouridylate synthase [EC:4.2.1.70]
Y699_02246	1.11834	0.972351	1.54512	1.75917	afm:AFUA_2G16300 dihydroxy acid dehydratase (EC:4.2.1.-); K01687 dihydroxy-acid dehydratase [EC:4.2.1.9]
Y699_02285	0.756607	0.922046	1.25541	1.78633	nfi:NFIA_091140 RING finger protein, putative; K11976 TRIAD3; E3 ubiquitin-protein ligase RNF216 [EC:6.3.2.19]
Y699_02515	1.78802	1.70525	2.29622	2.78673	afm:AFUA_2G13570 ribosome biogenesis protein (Bms1); K14569 ribosome biogenesis protein BMS1
Y699_02726	2.29819	2.06872	2.57519	2.76346	afm:AFUA_2G11210 PHD finger and SET domain protein; K07117
Y699_02812	1.3532	1.38101	1.88754	2.3442	afm:AFUA_2G10220 glycerol dehydrogenase (EC:1.1.1.-); K00100 [EC:1.1.1.-]
Y699_03140	0.659697	0.69765	1.29213	1.93849	afm:AFUA_2G03540 extracellular threonine rich protein
Y699_03175	1.50866	1.56411	2.01508	2.48711	afm:AFUA_2G03930 small nucleolar ribonucleoprotein complex subunit, putative; K14548 U3 small nucleolar RNA-associated protein 4
Y699_03224	1.68346	1.64904	1.99577	2.289	afm:AFUA_2G04440 C2H2 finger domain protein
Y699_03520	0.233729	0.370291	1.40967	2.63817	afm:AFUA_4G03710 glutamine synthetase (EC:6.3.1.2); K01915 glutamine synthetase [EC:6.3.1.2]
Y699_03522	0.516275	0.78942	1.53517	2.64425	afm:AFUA_4G03690 aldehyde dehydrogenase family protein (EC:1.2.1.-); K00155 [EC:1.2.1.-]
Y699_03772	0.233729	0.0692609	1.04615	1.63099	afm:AFUA_4G00250 WD40 repeat protein
Y699_03824	0.987056	0.809624	1.36491	1.75156	nfi:NFIA_052300 hypothetical protein
Y699_03931	1.17985	0.809624	1.47212	1.72324	nfi:NFIA_053400 plasma membrane antiporter, putative
Y699_04017	1.99902	2.05882	2.39115	2.79791	afm:AFUA_6G08580 FKBP-type peptidyl-prolyl isomerase (EC:5.2.1.8); K01802 peptidylprolyl isomerase [EC:5.2.1.8]
Y699_04222	0.817305	0.745954	1.1553	1.40914	nfi:NFIA_056560 MFS transporter, putative
Y699_04280	0.767331	0.581144	1.35487	1.25767	afm:AFUA_6G11450 C6 transcription factor
Y699_04428	1.27182	1.33643	1.57824	1.90515	afm:AFUA_6G13070 UDP-galactose transporter
Y699_04480	0.974091	0.944322	1.3574	1.6737	afm:AFUA_6G13600 TPR repeat protein
Y699_04741	1.57119	1.56757	1.90933	2.26915	afm:AFUA_2G01780 small nucleolar ribonucleoprotein complex subunit Utp15; K14549 U3 small nucleolar RNA-associated protein 15
Y699_04783	0.925399	0.922046	1.42937	1.89186	afm:AFUA_2G02210 hypothetical protein
Y699_04948	0.777797	0.778955	1.02496	1.29059	afm:AFUA_1G14170 beta-galactosidase (EC:3.2.1.23); K01190 beta-galactosidase [EC:3.2.1.23]
Y699_05075	1.69737	1.61022	2.01508	2.34783	afm:AFUA_1G12920 glycogen phosphorylase GlpV/Gph1 (EC:2.4.1.1); K00688 starch phosphorylase [EC:2.4.1.1]
Y699_05107	1.4663	1.52978	1.85667	2.28709	afm:AFUA_1G12590 RNA-binding La domain protein; K11090 lupus La protein
Y699_05833	-0.243393	0.011269	1.315	2.98848	afm:AFUA_8G01410 class V chitinase ChiB1 (EC:3.2.1.14); K01183 chitinase [EC:3.2.1.14]
Y699_05857	0.631669	0.120413	2.36491	2.07763	afm:AFUA_8G01222 NRPS-like enzyme
Y699_06148	1.28809	1.1832	1.59169	1.83692	afm:AFUA_4G07600 hypothetical protein
Y699_06406	0.734331	0.710239	1.1593	1.63531	afm:AFUA_4G10320 hypothetical protein
Y699_06430	1.89962	1.92735	2.31276	2.75025	afm:AFUA_4G10550 small nucleolar ribonucleoprotein complex component (Utp5); K14546 U3 small nucleolar RNA-associated protein 5
Y699_06675	1.4534	1.52978	1.80039	2.1543	afm:AFUA_1G06290 small nucleolar ribonucleoprotein complex subunit (SOF1); K11806 WD repeat and SOF domain-containing protein 1
Y699_06768	1.52562	1.52978	2.06388	2.66091	afm:AFUA_1G05310 nucleolar ATPase Kre33; K14521 N-acetyltransferase 10 [EC:2.3.1.-]
Y699_07020	1.47677	1.47152	1.86928	2.27411	afm:AFUA_1G02460 DNA-directed RNA polymerase III, beta subunit; K03021 DNA-directed RNA polymerase III subunit C2 [EC:2.7.7.6]
Y699_07201	1.04104	1.08525	1.33406	1.61925	afm:AFUA_6G04990 amino acid transporter
Y699_07408	1.63022	1.68731	1.91496	2.2388	nfi:NFIA_049270 chitin synthase activator (Chs3), putative
Y699_07514	1.27182	1.24172	1.63775	2.05804	afm:AFUA_6G01840 C6 transcription factor
Y699_07970	0.910422	0.684685	1.17878	1.46562	nfi:NFIA_002010 hypothetical protein
Y699_08009	0.330639	0.546382	0.907202	1.56041	afm:AFUA_3G00770 hypothetical protein
Y699_08287	0.967461	0.508594	1.22224	1.29688	nfi:NFIA_015870 hypothetical protein
Y699_08429	0.886941	0.643292	1.38194	1.76453	nfi:NFIA_025040 hypothetical protein
Y699_08801	NaN	-0.833829	0.422903	1.78935	afm:AFUA_7G00990 transcriptional activator of ethanol catabolism AlcS
Y699_09118	1.26176	1.16617	1.48171	1.73251	afm:AFUA_1G15070 mtDNA inheritance protein Dml1
Y699_09342	0.886941	0.546382	1.22908	1.48428	aor:AOR_1_396064 AO090138000154; hypothetical protein
Y699_00039	0.798	0.467201	1.34459	1.25078	afm:AFUA_5G00640 peroxisomal dehydratase
Y699_00144	1.67306	1.571	2.07029	2.53822	afm:AFUA_5G01760 nucleolar RNA methyltransferase (Nop2)
Y699_00454	1.49499	1.44033	1.77412	2.04092	nfi:NFIA_037120 translation initiation factor eIF-6, putative; K03264 translation initiation factor eIF-6
Y699_00555	2.23984	2.32302	2.60859	3.01385	afm:AFUA_5G07020 ribosome biogenesis ABC transporter Arb1 (EC:3.6.3.-); K06185 ATP-binding cassette, sub-family F, member 2
Y699_00580	0.999645	1.0235	1.28324	1.60719	afm:AFUA_5G07270 hypothetical protein
Y699_00693	1.08397	1.05827	1.31777	1.582	afm:AFUA_5G08480 serine/threonine protein kinase
Y699_00935	0.967461	0.768231	1.29796	1.66307	nfi:NFIA_076170 class I glutamine amidotransferase, putative
Y699_00980	1.30988	1.1832	1.56278	1.82965	afm:AFUA_5G11550 tRNA(m5U54)methyltransferase
Y699_00994	1.62437	1.54638	1.83199	2.09538	nfi:NFIA_075590 hypothetical protein
Y699_01137	1.41937	1.42624	1.68417	2.01301	afm:AFUA_3G14350 GTP binding protein Guf1
Y699_02584	1.11359	1.25608	1.55162	2.06662	afm:AFUA_2G12890 small nucleolar ribonucleoprotein complex subunit, putative
Y699_02672	1.77986	1.76387	2.20105	2.67553	afm:AFUA_2G11810 pre-rRNA processing protein Rrp12
Y699_03207	0.585911	-0.0556778	1.00836	1.45706	afm:AFUA_2G04230 fumarylacetoacetate hydrolase FahA (EC:3.7.1.2); K01555 fumarylacetoacetase [EC:3.7.1.2]
Y699_03366	1.53656	1.55178	1.90219	2.3428	afm:AFUA_2G05930 small nucleolar ribonucleoprotein complex subunit, putative; K14553 U3 small nucleolar RNA-associated protein 18
Y699_03410	1.36939	1.58447	1.74615	2.19368	afm:AFUA_4G04800 AAA family ATPase
Y699_03699	1.05764	0.684685	1.315	1.64941	nfi:NFIA_044490 C6 zinc finger domain protein
Y699_04015	1.24797	0.951501	1.99228	1.79036	afm:AFUA_6G08560 NRPS-like enzyme
Y699_04038	0.980622	0.882174	1.28324	1.62074	afm:AFUA_6G08800 cellular morphogenesis protein (Bud22)
Y699_04267	2.44503	2.20519	2.78207	3.18069	afm:AFUA_6G11310 bifunctional pyrimidine biosynthesis protein (PyrABCN), putative (EC:6.3.5.5); K11541 carbamoyl-phosphate synthase / aspartate carbamoyltransferase [EC:6.3.5.5 2.1.3.2]
Y699_04340	0.999645	0.643292	1.17878	1.46562	afm:AFUA_6G12090 HET domain protein
Y699_04495	1.29756	1.05827	1.54838	1.86144	afm:AFUA_6G13760 alpha-1,2-mannosidase subfamily
Y699_05048	1.33924	1.02949	1.56435	1.9005	afm:AFUA_1G13190 copper-activated transcription factor GRISEA
Y699_06651	0.910422	0.951501	1.33672	1.86399	nfi:NFIA_018160 C6 zinc finger domain protein
Y699_07493	2.37335	2.18446	3.11177	2.93375	afm:AFUA_6G02070 phospholipid-translocating P-type ATPase domain-containing protein (EC:3.6.3.1); K01530 phospholipid-translocating ATPase [EC:3.6.3.1]
Y699_07520	0.722749	0.48839	1.17495	1.774	afm:AFUA_6G00770 extracellular arabinanase
Y699_08253	0.601705	0.508594	1.15126	1.84935	afm:AFUA_1G10140 integral membrane protein
Y699_08870	1.19197	0.992246	1.94142	1.74715	afm:AFUA_7G01710 cholinesterase (EC:3.1.1.7); K01049 acetylcholinesterase [EC:3.1.1.7]
Y699_08996	1.09407	1.16617	1.41191	1.82039	afm:AFUA_1G16550 dihydrouridine synthase family protein; K05542 tRNA-dihydrouridine synthase 1 [EC:1.-.-.-]
Y699_09012	1.90736	1.75835	2.10909	2.36338	nfi:NFIA_009100 cation transporter, putative
Y699_09125	1.67959	1.52978	2.01341	2.42872	afm:AFUA_1G14990 ATP-dependent RNA helicase (Drs1); K13181 ATP-dependent RNA helicase DDX27 [EC:3.6.4.13]
Y699_00155	1.69862	1.32453	2.0973	1.97929	afm:AFUA_5G01880 hypothetical protein; K01078 acid phosphatase [EC:3.1.3.2]
Y699_00644	1.11359	1.42624	1.82774	2.70666	nfi:NFIA_079310 hypothetical protein
Y699_00720	1.73089	1.70273	2.00383	2.37554	afm:AFUA_5G08780 cell wall glucanase (EC:3.2.1.-); K01238 [EC:3.2.1.-]
Y699_01261	1.01188	1.0354	1.30656	1.68407	afm:AFUA_3G12990 conserved proline-rich protein
Y699_02007	2.05764	2.06599	2.31108	2.66669	nfi:NFIA_006560 snoRNA binding protein, putative; K14554 U3 small nucleolar RNA-associated protein 21
Y699_02996	1.21901	0.972351	1.81735	1.61175	afm:AFUA_2G08000 hypothetical protein
Y699_03206	1.09903	0.444925	1.51104	2.13614	afm:AFUA_2G04220 homogentisate 1,2-dioxygenase (HmgA) (EC:1.13.11.5); K00451 homogentisate 1,2-dioxygenase [EC:1.13.11.5]
Y699_03239	0.798	0.527899	1.33936	1.1709	afm:AFUA_2G04600 C6 transcription factor
Y699_03304	1.86127	1.3565	1.9473	2.17712	afm:AFUA_2G05250 transcription factor RfeD
Y699_03916	1.493	1.34515	1.72933	2.06128	afm:AFUA_6G07580 essential cytoplasmic protein Ctr86
Y699_03980	1.45558	1.38628	1.81735	2.34167	afm:AFUA_6G08240 HEAT repeat protein (DRIM)
Y699_04048	1.33924	1.1832	1.68417	2.20425	afm:AFUA_6G08900 ATP dependent RNA helicase (EC:3.6.1.-); K01529 [EC:3.6.1.-]
Y699_05284	0.756607	1.01743	1.19006	1.72558	afm:AFUA_5G14250 DNA repair family protein
Y699_06390	0.534759	0.444925	0.941416	1.54126	nfi:NFIA_105910 Glycosyl hydrolase, family 15, putative; K01178 glucoamylase [EC:3.2.1.3]
Y699_07226	1.95251	1.82987	2.1738	2.50392	afm:AFUA_6G04730 bifunctional purine biosynthetic protein Ade1 (EC:6.3.4.13); K11788 phosphoribosylamine--glycine ligase / phosphoribosylformylglycinamidine cyclo-ligase [EC:6.3.4.13 6.3.3.1]
Y699_07687	1.28165	1.05266	1.68058	2.2751	afm:AFUA_7G08240 hypothetical protein
Y699_08339	1.5745	1.55356	1.95438	2.5012	afm:AFUA_1G09200 ribosome biogenesis protein Erb1
Y699_08439	0.569521	0.643292	1.095	1.86144	afm:AFUA_7G04180 amine oxidase (EC:1.4.3.6); K00276 primary-amine oxidase [EC:1.4.3.21]
Y699_08538	-0.243393	-0.0556778	0.690074	2.02192	afm:AFUA_7G05140 class III chitinase (EC:3.2.1.14); K01183 chitinase [EC:3.2.1.14]
Y699_08577	0.798	0.944322	1.28919	1.9392	afm:AFUA_7G05520 hypothetical protein
Y699_08938	0.967461	0.972351	1.19742	1.53588	afm:AFUA_7G02400 alcohol dehydrogenase, zinc-containing (EC:1.6.5.5); K00344 NADPH2:quinone reductase [EC:1.6.5.5]
Y699_08970	1.89094	1.85637	2.09776	2.39889	afm:AFUA_1G16745 PHD finger domain protein
Y699_09142	1.01787	1.55178	1.69474	2.53858	afm:AFUA_1G14800 hypothetical protein
Y699_00142	1.08905	1.21149	1.43574	1.93129	afm:AFUA_5G01740 deoxyhypusine synthase; K00809 deoxyhypusine synthase [EC:2.5.1.46]
Y699_00217	1.30988	1.32754	1.56121	1.93057	afm:AFUA_5G02520 DNA replication licensing factor Mcm5; K02209 minichromosome maintenance protein 5 (cell division control protein 46)
Y699_00675	0.862117	0.809624	1.16327	1.5932	afm:AFUA_5G08280 tRNA a64-2'-o-ribosylphosphate transferase
Y699_00727	1.75877	1.62254	1.93345	2.21381	afm:AFUA_5G08850 hypothetical protein
Y699_00782	1.44458	1.47367	1.72718	2.11954	afm:AFUA_5G09420 clock controled protein (Ccg-8)
Y699_00940	0.917975	1.00502	1.20823	1.63674	afm:AFUA_5G11140 tRNA-splicing endonuclease subunit sen34 (EC:3.1.27.9); K01170 tRNA-intron endonuclease [EC:3.1.27.9]
Y699_01371	1.35045	1.18736	1.51632	1.81663	afm:AFUA_3G11840 NAD binding Rossmann fold oxidoreductase (EC:1.-.-.-); K00540 [EC:1.-.-.-]
Y699_01589	2.08651	2.17349	2.3136	2.632	afm:AFUA_3G09600 pre-rRNA processing nucleolar protein Sik1; K14564 nucleolar protein 56
Y699_02264	2.19277	2.17306	2.41678	2.75419	afm:AFUA_2G16090 karyopherin alpha subunit
Y699_02284	0.71085	0.768231	1.095	1.65493	afm:AFUA_2G15900 hypothetical protein
Y699_02313	2.24019	2.13372	2.42377	2.72593	afm:AFUA_2G15610 mitochondrial DNA-directed RNA polymerase (EC:2.7.7.6); K10908 DNA-directed RNA polymerase, mitochondrial [EC:2.7.7.6]
Y699_02560	1.08397	0.929599	1.24572	1.54303	afm:AFUA_2G13130 3' exoribonuclease family protein (Rrp42) (EC:3.1.-.-); K12589 exosome complex component RRP42
Y699_02909	1.19987	0.992246	1.35232	1.65356	afm:AFUA_2G09080 arginine N-methyltransferase (Rmt2) (EC:2.1.1.-); K00599 [EC:2.1.1.-]
Y699_03003	2.46884	2.38576	2.6783	3.00359	nfi:NFIA_083590 APSES transcription factor StuA; K12763 protein SOK2
Y699_03089	1.20377	1.29002	1.57058	2.07918	afm:AFUA_2G03000 nucleoside transporter
Y699_03254	1.42172	1.44492	1.78933	2.38965	afm:AFUA_2G04780 WD repeat protein
Y699_03292	1.10879	1.0638	1.31777	1.66842	afm:AFUA_2G05140 ankyrin repeat protein
Y699_03323	1.23373	1.36757	1.56435	2.0118	afm:AFUA_2G05490 HEAT repeat protein; K06072 deoxyhypusine monooxygenase [EC:1.14.99.29]
Y699_03330	0.967461	1.09045	1.27721	1.74158	nfi:NFIA_082280 exonuclease, putative; K01175 [EC:3.1.-.-]
Y699_03404	1.70355	1.86774	1.94989	2.29688	afm:AFUA_2G06310 ATP-dependent RNA helicase (EC:3.-.-.-); K01567 [EC:3.-.-.-]
Y699_03524	0.71085	0.48839	0.954381	1.36069	afm:AFUA_4G03670 C6 transcription factor
Y699_04892	0.154547	0.312299	0.79397	1.71258	afm:AFUA_4G12510 hypothetical protein
Y699_05957	-0.243393	0.0692609	0.536846	1.69794	afm:AFUA_8G00100 aspartate-tRNA ligase (EC:6.1.1.12); K01876 aspartyl-tRNA synthetase [EC:6.1.1.12]
Y699_06559	1.23009	1.1393	1.54017	2.05966	afm:AFUA_4G12050 thermoresistant gluconokinase family protein (EC:2.7.1.12); K00851 gluconokinase [EC:2.7.1.12]
Y699_06645	1.6048	1.67403	1.91004	2.38534	afm:AFUA_1G06600 60S ribosome biogenesis protein Rrp14
Y699_07009	1.29756	1.5279	1.79026	2.56498	afm:AFUA_1G02590 RNA polymerase I specific transcription initiation factor RRN3 superfamily
Y699_07227	1.39759	1.2036	1.55162	1.87485	afm:AFUA_6G04720 mitochondrial mRNA processing protein PET127
Y699_08278	1.80679	1.72608	2.04408	2.43672	afm:AFUA_1G09840 mitochondrial inner membrane translocase subunit TIM44, putative
Y699_08285	1.90274	1.90732	2.20573	2.74326	afm:AFUA_1G09770 La domain family
Y699_08489	1.39759	1.33936	1.67088	2.18122	afm:AFUA_7G04700 conserved hypothetical portein
Y699_00598	1.09407	1.10569	1.30656	1.65766	nfi:NFIA_079800 oxidoreductase, short-chain dehydrogenase/reductase family; K13237 peroxisomal 2,4-dienoyl-CoA reductase [EC:1.3.1.34]
Y699_00913	1.3189	1.33349	1.59899	2.06662	afm:AFUA_5G10840 ribosome biogenesis protein Urb1
Y699_00934	0.980622	1.1393	1.42937	2.15991	afm:AFUA_5G11080 MFS multidrug transporter
Y699_01421	0.798	0.643292	0.979205	1.32119	afm:AFUA_3G11340 transthyretin domain protein; K07127 5-hydroxyisourate hydrolase [EC:3.5.2.17]
Y699_01732	0.946939	1.0235	1.20105	1.63674	afm:AFUA_3G08030 tRNA (guanine) methyltransferase Trm5; K07055
Y699_01844	0.722749	0.922046	1.42507	2.54037	afm:AFUA_3G07030 glutaminase GtaA
Y699_02269	1.66776	1.65753	2.07224	2.77743	afm:AFUA_2G16040 rRNA biogenesis protein RRP5
Y699_03357	1.99214	2.0069	2.20394	2.57842	afm:AFUA_2G05830 C6 finger domain protein
Y699_03707	1.22273	1.58942	1.68058	2.43216	afm:AFUA_4G00930 CorA family metal ion transporter
Y699_04037	1.26849	1.0235	1.41854	1.76239	afm:AFUA_6G08790 C6 transcription factor (PrnA)
Y699_04484	1.68089	1.54275	1.82688	2.13929	nfi:NFIA_059600 nuclear serine protease HtrA2/Nma111, putative
Y699_05012	1.11359	1.1574	1.32327	1.68916	afm:AFUA_1G13540 GTP-binding protein; K06942
Y699_05185	1.10394	1.00502	1.3287	1.77087	nfi:NFIA_073910 hypothetical protein
Y699_06138	1.29443	1.22308	1.56435	2.11813	afm:AFUA_4G07500 small nucleolar ribonucleoprotein complex subunit, putative
Y699_06154	2.61739	2.45352	2.75169	3.04412	afm:AFUA_4G07660 ATP dependent RNA helicase (Dbp1) (EC:3.6.1.-); K11594 ATP-dependent RNA helicase [EC:3.6.4.13]
Y699_06387	1.61695	1.6631	1.88003	2.36204	nfi:NFIA_105940 homeobox transcription factor, putative
Y699_06391	1.13227	0.421443	1.11751	1.35799	afm:AFUA_4G10150 alpha-glucosidase AgdA (EC:3.2.1.20); K01187 alpha-glucosidase [EC:3.2.1.20]
Y699_06473	2.31621	2.19311	2.45913	2.77171	afm:AFUA_4G11080 acetyl-coenzyme A synthetase FacA (EC:6.2.1.1); K01895 acetyl-CoA synthetase [EC:6.2.1.1]
Y699_09124	1.86382	1.66033	2.00269	2.3481	afm:AFUA_1G15000 2-isopropylmalate synthase (EC:2.3.3.13); K01649 2-isopropylmalate synthase [EC:2.3.3.13]
Y699_09149	1.56448	1.63006	1.85427	2.38839	nfi:NFIA_010680 kelch repeat protein
Y699_09295	0.999645	0.768231	1.12187	1.43943	afm:AFUA_1G17750 nicotinamide N-methyltransferase
Y699_00357	1.45558	1.55356	1.7336	2.22649	afm:AFUA_5G04010 tRNA-splicing endonuclease subunit Sen2 (EC:3.1.27.9); K01170 tRNA-intron endonuclease [EC:3.1.27.9]
Y699_00628	1.7778	1.49251	1.90578	2.2751	afm:AFUA_5G07790 PAP/25A associated domain family
Y699_00987	1.80776	1.64329	2.00039	2.42385	afm:AFUA_5G11620 pre-mRNA splicing factor RNA helicase (Prp43) (EC:3.6.-.-); K12820 pre-mRNA-splicing factor ATP-dependent RNA helicase DHX15/PRP43 [EC:3.6.4.13]
Y699_01052	1.63742	1.55711	1.83536	2.25286	afm:AFUA_5G12270 rRNA processing protein (Ebp2)
Y699_01412	1.39759	1.21539	1.64039	2.16119	afm:AFUA_3G11430 arginase (EC:3.5.3.1); K01476 arginase [EC:3.5.3.1]
Y699_02194	0.798	0.768231	0.966971	1.3092	afm:AFUA_2G16830 endonuclease/exonuclease/phosphatase family protein
Y699_03317	1.55249	1.33643	1.70733	2.12095	afm:AFUA_2G05420 pre-rRNA processing protein Esf1
Y699_04917	1.57615	1.48839	1.74821	2.127	afm:AFUA_1G14510 ankyrin repeat protein
Y699_06938	1.11834	1.1574	1.33672	1.77712	afm:AFUA_1G03370 hypothetical protein
Y699_07045	1.26514	1.05266	1.50926	2.10277	afm:AFUA_1G02210 60S ribosome biogenesis protein Brx1
Y699_08591	3.56568	3.43327	3.76505	4.23434	afm:AFUA_7G05660 translation elongation factor eEF-3 (EC:3.6.3.-); K03235 elongation factor EF-3
Y699_09371	0.686026	1.34801	1.62156	3.31646	afm:AFUA_1G17250 conidial hydrophobin RodB
Y699_01648	1.09407	0.937023	1.32327	1.90668	afm:AFUA_3G08920 hypothetical protein
Y699_02763	1.55595	1.4472	1.68535	2.02835	afm:AFUA_2G10790 pentatricopeptide repeat protein
Y699_03956	1.30684	1.25253	1.48923	1.90592	nfi:NFIA_053650 fungal specific transcription factor, putative
Y699_04232	0.645909	0.39662	0.960722	1.774	afm:AFUA_6G10930 extracellular protein (EC:2.7.7.6); K00960 DNA-directed RNA polymerase [EC:2.7.7.6]
Y699_05203	1.43785	1.373	1.62973	2.08482	nfi:NFIA_073730 C6 transcription factor, putative
Y699_05711	1.56109	1.32754	1.70846	2.17007	afm:AFUA_8G02710 C6 transcription factor
Y699_06564	1.08397	0.99868	1.33936	1.96477	afm:AFUA_4G12110 TPR domain protein
Y699_06949	0.686026	0.972351	0.973131	1.39442	afm:AFUA_1G03210 MYB family conidiophore development protein FlbD, putative; K09425 Myb-like DNA-binding protein FlbD
Y699_09286	-0.243393	0.710239	0.928053	1.58362	afm:AFUA_4G14800 short chain dehydrogenase (EC:1.1.1.-); K00100 [EC:1.1.1.-]
Y699_00588	0.974091	0.856367	1.25221	1.94766	afm:AFUA_5G07360 peroxisomal copper amine oxidase (EC:1.4.3.6); K00276 primary-amine oxidase [EC:1.4.3.21]
Y699_00593	1.00581	0.882174	1.14718	1.53044	afm:AFUA_5G07420 hypothetical protein
Y699_01386	1.80583	1.9089	2.04821	2.55836	afm:AFUA_3G11700 ubiquitin C-terminal hydrolase (EC:3.1.2.15); K11874 ubiquitin carboxyl-terminal hydrolase 16 [EC:3.1.2.15]
Y699_01714	1.60325	1.88467	1.90791	2.48388	afm:AFUA_3G08210 hypothetical protein
Y699_03399	1.55422	1.63155	1.73147	2.10666	afm:AFUA_2G06250 autophagy ubiquitin-activating enzyme ApgG; K08337 autophagy-related protein 7
Y699_04830	0.844743	0.527899	0.954381	1.37658	afm:AFUA_4G13230 developmental regulatory protein WetA
Y699_05472	-0.845453	NaN	0.4836	2.37995	afm:AFUA_8G06430 hypothetical protein
Y699_08953	1.75661	1.84286	1.97679	2.4635	nfi:NFIA_115320 hypothetical protein; K14552 NET1-associated nuclear protein 1 (U3 small nucleolar RNA-associated protein 17)
Y699_09284	-0.544423	0.546382	0.928053	1.64663	afm:AFUA_4G14780 cytochrome P450 monooxygenase (EC:1.14.-.-); K00517 [EC:1.14.-.-]
Y699_03769	0.585911	0.944322	0.947947	1.33571	afm:AFUA_4G00290 succinyl-CoA synthetase beta subunit (EC:6.2.1.4); K01900 succinyl-CoA synthetase beta subunit [EC:6.2.1.4 6.2.1.5]
Y699_03152	0.433301	0.819383	0.803114	1.47193	nfi:NFIA_036040 hypothetical protein
Y699_06781	1.4074	1.4017	1.56748	1.96611	afm:AFUA_1G05160 DNA-directed RNA polymerase I, II, and III subunit Rpb6 (EC:2.7.7.6); K03014 DNA-directed RNA Polymerase II subunit F
Y699_03797	1.11359	1.3593	1.34718	1.71853	act:ACLA_088160 methyltransferase, putative
Cluster7
Y699_00049	2.52856	2.56481	1.68417	1.75156	afm:AFUA_5G00760 chitin synthase C (EC:2.4.1.16); K00698 chitin synthase [EC:2.4.1.16]
Y699_00211	1.84208	1.88217	1.06636	1.4439	afm:AFUA_5G02460 hypothetical protein
Y699_00338	1.90428	1.72727	1.24898	1.43262	afm:AFUA_5G03820 spindle pole body associated protein SnaD
Y699_00867	1.48088	1.1574	0.235816	0.40914	afm:AFUA_5G10310 AflR-like C6 zinc cluster transcription factor, putative
Y699_00875	1.78802	0.937023	0.914264	0.902056	afm:AFUA_5G10420 nitrate reductase (EC:1.7.1.1); K00360 nitrate reductase (NADH) [EC:1.7.1.1]
Y699_00881	2.24445	1.63746	1.62566	1.76877	afm:AFUA_5G10510 ABC transporter (EC:3.6.3.-); K01552 [EC:3.6.3.-]
Y699_00921	1.65834	1.33052	0.877747	1.18729	afm:AFUA_5G10940 hypothetical protein
Y699_00950	1.76521	1.54999	0.907202	1.24377	afm:AFUA_5G11250 polyglutamate biosynthesis protein
Y699_01338	2.01429	2.12234	1.07612	0.986377	afm:AFUA_3G12190 RING finger domain protein
Y699_01360	1.63167	1.38101	0.854266	1.13159	afm:AFUA_3G11955 transcription regulator PAB1642
Y699_01372	2.91353	2.72235	2.28354	2.39963	afm:AFUA_3G11830 phosphoglucomutase PgmA (EC:5.4.2.2); K01835 phosphoglucomutase [EC:5.4.2.2]
Y699_01526	1.28488	1.19555	0.569031	0.852838	afm:AFUA_3G10230 hypothetical protein
Y699_01872	3.50634	2.686	1.56592	2.40793	afm:AFUA_3G06720 ThiJ/PfpI family protein
Y699_02463	2.36886	2.41683	1.64039	1.76877	afm:AFUA_2G14110 sulfur metabolite repression control protein SconB, putative; K10259 F-box and WD-40 domain protein MET30
Y699_03029	1.78396	1.34226	1.095	1.04596	afm:AFUA_2G07550 serine/threonine protein kinase (Ark1) (EC:2.7.1.-); K08850 aurora kinase, other [EC:2.7.11.1]
Y699_03056	1.78802	1.63599	1.31777	1.18729	nfi:NFIA_035030 hypothetical protein
Y699_03168	2.23409	1.86601	1.34459	1.28097	afm:AFUA_2G03860 plasma membrane low affinity zinc ion transporter, putative
Y699_03355	2.08803	1.65472	0.775085	0.755928	afm:AFUA_2G05810 dienelactone hydrolase
Y699_03377	2.3584	1.8634	1.40063	1.49232	nfi:NFIA_082810 actin cortical patch component, putative
Y699_03495	2.52728	2.18027	1.80492	2.00144	afm:AFUA_4G03960 C6 transcription factor Ctf1A
Y699_03704	2.7408	2.58198	2.18181	2.1495	nfi:NFIA_044540 6-phosphofructokinase alpha subunit; K00850 6-phosphofructokinase [EC:2.7.1.11]
Y699_03741	1.65286	1.36757	1.20823	0.960048	afm:AFUA_4G00600 integral membrane protein
Y699_03744	1.65148	1.22687	0.4836	0.755928	afm:AFUA_4G00570 MFS multidrug transporter
Y699_03977	1.68089	1.21149	1.34459	1.0231	afm:AFUA_6G08210 GINS DNA replication complex subunit Sld5; K10735 GINS complex subunit 4
Y699_04003	2.6097	2.43662	1.74718	1.58523	afm:AFUA_6G08440 protoporphyrinogen oxidase (EC:1.3.3.4); K00231 protoporphyrinogen oxidase [EC:1.3.3.4]
Y699_04067	2.53222	2.4102	1.50389	1.71972	afm:AFUA_6G09100 hypothetical protein
Y699_04218	1.48088	0.757235	1.01397	1.12235	nfi:NFIA_056520 hypothetical protein
Y699_04361	2.25869	1.87798	1.74201	1.49232	afm:AFUA_6G12310 hypothetical protein
Y699_04528	1.96276	1.81159	1.33139	1.49232	afm:AFUA_6G14130 ubiquitin conjugating enzyme (EC:6.3.2.19); K10575 ubiquitin-conjugating enzyme E2 G1 [EC:6.3.2.19]
Y699_04555	1.94904	1.78422	0.755341	0.94626	afm:AFUA_6G14410 amidase family protein (EC:3.5.1.-); K01463 [EC:3.5.1.-]
Y699_04681	3.0153	2.74573	2.55259	2.42104	afm:AFUA_2G01140 GPI anchored cell wall protein (Dan4)
Y699_04752	2.29787	2.2246	1.4643	1.3	afm:AFUA_2G01890 ubiquinone biosynthesis protein Coq7; K06134 ubiquinone biosynthesis monooxygenase Coq7 [EC:1.14.13.-]
Y699_04811	1.51628	0.929599	0.712937	0.998966	afm:AFUA_2G02490 hypothetical protein
Y699_05001	1.98514	1.7402	0.921213	1.34139	afm:AFUA_1G13660 phenol 2-monooxygenase (EC:1.14.13.7); K03380 phenol 2-monooxygenase [EC:1.14.13.7]
Y699_05261	2.18837	1.91822	1.34198	1.24023	afm:AFUA_5G13990 endo-1,3(4)-beta-glucanase (EC:3.2.1.6); K01180 endo-1,3(4)-beta-glucanase [EC:3.2.1.6]
Y699_05769	2.64055	1.62707	1.55162	1.22941	afm:AFUA_8G02090 nucleotide-sugar transporter
Y699_06117	2.16442	1.53166	1.37715	1.58684	afm:AFUA_1G01020 Pfs, NACHT and Ankyrin domain protein
Y699_06418	1.84563	1.53353	1.30372	1.24729	afm:AFUA_4G10430 mitochondrial peptidyl-tRNA hydrolase Pth2 (EC:3.1.1.29); K04794 peptidyl-tRNA hydrolase, PTH2 family [EC:3.1.1.29]
Y699_06802	1.43101	1.04123	0.79397	1.03468	afm:AFUA_1G04920 calmodulin-binding protein Sha1
Y699_06975	1.86888	1.73554	1.28324	1.28097	afm:AFUA_1G02970 salicylate hydroxylase (EC:1.14.13.1); K00480 salicylate hydroxylase [EC:1.14.13.1]
Y699_07166	2.63656	2.29165	1.96072	2.00329	afm:AFUA_6G05350 aspartic-type endopeptidase (OpsB) (EC:3.4.23.-); K01386 [EC:3.4.23.-]
Y699_07505	2.54672	2.41561	1.63108	1.3894	afm:AFUA_6G01950 hypothetical protein
Y699_07545	1.36137	1.23805	0.502084	0.384317	nfi:NFIA_047690 phytanoyl-CoA dioxygenase, putative
Y699_07811	1.798	1.04123	0.627023	0.267811	afm:AFUA_3G02780 MFS multidrug transporter
Y699_07833	2.24586	0.370291	-0.0999762	-0.545102	afm:AFUA_3G02580 short-chain dehydrogenase/reductase family protein, putative (EC:1.1.1.-); K00100 [EC:1.1.1.-]
Y699_08232	3.40914	2.95842	1.74305	2.08837	afm:AFUA_1G10380 nonribosomal peptide synthase Pes1 (EC:6.3.2.-); K01932 [EC:6.3.2.-]
Y699_08307	2.33208	2.1923	1.47598	1.83692	afm:AFUA_1G09530 hypothetical protein; K11370 ADA HAT complex component 1
Y699_08626	2.31291	2.26516	1.68297	1.77087	nfi:NFIA_027270 alpha-ketoglutarate-dependent taurine dioxygenase
Y699_08826	2.29158	1.91591	1.34976	1.55699	afm:AFUA_7G01240 phytase (EC:3.1.3.8); K01083 3-phytase [EC:3.1.3.8]
Y699_08895	1.64731	1.44492	1.00836	0.986377	nfi:NFIA_114690 C6 zinc finger domain protein
Y699_09083	3.40286	2.75118	2.36367	2.49471	afm:AFUA_1G15440 alpha-1,3-glucan synthase Ags3 (EC:2.4.1.183); K00749 alpha-1,3-glucan synthase [EC:2.4.1.183]
Y699_09087	1.39259	0.951501	0.966971	0.787336	afm:AFUA_1G15400 peroxisome biosynthesis protein (Peroxine-7); K13341 peroxin-7
Y699_09216	2.84607	2.24608	1.3574	1.3442	afm:AFUA_4G14070 glycosyl transferase (EC:2.-.-.-)
Y699_09440	1.55075	1.17901	1.13471	1.02893	afm:AFUA_3G14720 MFS transporter
Y699_00068	2.08499	1.08525	0.78463	0.233049	afm:AFUA_5G00980 MFS multidrug transporter
Y699_00075	2.6162	0.906534	0.400626	0.861438	afm:AFUA_5G01030 glyceraldehyde 3-phosphate dehydrogenase (EC:1.2.1.12); K00134 glyceraldehyde 3-phosphate dehydrogenase [EC:1.2.1.12]
Y699_00122	1.49499	1.28011	0.820843	0.878144	afm:AFUA_5G01500 homocysteine S-methyltransferase (EC:2.1.1.10); K00547 homocysteine S-methyltransferase [EC:2.1.1.10]
Y699_00188	1.76521	1.38365	0.892725	1.24023	nfi:NFIA_039890 Mst3-like protein kinase, putative
Y699_00194	1.56109	0.914359	0.0761151	0.153868	afm:AFUA_5G02280 endo-1,3(4)-beta-glucanase (EC:3.2.1.6); K01180 endo-1,3(4)-beta-glucanase [EC:3.2.1.6]
Y699_00198	2.47532	2.40572	1.74718	1.72441	afm:AFUA_5G02320 hypothetical protein
Y699_00212	3.30546	3.25738	2.323	2.14153	afm:AFUA_5G02470 thiamine biosynthesis protein (Nmt1)
Y699_00248	1.9413	1.24172	1.03569	0.979943	afm:AFUA_5G02850 hypothetical protein
Y699_00270	1.33639	1.29002	0.584271	0.733652	afm:AFUA_5G03070 WD repeat protein; K13124 mitogen-activated protein kinase organizer 1
Y699_00288	2.75628	2.79169	2.03196	2.34671	afm:AFUA_5G03290 hypothetical protein
Y699_00296	1.93486	1.8599	1.095	1.19526	afm:AFUA_5G03380 flavin dependent monooxygenase
Y699_00335	2.79721	2.49679	1.50569	1.32413	afm:AFUA_5G03790 ferrooxidoreductase Fet3 (EC:1.10.3.2); K05909 [EC:1.10.3.2]
Y699_00336	2.78416	2.78516	1.82602	2.0575	afm:AFUA_5G03800 high-affinity iron transporter FtrA; K07243 high-affinity iron transporter
Y699_00416	2.20143	2.10067	1.58577	1.67891	afm:AFUA_5G05600 forkhead transcription factor (Sep1); K09413 forkhead transcription factor HCM1
Y699_00420	1.69488	1.76932	0.947947	1.06235	afm:AFUA_5G05640 RTA1 domain protein
Y699_00465	1.9217	1.48423	1.32327	1.53588	afm:AFUA_5G06120 DNA damage and replication checkpoint protein Rfx1, putative; K09175 regulatory factor X, other
Y699_00510	1.69737	1.26997	1.05129	1.16671	afm:AFUA_5G06590 SNF2 family helicase
Y699_00523	1.80872	1.3565	1.30085	1.27114	afm:AFUA_5G06710 DUF89 domain protein
Y699_00563	2.63542	2.34313	1.95502	2.11481	afm:AFUA_5G07100 GRAM domain protein
Y699_00622	1.70109	1.01743	0.854266	0.72207	afm:AFUA_5G07730 hypothetical protein
Y699_00652	1.71565	1.64761	1.04095	1.16671	afm:AFUA_5G08070 hypothetical protein
Y699_00667	2.71037	2.55285	2.095	1.90822	afm:AFUA_5G08220 hypothetical protein
Y699_00683	2.17821	2.01189	1.49294	1.70164	afm:AFUA_5G08370 polyubiquitin binding protein (Doa1/Ufd3); K14018 phospholipase A-2-activating protein
Y699_00702	1.53476	1.12521	0.900024	1.07295	afm:AFUA_5G08570 cAMP-dependent protein kinase catalytic subunit, putative (EC:2.7.11.1); K08282 non-specific serine/threonine protein kinase [EC:2.7.11.1]
Y699_00703	1.92319	1.26997	1.39833	1.29375	nfi:NFIA_078700 alpha-1,6-mannosyltransferase subunit (Och1), putative; K05528 alpha 1,6-mannosyltransferase [EC:2.4.1.232]
Y699_00773	3.52289	2.11556	1.92052	0.894231	afm:AFUA_5G09330 CipC-like antibiotic response protein
Y699_00774	1.90736	1.38365	1.02496	0.787336	afm:AFUA_5G09340 Phospholipase/Carboxylesterase superfamily
Y699_00888	2.51947	2.13278	2.01173	1.92984	afm:AFUA_5G10570 cofilin; K05765 cofilin
Y699_00910	1.61695	1.32754	1.12619	1.0112	afm:AFUA_5G10800 G-patch domain protein
Y699_00911	2.12767	1.6631	1.55644	1.48832	nfi:NFIA_076420 Sec1 family superfamily
Y699_01003	1.822	1.36483	1.08091	1.07815	afm:AFUA_5G11790 RNA helicase/RNAse III (EC:3.6.1.-); K11592 endoribonuclease Dicer [EC:3.1.26.-]
Y699_01033	2.59687	2.65627	1.8823	2.06556	nfi:NFIA_075210 hypothetical protein
Y699_01115	2.03934	1.90416	1.02496	1.35252	afm:AFUA_1G07400 hypothetical protein
Y699_01116	3.19728	2.4976	2.18745	2.48367	afm:AFUA_1G07380 glutamate synthase Glt1 (EC:1.4.1.13); K00264 glutamate synthase (NADPH/NADH) [EC:1.4.1.13 1.4.1.14]
Y699_01134	2.26006	1.92205	1.60475	1.86059	pcs:Pc21g05570 hypothetical protein
Y699_01157	2.01429	1.33349	1.35232	1.42571	afm:AFUA_3G14140 metacaspase CasB (EC:3.4.22.36)
Y699_01158	2.25284	1.10067	0.553236	0.909743	afm:AFUA_3G14130 hypothetical protein
Y699_01172	2.39932	1.95007	1.59609	1.92177	afm:AFUA_3G13970 phosphatidylserine decarboxylase Psd2 (EC:4.1.1.65); K01613 phosphatidylserine decarboxylase [EC:4.1.1.65]
Y699_01276	1.74672	1.27338	1.11751	1.26781	afm:AFUA_3G12820 kinesin family protein
Y699_01314	2.12629	1.58777	1.45025	1.07295	nfi:NFIA_064880 peptidase family M13 protein; K01415 endothelin-converting enzyme [EC:3.4.24.71]
Y699_01323	2.01846	1.90017	1.16327	1.05696	afm:AFUA_3G12330 phosphatidyl synthase
Y699_01362	1.89491	1.81453	1.12619	1.16671	afm:AFUA_3G11940 PHD finger domain protein
Y699_01391	1.49894	0.898565	0.803114	1.02893	afm:AFUA_3G11640 homoserine dehydrogenase (EC:2.7.2.4); K00003 homoserine dehydrogenase [EC:1.1.1.3]
Y699_01393	1.82479	1.81648	1.10414	1.20309	afm:AFUA_3G11620 hypothetical protein
Y699_01396	2.41199	2.352	1.67088	1.86144	afm:AFUA_3G11590 Taz1-interacting factor 1 (TAF1)
Y699_01435	2.49499	2.01682	1.83199	2.03124	afm:AFUA_3G11160 zinc metalloproteinase; K01417 [EC:3.4.24.-]
Y699_01449	1.49499	1.39148	0.268001	0.816626	afm:AFUA_3G11010 eukaryotic translation initiation factor eIF-2C4, putative; K11596 argonaute
Y699_01497	2.25111	1.7164	1.53517	1.77504	afm:AFUA_3G10530 protein serine/threonine kinase (Ran1) (EC:2.7.1.-); K00924 [EC:2.7.1.-]
Y699_01512	2.28777	1.7966	1.26489	0.787336	afm:AFUA_3G10370 hypothetical protein
Y699_01513	2.35485	2.0094	1.79119	1.96544	afm:AFUA_3G10360 vacuolar sorting protein 35
Y699_01522	1.385	1.11556	0.862235	0.777117	afm:AFUA_3G10260 DASH complex subunit Duo1
Y699_01587	3.04698	2.48025	2.29506	2.33714	afm:AFUA_3G09630 asparaginyl-tRNA synthetase Slm5 (EC:6.1.1.22); K01893 asparaginyl-tRNA synthetase [EC:6.1.1.22]
Y699_01630	2.62378	1.96066	1.77412	1.77192	afm:AFUA_3G09130 C6 transcription factor
Y699_01631	2.59467	2.47538	1.56435	1.82039	afm:AFUA_3G09110 hypothetical protein
Y699_01649	2.80154	2.68019	2.20358	2.3314	afm:AFUA_3G08900 tubulin-specific chaperone c
Y699_01656	1.71085	1.47152	1.01397	0.960048	afm:AFUA_3G08830 hypothetical protein
Y699_01725	1.96946	1.84286	1.23914	1.35252	afm:AFUA_3G08100 checkpoint protein kinase; K08866 serine/threonine-protein kinase TTK/MPS1 [EC:2.7.12.1]
Y699_01730	2.07883	1.94432	1.36491	1.43262	afm:AFUA_3G08050 C6 transcription factor (OTam)
Y699_01747	1.86466	1.4017	1.17495	0.766652	act:ACLA_097710 hypothetical protein
Y699_01800	2.69274	2.15249	1.71737	1.84671	afm:AFUA_3G07510 hypothetical protein
Y699_01821	2.21411	1.92885	1.63242	1.75156	afm:AFUA_3G07290 SD08430p
Y699_01827	1.82757	1.45621	1.45431	1.24377	afm:AFUA_3G07220 hypothetical protein
Y699_01917	2.662	2.30447	1.84203	1.97209	afm:AFUA_3G06280 Rho GTPase activator (Rgd1)
Y699_01927	1.88452	1.79251	1.03036	1.16247	afm:AFUA_3G06180 DNA lyase Apn2 (EC:3.1.11.2); K10772 AP endonuclease 2 [EC:4.2.99.18]
Y699_01942	2.74405	2.31168	2.19522	2.22464	afm:AFUA_3G06020 glyoxalase family protein
Y699_02028	1.38754	0.965511	0.712937	0.902056	nfi:NFIA_006320 succinyl-CoA:3-ketoacid-coenzyme A transferase; K01027 3-oxoacid CoA-transferase [EC:2.8.3.5]
Y699_02052	2.19277	1.71395	1.50389	1.60565	afm:AFUA_3G03720 hypothetical protein
Y699_02106	1.96073	1.82323	1.34198	1.3894	afm:AFUA_2G17800 C6 transcription factor
Y699_02107	1.73661	1.01127	0.892725	0.568841	afm:AFUA_2G17790 amino acid transporter
Y699_02115	1.45774	1.33936	-0.0999762	0.384317	nfi:NFIA_012530 hypothetical protein
Y699_02141	1.92687	1.24896	0.163265	-0.545102	afm:AFUA_2G17400 C-3 sterol dehydrogenase/C-4 decarboxylase family protein (EC:1.1.1.-); K07748 sterol-4alpha-carboxylate 3-dehydrogenase (decarboxylating) [EC:1.1.1.170]
Y699_02243	1.57285	1.17049	0.665941	0.861438	afm:AFUA_2G16330 glucokinase (EC:2.7.1.2); K00844 hexokinase [EC:2.7.1.1]
Y699_02249	1.61091	1.08525	0.846148	1.14509	afm:AFUA_2G16260 microtubule associated protein (Ase1)
Y699_02277	1.81065	1.58613	1.30656	1.25078	afm:AFUA_2G15960 nucleotide binding protein Nbp35
Y699_02309	1.99403	1.76932	1.17109	1.47401	afm:AFUA_2G15660 aldehyde dehydrogenase family protein (EC:1.2.1.-); K00155 [EC:1.2.1.-]
Y699_02324	2.23373	2.07197	1.22224	1.49629	afm:AFUA_2G15490 TPR domain protein
Y699_02325	1.89649	1.69251	0.653351	0.861438	afm:AFUA_2G15480 hypothetical protein
Y699_02362	1.93702	1.78526	1.45833	1.3	afm:AFUA_2G15060 hypothetical protein
Y699_02371	2.6671	2.53945	1.92328	1.94766	afm:AFUA_2G14970 Gamma-butyrobetaine hydroxylase subfamily
Y699_02379	1.47261	1.12521	0.803114	0.835109	afm:AFUA_2G14900 pH-signalling protein PalC
Y699_02476	1.55767	1.16617	0.690074	1.02893	afm:AFUA_2G13970 hypothetical protein
Y699_02487	2.37596	2.43848	1.81997	1.94204	afm:AFUA_2G13880 SH3 domain protein
Y699_02570	2.17033	1.74937	1.68654	1.63531	afm:AFUA_2G13030 phenylalanyl-tRNA synthetase alpha subunit (PodG), putative (EC:6.1.1.20); K01889 phenylalanyl-tRNA synthetase alpha chain [EC:6.1.1.20]
Y699_02637	1.56952	1.36757	1.11751	0.953209	nfi:NFIA_087430 cytochrome c oxidase assembly protein Cox11, putative; K02258 cytochrome c oxidase subunit XI assembly protein
Y699_02696	2.16229	1.74481	1.55962	1.60719	afm:AFUA_2G11540 ketoreductase; K10251 beta-keto reductase [EC:1.1.1.-]
Y699_02697	3.3475	1.99095	1.47981	1.57217	afm:AFUA_2G11520 MFS monosaccharide transporter; K08139 MFS transporter, SP family, sugar:H+ symporter
Y699_02841	1.55075	0.312299	0.377145	0.697936	afm:AFUA_2G09860 purine-cytosine permease
Y699_02849	1.84386	1.4017	1.22908	1.12235	afm:AFUA_2G09780 hypothetical protein
Y699_02865	1.78599	1.37569	1.3574	1.30309	afm:AFUA_2G09560 mitochondrial genome maintenance protein Mgm101, putative
Y699_02871	2.61091	2.47835	1.8243	2.11004	afm:AFUA_2G09520 extracellular endoglucanase/cellulase (EC:3.-.-.-); K01179 endoglucanase [EC:3.2.1.4]
Y699_02895	3.14568	2.85406	2.37859	2.21305	afm:AFUA_2G09220 hypothetical protein
Y699_02912	2.01608	1.9436	1.38194	1.37398	afm:AFUA_2G09040 vacuolar transporter chaperone (Vtc4)
Y699_02923	1.4468	1.0638	0.701656	0.534079	afm:AFUA_2G08890 dihydrofolate reductase (EC:1.5.1.3); K00287 dihydrofolate reductase [EC:1.5.1.3]
Y699_02990	3.19732	3.02639	2.68559	2.50353	afm:AFUA_2G08080 phospholipid metabolism enzyme regulator
Y699_03012	1.91947	1.64761	1.38669	1.40914	nfi:NFIA_083490 Ras small monomeric GTPase RasB; K07974 Ras family, other
Y699_03016	1.78294	1.35369	1.13891	1.37135	afm:AFUA_2G07710 mRNA splicing factor RNA helicase (Cdc28); K12813 pre-mRNA-splicing factor ATP-dependent RNA helicase DHX16 [EC:3.6.4.13]
Y699_03026	2.08397	1.90416	1.30372	1.37135	nfi:NFIA_083330 SRP receptor beta subunit (Srp102), putative; K12272 signal recognition particle receptor subunit beta
Y699_03104	1.97475	1.47152	1.36985	1.56884	afm:AFUA_2G03150 kinesin family protein; K10401 kinesin family member 18/19
Y699_03167	1.78802	1.61178	0.954381	1.02893	afm:AFUA_2G03850 hypothetical protein
Y699_03198	1.92906	1.65472	1.28623	1.54656	afm:AFUA_2G04140 chromosome segregation protein Spc105; K11563 kinetochore protein Spc7/SPC105
Y699_03227	2.79304	2.41341	1.82258	1.6942	afm:AFUA_2G04470 hypothetical protein
Y699_03230	1.47883	0.799639	0.812069	0.94626	afm:AFUA_2G04510 cysteine-binding protein FliY
Y699_03351	1.74113	1.71395	1.26175	1.19129	nfi:NFIA_082490 SAGA complex component (Sgf73), putative; K11365 SAGA-associated factor 73
Y699_03361	2.35485	1.26308	1.17878	1.2842	afm:AFUA_2G05880 ammonium transporter MeaA
Y699_03427	2.38576	1.88633	1.86065	1.77918	afm:AFUA_4G04620 mitochondrial outer membrane protein (Sam50)
Y699_03491	1.76944	1.39406	1.27721	1.33284	afm:AFUA_4G04000 LysM domain protein
Y699_03533	1.417	0.985715	0.765325	0.777117	afm:AFUA_4G03600 acetyltransferase, GNAT family family
Y699_03534	2.9353	2.63805	1.89419	1.75593	afm:AFUA_4G03595 hypothetical protein
Y699_03556	2.16823	1.94936	1.14718	0.998966	afm:AFUA_4G03400 hypothetical protein
Y699_03557	1.5293	1.41168	0.653351	0.534079	afm:AFUA_4G03390 aquaporin; K09885 aquaporin rerated protein, other eukaryote
Y699_03561	1.92392	1.67939	1.34718	1.37658	afm:AFUA_4G03340 DUF1212 domain membrane protein
Y699_03562	1.69111	1.21149	1.00269	0.861438	afm:AFUA_4G03330 plasma membrane stress response protein (Ist2), putative
Y699_03597	3.23902	2.76211	2.10188	2.59178	nfi:NFIA_030450 hypothetical protein
Y699_03653	2.62496	1.24172	1.29213	1.0112	afm:AFUA_4G01470 C6 finger domain protein
Y699_03683	2.50149	1.32754	1.78084	1.20695	afm:AFUA_4G01140 MFS multidrug transporter
Y699_03748	1.63455	1.16181	1.00269	0.932019	afm:AFUA_4G00530 hypothetical protein
Y699_03792	3.42836	3.16726	2.61769	2.84095	nfi:NFIA_051960 glucosamine-fructose-6-phosphate aminotransferase; K00820 glucosamine--fructose-6-phosphate aminotransferase (isomerizing) [EC:2.6.1.16]
Y699_03876	1.65148	1.22308	1.1593	0.992717	afm:AFUA_6G07180 GPI transamidase component PIG-S
Y699_03886	2.04273	1.46064	1.45229	1.59162	afm:AFUA_6G07260 purine-cytosine permease
Y699_03894	2.11263	1.81745	1.43994	1.55527	afm:AFUA_6G07340 kynurenine 3-monooxygenase (EC:1.14.13.1); K00480 salicylate hydroxylase [EC:1.14.13.1]
Y699_03919	2.2938	2.13231	1.32053	1.64101	afm:AFUA_6G07610 hypothetical protein
Y699_03925	2.50031	2.10168	1.85667	1.73365	afm:AFUA_6G07670 cytochrome c oxidase assembly protein cox15; K02259 cytochrome c oxidase subunit XV assembly protein
Y699_03928	1.80776	1.69251	0.892725	1.14509	afm:AFUA_6G07700 chromosomal organization and DNA repair protein Mms21, putative
Y699_03970	1.91723	1.51642	1.27416	1.3894	afm:AFUA_6G08120 checkpoint protein kinase (SldA); K02178 checkpoint serine/threonine-protein kinase [EC:2.7.11.1]
Y699_03997	2.9775	2.55106	2.06139	1.66172	afm:AFUA_6G08390 hypothetical protein
Y699_04021	1.52376	1.13465	0.954381	1.17506	afm:AFUA_6G08620 Golgi reassembly stacking protein
Y699_04026	1.57615	1.42624	0.921213	1.08837	afm:AFUA_6G08670 conserved glutamic acid-rich protein
Y699_04158	1.54015	1.28344	0.973131	1.05696	afm:AFUA_6G10090 D-isomer specific 2-hydroxyacid dehydrogenase family protein (EC:1.1.1.29); K00018 glycerate dehydrogenase [EC:1.1.1.29]
Y699_04181	2.00703	1.78942	1.19742	1.42104	afm:AFUA_6G10360 protein required for cell viability
Y699_04189	1.56279	1.17901	0.846148	0.697936	nfi:NFIA_056220 hypothetical protein
Y699_04202	2.3289	2.18027	1.55324	1.78021	afm:AFUA_6G10590 ubiquitin-protein ligase (Asi3)
Y699_04215	1.66909	1.44492	0.734656	0.534079	afm:AFUA_6G10720 alpha-ketoglutarate-dependent taurine dioxygenase (EC:1.14.11.17); K03119 taurine dioxygenase [EC:1.14.11.17]
Y699_04372	1.75114	1.24896	1.13891	1.19919	afm:AFUA_6G12420 SprT family metallopeptidase
Y699_04376	1.26514	1.0638	0.653351	0.797321	afm:AFUA_6G12460 hypothetical protein
Y699_04460	1.99403	1.64039	1.28024	0.953209	afm:AFUA_6G13390 FAD dependent oxidoreductase
Y699_04514	2.81361	2.59301	1.36491	1.76982	afm:AFUA_6G13980 UbiA-like prenyltransferase (EC:2.5.1.-)
Y699_04516	1.52004	1.23063	0.627023	0.861438	afm:AFUA_6G14000 toxin biosynthesis protein Tri7-like
Y699_04534	1.47261	1.24896	0.745122	1.06768	afm:AFUA_6G14190 hypothetical protein
Y699_04546	1.53295	1.04698	0.954381	1.14509	afm:AFUA_6G14310 5'-nucleotidase
Y699_04609	2.44055	2.21228	1.69358	2.02544	afm:AFUA_2G00370 hypothetical protein
Y699_04643	2.13637	1.99225	1.33672	1.62369	afm:AFUA_2G00720 aldehyde dehydrogenase (EC:1.2.1.3); K00128 aldehyde dehydrogenase (NAD+) [EC:1.2.1.3]
Y699_04683	1.89333	1.65472	1.12619	1.22941	afm:AFUA_2G01160 C-4 methylsterol oxidase (EC:1.-.-.-); K00540 [EC:1.-.-.-]
Y699_04684	3.38071	3.0289	2.69833	2.70727	afm:AFUA_2G01170 1,3-beta-glucanosyltransferase Gel1
Y699_04706	2.02437	1.46937	1.09036	1.29688	nfi:NFIA_033720 oxidoreductase
Y699_04728	1.42172	1.25959	0.900024	0.787336	afm:AFUA_2G01650 hypothetical protein
Y699_04731	1.40252	1.49045	0.297964	0.195261	pcs:Pc20g05470 hypothetical protein
Y699_04742	2.35072	1.91591	1.71957	1.88303	afm:AFUA_2G01790 conserved serine proline-rich protein
Y699_04774	2.09357	1.88301	1.23914	1.34699	nfi:NFIA_034490 phosphoglucomutase; K01835 phosphoglucomutase [EC:5.4.2.2]
Y699_04775	2.09854	1.78735	1.56435	1.52862	afm:AFUA_2G02130 fatty acid desaturase (EC:1.14.99.-); K13076 delta8-fatty-acid desaturase [EC:1.14.19.4]
Y699_04805	1.92833	1.78107	1.15126	1.14064	afm:AFUA_2G02450 Leucine Rich Repeat domain protein
Y699_04824	1.5745	1.30919	1.00269	1.0112	afm:AFUA_4G13290 HAD superfamily hydrolase
Y699_04939	1.70478	1.3565	1.10414	1.3	afm:AFUA_1G14260 TGF beta receptor associated protein 1
Y699_04962	1.6048	1.12996	0.907202	0.917296	afm:AFUA_1G14050 F-box domain protein
Y699_04974	1.88371	1.50062	1.20105	1.39442	afm:AFUA_1G13930 Leucine carboxyl methyltransferase superfamily; K00599 [EC:2.1.1.-]
Y699_05027	2.34934	2.16356	1.71957	1.78226	afm:AFUA_1G13400 hypothetical protein; K07059
Y699_05030	1.6873	1.11556	1.46232	1.11291	nfi:NFIA_012150 C4-dicarboxylate/malic acid transporter, putative
Y699_05042	1.79403	1.28344	1.30656	1.27772	afm:AFUA_1G13240 adenosine deaminase (EC:3.5.4.4); K01488 adenosine deaminase [EC:3.5.4.4]
Y699_05084	2.68768	1.81453	1.4229	1.17917	afm:AFUA_1G12830 nitrate reductase NiaD (EC:1.7.1.3); K10534 nitrate reductase (NADPH) [EC:1.7.1.3]
Y699_05099	1.51438	1.04698	1.00269	0.71017	afm:AFUA_1G12670 hypothetical protein; K11566 DASH complex subunit ASK1
Y699_05176	1.5745	1.14844	1.0996	1.1495	afm:AFUA_5G13050 kinesin family protein
Y699_05194	1.70722	1.53539	1.18257	1.01719	afm:AFUA_5G13210 alpha-1,2-mannosyltransferase (Alg2) (EC:2.4.1.-); K03843 alpha-1,3/alpha-1,6-mannosyltransferase [EC:2.4.1.132 2.4.1.-]
Y699_05199	2.01608	1.63599	1.37229	1.51936	afm:AFUA_5G13270 pH signal transduction protein PalH
Y699_05242	1.92022	1.95007	1.1593	1.02893	afm:AFUA_5G13715 integral membrane protein PTH11-like
Y699_05267	1.6487	1.19555	1.17878	1.20309	afm:AFUA_5G14060 Rho GTPase Rho4
Y699_05290	1.48699	1.29002	1.02496	0.894231	afm:AFUA_5G14310 short chain dehydrogenase/reductase family protein
Y699_05293	2.48618	2.26169	1.81472	1.70287	afm:AFUA_5G14330 12-oxophytodienoate reductase (EC:1.3.1.-); K00224 [EC:1.3.1.-]
Y699_05307	1.80388	1.88134	0.854266	1.05696	afm:AFUA_5G14520 integral membrane protein
Y699_05394	3.04947	2.59007	2.30142	1.88707	afm:AFUA_8G07200 amino acid transporter
Y699_05432	2.53349	1.95926	1.53349	1.66307	afm:AFUA_8G06810 hypothetical protein
Y699_05440	1.78498	1.75276	0.665941	1.02893	afm:AFUA_8G06750 UDP-glucose,sterol transferase
Y699_05486	1.54015	1.42624	0.325993	0.697936	afm:AFUA_8G06020 glutamate decarboxylase (EC:4.1.1.15); K01580 glutamate decarboxylase [EC:4.1.1.15]
Y699_05530	2.76574	2.09508	2.28712	2.01719	afm:AFUA_8G05580 acetyl-coA hydrolase Ach1 (EC:2.8.3.8); K01067 acetyl-CoA hydrolase [EC:3.1.2.1]
Y699_05547	1.44901	1.02949	0.755341	0.939198	afm:AFUA_8G05380 hypothetical protein
Y699_05760	1.52004	1.11556	0.325993	0.233049	afm:AFUA_8G02190 hypothetical protein
Y699_05765	3.27509	2.21345	2.83241	2.12282	afm:AFUA_8G02140 ankyrin repeat protein
Y699_05770	2.08753	1.09559	1.29506	0.630989	afm:AFUA_8G02070 glycosyl transferase
Y699_05771	2.09206	1.05266	1.06636	0.797321	nfi:NFIA_095730 GlcNAc-PI de-N-acetylase, putative; K03434 N-acetylglucosaminylphosphatidylinositol deacetylase [EC:3.5.1.89]
Y699_05772	2.47532	1.61796	1.38669	1.08837	afm:AFUA_8G02050 hypothetical protein
Y699_05773	1.68603	1.12521	0.598994	0.329959	afm:AFUA_8G02040 glycosyl transferase (EC:2.4.1.-)
Y699_05795	1.72626	1.40921	1.06636	0.886262	afm:AFUA_8G01800 thiosulfate sulfurtransferase (EC:2.8.1.-); K01011 thiosulfate/3-mercaptopyruvate sulfurtransferase [EC:2.8.1.1 2.8.1.2]
Y699_05806	3.71134	3.0644	2.68571	2.41203	nfi:NFIA_095270 hypothetical protein
Y699_05835	1.49697	1.0638	0.352322	0.852838	afm:AFUA_8G01390 glycosyl hydrolase
Y699_05854	2.79652	1.45173	1.07612	0.71017	afm:AFUA_8G01260 hypothetical protein
Y699_05920	1.67438	1.16181	0.444092	0.601026	afm:AFUA_8G00540 hybrid PKS-NRPS enzyme
Y699_06020	2.20686	2.08941	1.54675	1.75156	afm:AFUA_4G06400 pH signal transduction protein PalA; K12200 programmed cell death 6-interacting protein
Y699_06030	1.42406	0.951501	0.900024	0.979943	afm:AFUA_4G06540 CHL4 family chromosome segregation protein; K11551 central kinetochore subunit Mis15/CHL4
Y699_06037	3.29884	2.9903	2.93049	2.67014	afm:AFUA_4G06620 Glutamate/Leucine/Phenylalanine/Valine dehydrogenase, putative (EC:1.4.1.4); K00262 glutamate dehydrogenase (NADP+) [EC:1.4.1.4]
Y699_06080	1.50866	1.23063	0.653351	0.672382	afm:AFUA_4G07080 dual specificity phosphatase; K14165 dual specificity phosphatase [EC:3.1.3.16 3.1.3.48]
Y699_06099	1.49697	1.1393	0.627023	0.601026	afm:AFUA_4G07270 serine carboxypeptidase (EC:3.4.16.-); K01289 carboxypeptidase [EC:3.4.16.-]
Y699_06178	1.63311	1.60392	1.04095	1.11766	nfi:NFIA_108280 hypothetical protein
Y699_06218	1.80485	1.373	1.12187	1.30616	afm:AFUA_4G08320 tyrosyl-tRNA synthetase, mitochondrial precursor (tyrosine--tRNA ligase) (tyrrs) (EC:6.1.1.1); K01866 tyrosyl-tRNA synthetase [EC:6.1.1.1]
Y699_06219	1.72392	1.51056	0.877747	1.04036	afm:AFUA_4G08330 aspartyl-tRNA synthetase (EC:6.1.1.12); K01876 aspartyl-tRNA synthetase [EC:6.1.1.12]
Y699_06258	2.32422	1.71024	1.83114	1.93202	afm:AFUA_4G08720 lysophospholipase Plb1 (EC:3.1.1.5); K13333 lysophospholipase [EC:3.1.1.5]
Y699_06281	3.32372	2.14022	1.1672	-0.001034	afm:AFUA_4G08960 GPI anchored cell wall protein
Y699_06295	1.63455	1.23436	0.829443	1.13614	afm:AFUA_4G09100 DnaJ domain protein
Y699_06321	3.56892	3.14054	2.31052	2.60734	afm:AFUA_4G09360 ATP synthase subunit ATP9 (EC:3.6.3.14); K02128 F-type H+-transporting ATPase subunit c [EC:3.6.3.14]
Y699_06330	1.4401	1.26997	0.79397	0.992717	afm:AFUA_4G09450 hypothetical protein
Y699_06374	1.29443	0.99868	0.765325	0.72207	afm:AFUA_4G09970 hypothetical protein
Y699_06488	3.10413	2.94127	2.58232	2.41274	afm:AFUA_4G11250 carbonic anhydrase Nce103 (EC:4.2.1.1); K01673 carbonic anhydrase [EC:4.2.1.1]
Y699_06515	2.85334	2.62917	2.31639	2.34139	afm:AFUA_4G11550 hypothetical protein
Y699_06526	1.83124	1.36207	0.745122	0.861438	afm:AFUA_4G11680 hypothetical protein
Y699_06530	3.08135	2.70361	1.69474	1.53947	afm:AFUA_4G11720 phosphatidyl synthase
Y699_06531	2.3016	1.94432	1.6417	1.45272	nfi:NFIA_104490 glycerol dehydrogenase (GldB), putative
Y699_06612	2.55904	2.59737	1.90147	1.95183	afm:AFUA_1G06940 chorismate synthase (EC:4.2.3.5); K01736 chorismate synthase [EC:4.2.3.5]
Y699_06628	2.89118	2.71135	2.06239	2.33884	nfi:NFIA_017910 CBS and PB1 domain protein
Y699_06671	2.56701	2.14022	2.00723	2.19723	afm:AFUA_1G06330 hypothetical protein
Y699_06725	1.49697	1.22687	0.812069	1.08837	afm:AFUA_1G05750 hypothetical protein
Y699_06771	2.21221	1.76277	1.28919	1.60565	afm:AFUA_1G05280 Golgi complex component (Vps8)
Y699_06794	1.33064	1.01743	0.422903	0.787336	afm:AFUA_1G05000 hypothetical protein
Y699_06831	1.47677	0.944322	1.00269	1.00513	afm:AFUA_1G04580 nitrogen permease regulator Npr2
Y699_06840	2.07883	1.89452	1.30939	1.35527	afm:AFUA_1G04490 regulator of gluconeogenesis Rmd5
Y699_06844	2.36002	2.22498	1.56748	1.47609	afm:AFUA_1G04450 siderophore biosynthesis protein
Y699_06898	2.44614	1.97031	2.02169	1.84847	nfi:NFIA_020880 mannosylphosphorylation protein (Mnn4), putative
Y699_06918	1.67959	0.906534	0.235816	0.195261	afm:AFUA_1G03570 acid phosphatase PHOa (EC:3.1.3.2); K01078 acid phosphatase [EC:3.1.3.2]
Y699_06954	1.94904	1.82131	1.06636	1.33856	afm:AFUA_1G03150 c-14 sterol reductase; K00222 delta14-sterol reductase [EC:1.3.1.70]
Y699_07006	1.3189	0.944322	0.979205	0.71017	nfi:NFIA_022000 hypothetical protein
Y699_07039	2.21826	2.29618	1.51281	1.69169	afm:AFUA_1G02270 ARS binding protein Abp2
Y699_07093	1.61091	1.26997	0.960722	1.06768	afm:AFUA_1G01680 branched-chain amino acid aminotransferase (EC:2.6.1.42); K00826 branched-chain amino acid aminotransferase [EC:2.6.1.42]
Y699_07101	2.3554	2.33319	1.6959	1.94766	afm:AFUA_1G01600 deoxyribodipyrimidine photo-lyase Phr1 (EC:4.1.99.3); K01669 deoxyribodipyrimidine photo-lyase [EC:4.1.99.3]
Y699_07110	2.17862	1.35086	0.820843	0.869871	afm:AFUA_1G01490 NACHT domain protein
Y699_07202	1.47883	1.24535	0.755341	0.844064	afm:AFUA_6G04980 cytochrome c mitochondrial import factor (Cyc2), putative (EC:1.7.1.1); K00360 nitrate reductase (NADH) [EC:1.7.1.1]
Y699_07219	1.6873	1.15294	1.23582	1.36871	nfi:NFIA_051350 lysine decarboxylase-like protein; K06966
Y699_07263	2.24126	1.95646	1.44616	1.57217	afm:AFUA_6G04380 molecular chaperone (ABC1); K08869 aarF domain-containing kinase
Y699_07284	1.52376	1.39148	0.846148	0.973412	afm:AFUA_6G04190 hypothetical protein
Y699_07303	2.38474	2.07143	1.64562	1.96611	afm:AFUA_6G03990 GAS2 domain protein
Y699_07324	2.55921	2.5262	1.71957	1.76665	afm:AFUA_6G03770 oxidoreductase (Msc7) (EC:1.2.1.-); K00155 [EC:1.2.1.-]
Y699_07352	2.50012	2.54421	1.17109	1.11291	afm:AFUA_6G03490 phenol 2-monooxygenase
Y699_07353	2.42007	2.27878	1.07126	0.852838	nfi:NFIA_007580 nonribosomal peptide synthase, putative
Y699_07380	2.94876	0.69765	0.914264	0.195261	afm:AFUA_6G03230 cell wall glucanase/allergen F16-like (EC:3.2.1.-); K01238 [EC:3.2.1.-]
Y699_07433	1.69862	1.09045	1.12187	1.18729	afm:AFUA_6G02670 G2-specific protein kinase NimA (EC:2.7.1.-); K08857 NIMA (never in mitosis gene a)-related kinase [EC:2.7.11.1]
Y699_07449	2.10831	2.16443	1.40743	1.48631	afm:AFUA_6G02530 DNA repair protein RAD1; K10848 DNA excision repair protein ERCC-4 [EC:3.1.-.-]
Y699_07471	3.21766	2.90614	2.3383	2.13478	afm:AFUA_6G02280 allergen Asp F3; K14171 alkyl hydroperoxide reductase 1 [EC:1.11.1.15]
Y699_07481	1.37986	1.46937	0.745122	0.852838	afm:AFUA_6G02180 GNAT family acetyltransferase
Y699_07528	2.25284	1.9281	1.50208	1.76239	afm:AFUA_6G00680 hypothetical protein
Y699_07548	2.30775	1.86687	1.4779	1.08329	afm:AFUA_6G00520 hypothetical protein
Y699_07565	1.95937	1.51056	1.02496	0.568841	nfi:NFIA_047470 serine carboxypeptidase (CpdS), putative
Y699_07573	1.81351	1.41902	1.37955	1.28097	afm:AFUA_6G00230 NmrA-like family protein (EC:1.3.1.-); K00224 [EC:1.3.1.-]
Y699_07604	1.86382	1.79045	0.985195	1.16671	afm:AFUA_3G00240 TPR domain protein
Y699_07610	1.87305	1.40672	1.06139	1.32996	afm:AFUA_3G00310 extracellular phytase (EC:3.1.3.8); K01083 3-phytase [EC:3.1.3.8]
Y699_07658	2.549	1.98042	1.68417	1.27114	afm:AFUA_3G03350 nonribosomal peptide synthase SidE (EC:6.3.2.-); K01932 [EC:6.3.2.-]
Y699_07659	2.14221	1.3593	1.39139	1.38686	afm:AFUA_3G03330 mitochondrial enoyl reductase
Y699_07806	1.76521	0.929599	0.444092	0.568841	nfi:NFIA_004450 hypothetical protein
Y699_07826	2.82886	0.929599	1.08091	0.697936	afm:AFUA_3G02640 nucleoside-diphosphate-sugar epimerase family protein
Y699_07827	2.12536	0.0692609	-0.0330294	-0.0679808	afm:AFUA_3G02630 hypothetical protein
Y699_07828	3.06921	0.312299	0.400626	0.299996	afm:AFUA_3G02620 phenol hydroxylase (EC:1.14.13.-); K03380 phenol 2-monooxygenase [EC:1.14.13.7]
Y699_07829	2.25284	1.38628	0.598994	-0.0679808	afm:AFUA_3G02610 MFS transporter
Y699_07830	2.03134	0.684685	-0.179157	-0.545102	act:ACLA_076870 FAD dependent oxidoreductase, putative
Y699_07831	2.46011	1.2965	0.502084	-0.001034	afm:AFUA_3G02600 hypothetical protein
Y699_07832	2.35183	1.60708	1.13471	1.25078	afm:AFUA_3G02590 C6 transcription factor
Y699_07834	2.92163	1.96894	1.31777	0.902056	afm:AFUA_3G02570 polyketide synthase
Y699_07885	2.19118	-0.134859	0.78463	-0.846132	afm:AFUA_3G02040 glycosyl hydrolase
Y699_07937	2.97547	2.69264	2.48511	2.22501	afm:AFUA_3G01440 DUF1212 domain membrane protein
Y699_08017	3.22621	1.67939	2.41146	1.72207	afm:AFUA_3G00710 allergen Asp F4-like
Y699_08018	2.0814	0.628569	1.05129	1.32996	afm:AFUA_3G00690 C6 transcription factor
Y699_08052	1.99403	1.0354	0.201054	0.10811	afm:AFUA_1G12210 NADH oxidase (EC:1.-.-.-); K00540 [EC:1.-.-.-]
Y699_08055	2.25664	1.88301	1.56903	1.63531	afm:AFUA_1G12180 GTP-binding protein Sey1
Y699_08078	2.55612	2.28078	1.80221	2.00939	afm:AFUA_1G11970 mitochondrial dynamin GTPase (Msp1) (EC:3.6.5.5)
Y699_08180	1.81065	1.60708	1.28024	1.25078	afm:AFUA_1G10920 nuclear mRNA splicing factor-associated protein, putative; K13093 HIV Tat-specific factor 1
Y699_08197	1.68857	1.25959	0.979205	1.10326	afm:AFUA_1G10750 prolyl-tRNA synthetase (EC:6.1.1.15); K01881 prolyl-tRNA synthetase [EC:6.1.1.15]
Y699_08203	2.20763	2.00565	1.45833	1.53044	afm:AFUA_1G10690 M protein repeat protein
Y699_08222	1.81446	1.62254	1.22908	1.26781	afm:AFUA_1G10490 F1F0 ATP synthase assembly protein Atp10
Y699_08231	2.42383	2.15562	1.01397	0.755928	afm:AFUA_1G10390 ABC multidrug transporter (EC:3.6.3.-); K01552 [EC:3.6.3.-]
Y699_08236	3.4328	3.20044	2.72176	2.70164	afm:AFUA_1G10350 phosphoglycerate kinase PgkA (EC:2.7.2.3); K00927 phosphoglycerate kinase [EC:2.7.2.3]
Y699_08284	2.01906	1.72488	1.35232	1.61477	afm:AFUA_1G09780 stomatin family protein
Y699_08318	1.34767	1.39406	0.678175	0.64523	afm:AFUA_1G09420 hypothetical protein
Y699_08366	1.91422	1.62254	1.25541	1.5137	afm:AFUA_1G08930 WD repeat protein
Y699_08400	2.16569	1.67537	1.54838	1.19526	afm:AFUA_7G03780 YT521-B-like splicing factor
Y699_08422	1.4333	0.985715	0.235816	0.601026	nfi:NFIA_024970 hypothetical protein
Y699_08433	2.10637	1.63746	1.42507	1.63674	nfi:NFIA_025080 protein kinase C substrate, putative; K08288 protein kinase C substrate 80K-H
Y699_08440	2.75758	2.37649	1.88455	1.87568	afm:AFUA_7G04190 cyclopropane-fatty-acyl-phospholipid synthase (EC:2.1.1.79); K00574 cyclopropane-fatty-acyl-phospholipid synthase [EC:2.1.1.79]
Y699_08471	2.47115	1.91668	1.46033	1.20695	afm:AFUA_7G04510 hypothetical protein
Y699_08486	2.18757	1.57779	1.85986	1.57711	afm:AFUA_7G04670 F1F0 ATP synthase assembly protein Atp11; K07555 ATP synthase mitochondrial F1 complex assembly factor 1
Y699_08492	2.34179	2.21539	1.3122	1.30616	afm:AFUA_7G04730 siderochrome-iron transporter
Y699_08493	2.06303	1.78735	1.17495	1.50412	afm:AFUA_7G04740 hypothetical protein
Y699_08513	1.61545	0.745954	-0.0999762	0.195261	afm:AFUA_7G04930 alkaline serine protease (PR1)/allergen F18-like (EC:3.4.21.-); K01362 [EC:3.4.21.-]
Y699_08549	1.65834	1.58942	0.947947	0.816626	nfi:NFIA_026440 hypothetical protein
Y699_08612	1.90506	1.65613	1.20105	1.40914	nfi:NFIA_027130 hypothetical protein
Y699_08624	1.71921	1.22308	1.00269	0.869871	afm:AFUA_7G06010 hypothetical protein; K09117 hypothetical protein
Y699_08644	1.83124	0.906534	0.268001	0.10811	afm:AFUA_7G06250 DSBA-like thioredoxin domain protein
Y699_08651	1.72157	1.63006	1.1672	1.16247	afm:AFUA_7G06320 C6 transcription factor
Y699_08663	1.59071	1.57947	0.996934	0.902056	afm:AFUA_7G06430 BNR/Asp-box repeat domain protein
Y699_08674	1.65561	1.19959	0.996934	1.24729	afm:AFUA_7G06570 cation diffusion facilitator family metal ion transporter; K03295 cation efflux system protein, CDF family
Y699_08737	2.50769	1.96757	1.53349	1.09339	afm:AFUA_7G00340 metallo-beta-lactamase domain protein
Y699_08742	2.23553	1.94215	1.38904	1.58362	nfi:NFIA_112950 hypothetical protein
Y699_08765	1.85265	1.4672	0.569031	0.476087	afm:AFUA_7G00652 C6 and C2H2 transcription factor RegA-like
Y699_08794	1.63311	0.890447	0.907202	1.0515	afm:AFUA_7G00920 UbiD family decarboxylase
Y699_08795	1.63885	1.04123	1.19006	1.06235	afm:AFUA_7G00930 integral membrane protein
Y699_08798	1.86888	0.958563	0.325993	-0.0679808	afm:AFUA_7G00950 MFS monosaccharide transporter
Y699_08816	1.49499	1.15294	0.960722	1.00513	afm:AFUA_7G01150 LipA and NB-ARC domain protein
Y699_08831	2.74327	2.77566	2.16484	2.28259	afm:AFUA_7G01290 hypothetical protein
Y699_08840	2.28809	1.98175	1.39833	1.47609	afm:AFUA_7G01400 kinesin family protein (BimC); K10398 kinesin family member 11
Y699_08859	1.8672	1.35369	0.973131	1.15819	afm:AFUA_7G01590 cystathionine gamma-synthase (EC:4.4.1.8); K01760 cystathionine beta-lyase [EC:4.4.1.8]
Y699_08869	2.56516	2.4161	1.56592	1.36069	afm:AFUA_7G01700 hypothetical protein
Y699_08898	1.75114	1.36483	1.03036	0.72207	afm:AFUA_7G01990 hypothetical protein
Y699_08939	1.65009	1.3123	0.892725	0.932019	afm:AFUA_7G02420 malate dehydrogenase (EC:1.1.1.38); K00027 malate dehydrogenase (oxaloacetate-decarboxylating) [EC:1.1.1.38]
Y699_09036	1.77883	1.53166	1.12619	1.07295	afm:AFUA_1G15920 26S proteasome-associated ubiquitin C-terminal hydrolase (EC:3.4.19.-); K05610 ubiquitin carboxyl-terminal hydrolase L5 [EC:3.4.19.12]
Y699_09043	2.24657	2.0889	1.42507	1.19919	afm:AFUA_1G15850 C6 transcription factor
Y699_09062	2.13862	1.62405	0.829443	1.20695	afm:AFUA_1G15670 laccase TilA (EC:1.10.3.2); K05909 [EC:1.10.3.2]
Y699_09096	1.43101	0.890447	0.966971	0.998966	nfi:NFIA_010120 choline transport protein, putative
Y699_09169	1.53656	1.17049	1.08091	0.953209	afm:AFUA_4G13570 thiol methyltransferase
Y699_09172	1.93558	1.48632	1.05129	1.17917	nfi:NFIA_102760 C2H2 finger domain protein, putative
Y699_09174	2.9489	2.84277	2.24343	2.47484	afm:AFUA_4G13630 PE repeat family protein
Y699_09191	1.54548	1.12041	0.352322	0.233049	afm:AFUA_4G13800 extracellular sialidase/neuraminidase (EC:3.2.1.18); K01186 sialidase-1 [EC:3.2.1.18]
Y699_09200	1.72974	0.245352	0.4836	0.153868	afm:AFUA_4G13920 extracellular polygalacturonase (EC:3.2.1.15); K01213 galacturan 1,4-alpha-galacturonidase [EC:3.2.1.67]
Y699_09209	2.27873	0.546382	1.45025	0.515596	afm:AFUA_4G14000 tripeptidyl peptidase A; K01279 tripeptidyl-peptidase I [EC:3.4.14.9]
Y699_09217	1.81825	1.67537	0.870061	0.953209	afm:AFUA_4G14080 spherulin 4-like cell surface protein
Y699_09218	1.67174	1.34801	0.444092	0.496291	afm:AFUA_4G14085 cell surface protein
Y699_09219	2.66254	2.06763	1.33936	1.26446	afm:AFUA_4G14090 UDP-glucose 4-epimerase (EC:5.1.3.2); K01784 UDP-glucose 4-epimerase [EC:5.1.3.2]
Y699_09317	1.89962	1.79558	1.1553	1.02893	afm:AFUA_1G17550 HET domain protein
Y699_09325	1.94272	0.799639	0.235816	-0.0679808	nfi:NFIA_112340 hypothetical protein
Y699_09357	1.87305	1.50062	0.765325	0.733652	afm:AFUA_1G17400 peptidase S41 family protein
Y699_09397	1.54015	1.37569	1.02496	0.92472	afm:AFUA_1G17000 Sin3-associated polypeptide Sap18; K14324 histone deacetylase complex subunit SAP18
Y699_09415	2.22162	1.94649	1.35232	1.1495	afm:AFUA_3G14470 Pyridoxal-phosphate dependent enzyme (EC:4.3.1.19); K01754 threonine dehydratase [EC:4.3.1.19]
Y699_09427	2.00642	1.75724	0.723933	0.659018	nfi:NFIA_062680 fungal specific transcription factor, putative
Y699_09438	1.62437	1.16181	0.0761151	0.672382	afm:AFUA_3G14700 polyketide synthase (EC:2.3.1.-); K00680 [EC:2.3.1.-]
Y699_09439	2.77395	0.914359	0.444092	0.195261	afm:AFUA_3G14710 toxin biosynthesis proten (Fum3)
Y699_09471	1.97932	1.50662	0.78463	0.816626	afm:AFUA_3G15050 flavin-binding monooxygenase
Y699_09488	1.417	1.11556	0.928053	0.825966	afm:AFUA_3G15230 general amidase (EC:3.5.1.-); K01463 [EC:3.5.1.-]
Y699_09502	2.5638	2.28576	2.02115	2.08329	aor:AOR_1_1106074 AO090038000137; reverse transcriptase
Y699_04545	2.29127	2.11799	1.63108	1.38686	afm:AFUA_6G14300 FAD binding domain protein
Y699_08517	1.5843	1.17477	0.960722	0.568841	afm:AFUA_7G04970 metalloreductase (EC:1.16.1.7); K00521 ferric-chelate reductase [EC:1.16.1.7]
Y699_02226	3.14935	2.93981	2.63986	2.4016	afm:AFUA_2G16520 phospholipase D (PLD) (EC:3.1.4.4); K01115 phospholipase D [EC:3.1.4.4]
Y699_05615	2.01308	1.83642	1.15126	0.861438	afm:AFUA_8G04650 3-hydroxyanthranilate 3,4-dioxygenase Bna1 (EC:1.13.11.6); K00452 3-hydroxyanthranilate 3,4-dioxygenase [EC:1.13.11.6]
Y699_01370	2.22716	2.13465	1.69821	1.52862	afm:AFUA_3G11850 hypothetical protein
Y699_06199	1.64591	1.56237	0.996934	0.80708	afm:AFUA_4G08130 mitochondrial hypoxia responsive domain protein
Y699_04522	1.41937	1.14844	0.954381	0.672382	afm:AFUA_6G14050 FAD binding domain protein (EC:1.5.3.-); K00309 [EC:1.5.3.-]
Y699_06359	2.68615	2.67023	2.12144	1.98638	afm:AFUA_4G09810 hypothetical protein
Cluster8
Y699_05188	1.01188	0.745954	1.06636	1.51936	afm:AFUA_5G13150 hypothetical protein
Y699_07258	0.967461	0.628569	1.04615	1.60103	nfi:NFIA_050960 mitochondrion biogenesis protein Mmm1, putative
Y699_03068	1.52562	0.992246	1.57519	2.07242	afm:AFUA_2G02750 S-adenosylmethionine-dependent methyltransferase, putative
Y699_03857	1.67829	1.65893	1.85667	2.39015	nfi:NFIA_052630 von Willebrand and RING finger domain protein
Y699_03968	1.85438	1.52411	1.91983	2.30951	afm:AFUA_6G08100 nucleotide-sugar transporter
Y699_04014	1.28165	0.972351	1.29796	1.64941	afm:AFUA_6G08550 C6 transcription factor
Y699_04035	1.12768	0.856367	1.1553	1.52122	afm:AFUA_6G08770 ankyrin repeat protein
Y699_04462	1.55595	1.571	1.7261	2.22685	nfi:NFIA_059370 nuclear mRNA splicing factor, putative; K12830 splicing factor 3B subunit 3
Y699_04796	1.82479	1.62405	1.94404	2.46795	afm:AFUA_2G02350 MYB DNA-binding domain protein
Y699_04977	1.93702	1.84103	2.12447	2.76782	afm:AFUA_1G13900 DNA-directed RNA polymerase I subunit (Rpa190), putative (EC:2.7.7.6); K02999 DNA-directed RNA polymerase I subunit A1 [EC:2.7.7.6]
Y699_05514	1.58268	1.73437	1.82774	2.38737	afm:AFUA_8G05720 DUF567 domain protein
Y699_05781	0.601705	0.342262	0.765325	1.45053	afm:AFUA_8G01960 hypothetical protein
Y699_06065	1.67174	1.69509	1.79673	2.17298	afm:AFUA_4G06930 methionine aminopeptidase, type II (EC:3.4.11.18); K01265 methionyl aminopeptidase [EC:3.4.11.18]
Y699_06260	1.36406	1.63304	1.78274	2.70775	afm:AFUA_4G08740 MFS multidrug transporter
Y699_06514	1.35045	1.43334	1.53181	2.07815	afm:AFUA_4G11540 glycerol kinase (EC:2.7.1.30); K00864 glycerol kinase [EC:2.7.1.30]
Y699_06769	1.24445	1.32151	1.43574	2.02602	afm:AFUA_1G05300 capsular associated protein
Y699_06796	1.24797	1.17477	1.36739	1.81283	afm:AFUA_1G04980 RNA polymerase III transcription factor TFIIIC subunit (Tfc4)
Y699_06808	1.54015	1.67805	1.85104	2.61716	afm:AFUA_1G04840 pre-rRNA processing protein Mrd1
Y699_06863	1.7705	1.75388	1.96135	2.58555	afm:AFUA_1G04240 small nucleolar ribonucleoprotein complex subunit Utp14, putatrive; K14567 U3 small nucleolar RNA-associated protein 14
Y699_06991	1.38243	1.30919	1.50748	1.93991	afm:AFUA_1G02800 class V chitinase (EC:3.2.1.14); K01183 chitinase [EC:3.2.1.14]
Y699_07200	0.910422	0.809624	1.02496	1.38175	afm:AFUA_6G05000 Glycosyl hydrolases family 32 superfamily (EC:3.2.1.26); K01193 beta-fructofuranosidase [EC:3.2.1.26]
Y699_07838	1.03536	1.0638	1.16327	1.55181	nfi:NFIA_004080 polyketide synthase, putative
Y699_08326	1.33639	1.22687	1.51457	2.16881	afm:AFUA_1G09320 nucleolus protein required for cell viability
Y699_08500	0.853517	0.979084	1.07612	1.73365	afm:AFUA_7G04820 C6 transcription factor
Y699_08558	1.44235	1.45621	1.59316	2.00082	afm:AFUA_7G05330 hypothetical protein
Y699_08604	1.18393	1.26654	1.36739	1.86399	nfi:NFIA_027050 ribonucleoprotein, putative
Y699_08679	1.02961	0.643292	1.02496	1.40184	nfi:NFIA_027900 hypothetical protein
Y699_08884	1.15887	1.1393	1.30085	1.6737	afm:AFUA_7G01850 DNA-directed RNA polymerase III subunit Rpc34 (EC:2.7.7.6); K03025 DNA-directed RNA polymerase III subunit C34 [EC:2.7.7.6]
Y699_09145	1.00581	0.951501	1.23582	1.89344	afm:AFUA_1G14770 tRNA dihydrouridine synthase; K05544 tRNA-dihydrouridine synthase 3 [EC:1.-.-.-]
Y699_09403	1.06836	1.12041	1.30939	1.90822	afm:AFUA_1G16940 DEAD/DEAH box helicase (EC:3.6.1.-); K01529 [EC:3.6.1.-]
Y699_09476	0.939877	1.13465	1.20105	1.98124	afm:AFUA_3G15090 adenosine deaminase family protein (EC:3.5.4.4); K01488 adenosine deaminase [EC:3.5.4.4]
Y699_09497	1.51816	1.38365	1.59463	2.07032	afm:AFUA_3G15340 hypothetical protein
Y699_09532	0.585911	0.581144	0.803114	1.56717	pcs:Pc24g02420 Pc24g02420
Y699_00226	1.26514	1.27338	1.41413	1.98956	afm:AFUA_5G02610 cytochrome P450 (EC:1.14.-.-); K00517 [EC:1.14.-.-]
Y699_00244	1.63455	1.55356	1.74718	2.12188	afm:AFUA_5G02790 amino acid permease
Y699_00252	0.534759	0.370291	0.734656	1.48225	afm:AFUA_5G02890 hypothetical protein
Y699_00467	1.40497	1.4672	1.58427	2.12142	afm:AFUA_5G06140 histone acetyltransferase; K07739 elongator complex protein 3 [EC:2.3.1.48]
Y699_00496	1.3189	1.04698	1.39371	1.8765	nfi:NFIA_036670 C6 finger domain protein, putative
Y699_00544	0.722749	0.546382	0.829443	1.56041	afm:AFUA_5G08730 hypothetical protein
Y699_00713	0.844743	0.819383	0.985195	1.43033	afm:AFUA_5G08680 mitochondrial GTPase (YlqF); K06948
Y699_00737	1.55075	1.4472	1.8094	2.58054	afm:AFUA_5G08960 triglyceride lipase-cholesterol esterase (EC:3.1.1.-); K01066 esterase / lipase [EC:3.1.1.-]
Y699_00797	0.902735	0.809624	0.985195	1.3442	afm:AFUA_5G09560 ankyrin repeat protein (Yar1)
Y699_00931	1.02961	1.04698	1.26175	1.90128	afm:AFUA_5G11050 ATP dependent RNA helicase (Dbp7) (EC:3.6.1.-); K01529 [EC:3.6.1.-]
Y699_01054	1.26176	1.19959	1.34459	1.70654	afm:AFUA_5G12310 pseudouridine synthase (EC:4.2.1.70); K03177 tRNA pseudouridine synthase B [EC:5.4.99.12]
Y699_01084	1.5923	1.56929	1.70507	2.09038	afm:AFUA_1G07700 MFS monosaccharide transporter
Y699_01287	1.54194	1.59753	1.71957	2.26915	afm:AFUA_3G12710 hypothetical protein
Y699_01308	1.23373	1.27338	1.43574	2.01301	afm:AFUA_3G12490 protein arginine methyltransferase RmtB; K11436 protein arginine N-methyltransferase 3 [EC:2.1.1.-]
Y699_01410	1.10394	1.29971	1.34718	2.0515	afm:AFUA_3G11450 hypothetical protein
Y699_01759	1.56617	1.32151	1.62018	2.14064	afm:AFUA_3G07940 phosphoinositide-specific phospholipase C (EC:3.1.4.-); K01128 [EC:3.1.4.-]
Y699_01845	1.35867	1.19959	1.40517	1.77712	afm:AFUA_3G07020 annexin ANXC4
Y699_02123	0.233729	0.508594	0.640386	1.69043	afm:AFUA_2G17580 conidial pigment biosynthesis scytalone dehydratase Arp1
Y699_02345	1.20763	1.19959	1.33672	1.72089	afm:AFUA_2G15230 cytochrome P450 benzoate 4-monooxygenase (EC:1.14.13.12); K07824 benzoate 4-monooxygenase [EC:1.14.13.12]
Y699_02470	1.88127	1.70525	1.94404	2.3037	afm:AFUA_2G14030 arginyl-tRNA synthetase (EC:6.1.1.19); K01887 arginyl-tRNA synthetase [EC:6.1.1.19]
Y699_02471	1.25492	1.44263	1.46626	2.25836	afm:AFUA_2G14020 ABC transporter
Y699_02794	1.21145	0.914359	1.24572	1.64383	afm:AFUA_2G10420 branched-chain amino acid aminotransferase, cytosolic (EC:2.6.1.42); K00826 branched-chain amino acid aminotransferase [EC:2.6.1.42]
Y699_02830	2.18393	2.15025	2.33433	2.85578	afm:AFUA_2G10010 nonsense-mediated mRNA decay protein (Nmd5)
Y699_02874	2.64745	2.46086	2.68405	3.11329	afm:AFUA_2G09490 eukaryotic translation initiation factor subunit eIF-4F; K03260 translation initiation factor eIF-4F
Y699_03128	1.15018	1.28011	1.28024	1.74826	afm:AFUA_2G03410 hypothetical protein
Y699_03182	-0.146483	0.0692609	0.422903	3.12686	afm:AFUA_2G03980 alpha-1,3-glucanase/mutanase (EC:3.2.1.-); K01238 [EC:3.2.1.-]
Y699_03183	-0.0673015	-0.0556778	0.569031	2.91946	afm:AFUA_2G03980 alpha-1,3-glucanase/mutanase (EC:3.2.1.-); K01238 [EC:3.2.1.-]
Y699_03233	0.745612	0.597535	0.966971	1.75917	afm:AFUA_2G04535 hypothetical protein
Y699_03235	1.45558	1.27676	1.53685	1.97669	afm:AFUA_2G04550 MFS sugar transporter
Y699_03319	1.35867	1.41168	1.51632	1.99335	nfi:NFIA_082180 hypothetical protein
Y699_03758	0.999645	1.13465	1.14718	1.56549	afm:AFUA_4G00420 hypothetical protein
Y699_03908	0.756607	0.527899	0.812069	1.60103	afm:AFUA_6G07490 WD repeat protein
Y699_04246	1.47261	1.48839	1.65463	2.36123	nfi:NFIA_056820 dead box ATP-dependent rna helicase; K01529 [EC:3.6.1.-]
Y699_04407	1.89412	1.7402	1.94924	2.35335	afm:AFUA_6G12820 MAP kinase MpkB (EC:2.7.11.1); K04371 extracellular signal-regulated kinase 1/2 [EC:2.7.11.24]
Y699_04471	2.0731	2.09661	2.19559	2.62148	afm:AFUA_6G13510 hypothetical protein
Y699_04679	1.24445	1.10067	1.268	1.64101	afm:AFUA_2G01110 hypothetical protein
Y699_04724	1.14132	1.24896	1.30656	1.69918	nfi:NFIA_033920 hypothetical protein
Y699_04845	1.81446	1.74366	1.89419	2.41798	afm:AFUA_4G13050 hypothetical protein
Y699_04922	1.60787	1.04123	1.48923	2.15819	afm:AFUA_1G14450 exo-beta-1,3-glucanase Exg0 (EC:3.2.1.58); K01210 glucan 1,3-beta-glucosidase [EC:3.2.1.58]
Y699_04929	1.06836	1.01127	1.13891	1.73479	afm:AFUA_1G14360 C6 transcription factor
Y699_04993	1.91497	1.96826	2.02224	2.48408	afm:AFUA_1G13730 5'->3' exoribonculease Dhp1 (EC:3.1.11.-); K12619 5'-3' exoribonuclease 2 [EC:3.1.13.-]
Y699_05214	1.27182	1.29002	1.34198	1.74936	nfi:NFIA_073620 hypothetical protein
Y699_05630	0.798	0.799639	0.900024	1.64802	afm:AFUA_8G04490 hypothetical protein
Y699_05726	1.55422	0.710239	1.29213	1.60103	afm:AFUA_8G02530 extracellular lipase (EC:3.1.1.3); K01046 triacylglycerol lipase [EC:3.1.1.3]
Y699_06060	0.686026	0.838269	1.04095	2.28484	afm:AFUA_4G06880 HLH DNA binding domain protein
Y699_06142	1.56448	1.41902	1.68178	2.28484	afm:AFUA_4G07540 small nucleolar ribonucleoprotein complex subunit, putative; K14555 U3 small nucleolar RNA-associated protein 13
Y699_06343	1.48699	1.61333	1.71294	2.66024	afm:AFUA_4G09600 GPI anchored protein
Y699_06458	1.42172	1.22308	1.44821	1.96878	afm:AFUA_4G10860 hypothetical protein
Y699_06485	1.85003	1.64474	1.85986	2.32764	afm:AFUA_4G11220 xanthine dehydrogenase HxA (EC:1.17.1.4); K00106 xanthine dehydrogenase/oxidase [EC:1.17.1.4 1.17.3.2]
Y699_06599	2.24481	2.08473	2.25349	2.71735	afm:AFUA_1G07090 hypothetical protein
Y699_06641	0.40982	0.527899	0.665941	1.92102	afm:AFUA_1G06650 actin filament organization protein App1-like
Y699_06868	0.993396	0.581144	0.907202	1.46136	afm:AFUA_1G04160 aspartate aminotransferase (EC:2.6.1.1); K00813 aspartate aminotransferase [EC:2.6.1.1]
Y699_06971	0.745612	0.710239	0.820843	1.67501	afm:AFUA_1G03000 MYND domain protein
Y699_07252	1.24445	0.890447	1.29213	1.89344	afm:AFUA_6G04490 camp independent regulatory protein
Y699_07412	1.55595	1.43801	1.62973	2.11148	afm:AFUA_6G02860 isocitrate lyase (EC:4.1.3.1); K01637 isocitrate lyase [EC:4.1.3.1]
Y699_07795	0.798	0.508594	0.820843	1.41869	afm:AFUA_3G02910 dihydroxy-acetone synthase (EC:2.2.1.3); K00615 transketolase [EC:2.2.1.1]
Y699_07852	0.886941	1.01743	0.996934	1.44612	nfi:NFIA_003510 CBF/NF-Y family transcription factor, putative
Y699_07941	1.79204	1.58613	1.84286	2.78622	afm:AFUA_3G01400 ABC multidrug transporter (EC:3.6.3.-); K01552 [EC:3.6.3.-]
Y699_07947	1.06836	0.937023	1.12187	1.5118	afm:AFUA_3G01350 proteinase
Y699_08240	1.8957	1.78838	1.97435	2.48408	afm:AFUA_1G10310 RNase L inhibitor of the ABC superfamily; K06174 ATP-binding cassette, sub-family E, member 1
Y699_08291	1.19594	1.23063	1.29213	1.74046	afm:AFUA_1G09700 ankyrin repeat protein; K06867
Y699_08454	1.4599	1.1574	1.41854	1.77712	afm:AFUA_7G04330 Ste20-like serine/threonine protein kinase (EC:2.7.11.1); K08282 non-specific serine/threonine protein kinase [EC:2.7.11.1]
Y699_08598	1.48088	1.52411	1.61183	2.38636	afm:AFUA_7G05752 AAA family ATPase (EC:3.6.1.-); K01529 [EC:3.6.1.-]
Y699_08856	1.46418	1.16617	1.45431	1.92546	afm:AFUA_7G01550 mitochondrial exoribonuclease Cyt-4 (EC:3.1.-.-); K01175 [EC:3.1.-.-]
Y699_08917	1.85265	1.80665	1.8823	2.35417	nfi:NFIA_114910 zinc knuckle domain protein; K09250 cellular nucleic acid-binding protein
Y699_09017	1.4663	1.30605	1.46232	2.13205	afm:AFUA_1G16290 ATP dependent RNA helicase (Rok1) (EC:3.6.1.-); K01529 [EC:3.6.1.-]
Y699_09038	1.89015	1.67268	1.88154	2.27707	afm:AFUA_1G15900 importin beta-2 subunit
Y699_09057	2.23337	2.01374	2.25413	2.69181	afm:AFUA_1G15720 importin beta-1 subunit; K14293 importin subunit beta-1
Y699_09175	0.886941	0.527899	0.907202	1.54126	afm:AFUA_4G13660 MFS multidrug resistance transporter
Y699_09276	0.734331	0.865141	0.914264	1.53408	afm:AFUA_4G14680 C6 transcription factor
Y699_09283	0.552487	0.734373	0.701656	1.76453	afm:AFUA_4G14770 squalene-hopene-cyclase (EC:5.4.99.7); K01852 lanosterol synthase [EC:5.4.99.7]
Y699_09513	1.28488	1.42144	1.4779	2.20231	afm:AFUA_1G00740 hypothetical protein
Y699_00051	0.939877	1.10569	1.07126	1.65902	afm:AFUA_5G00790 ABC multidrug transporter
Y699_00130	-0.146483	-0.231769	0.0249626	1.63243	nfi:NFIA_040480 geranylgeranyl pyrophosphate synthase
Y699_00236	1.97211	1.83919	2.0173	2.58668	afm:AFUA_5G02720 phosphoribosylformylglycinamidine synthase (EC:6.3.5.3); K01952 phosphoribosylformylglycinamidine synthase [EC:6.3.5.3]
Y699_00456	0.686026	0.527899	0.678175	1.5587	afm:AFUA_5G06030 hypothetical protein
Y699_00677	1.385	1.26308	1.41854	1.8342	afm:AFUA_5G08300 alpha-actinin, sarcomeric (f-actin cross linking protein)
Y699_00747	0.80776	1.01743	1.00269	1.62662	afm:AFUA_5G09060 RNA binding protein; K12849 pre-mRNA-splicing factor 38A
Y699_00917	1.58912	1.49658	1.62293	2.09884	afm:AFUA_5G10890 DNA replication licensing factor Mcm6; K02542 minichromosome maintenance protein 6
Y699_00974	1.83033	1.62857	1.8191	2.34476	afm:AFUA_5G11470 MYB DNA binding protein (Tbf1)
Y699_01168	1.80583	1.64474	1.79212	2.21758	afm:AFUA_3G14010 DNA replication licensing factor Mcm2; K02540 minichromosome maintenance protein 2
Y699_01229	1.26514	1.18736	1.31777	1.76025	afm:AFUA_3G13350 pseudouridylate synthase 3
Y699_01235	1.12303	1.02949	1.20105	1.95596	nfi:NFIA_064070 DEAD/DEAH box helicase (Sbp4), putative
Y699_01336	0.71085	0.508594	0.765325	1.50217	afm:AFUA_3G12210 carboxypeptidase Y (EC:3.4.16.5); K13289 cathepsin A (carboxypeptidase C) [EC:3.4.16.5]
Y699_01353	1.19594	0.965511	1.13471	1.53408	afm:AFUA_3G12030 PHD transcription factor
Y699_01358	2.17116	2.28806	2.31583	2.93361	afm:AFUA_3G11970 C2H2 transcription factor PacC
Y699_01411	1.82013	1.84469	1.84368	2.28	afm:AFUA_3G11440 glutamyl-tRNA(Gln) amidotransferase, B subunit (EC:6.3.5.-); K02434 aspartyl-tRNA(Asn)/glutamyl-tRNA (Gln) amidotransferase subunit B [EC:6.3.5.6 6.3.5.7]
Y699_01472	1.82293	1.89045	1.87775	2.63603	afm:AFUA_3G10790 hypothetical protein
Y699_01483	0.862117	0.873741	0.907202	1.37918	nfi:NFIA_066610 hypothetical protein
Y699_01549	2.00212	1.72005	1.97557	2.36685	afm:AFUA_3G10030 forkhead domain protein
Y699_01710	1.48496	1.14844	1.38669	2.19289	afm:AFUA_3G08250 hypothetical protein
Y699_01830	1.13682	1.0354	1.15126	1.54303	afm:AFUA_3G07180 pantothenate kinase (EC:2.7.1.33); K09680 type II pantothenate kinase [EC:2.7.1.33]
Y699_01837	1.42172	1.40672	1.47212	1.92398	afm:AFUA_3G07120 MFS transporter
Y699_01862	1.11359	1.06926	1.14306	1.58523	nfi:NFIA_070400 hypothetical protein
Y699_01986	1.62141	1.62102	1.73466	2.33054	afm:AFUA_3G05490 pre-rRNA processing protein Utp22; K14544 U3 small nucleolar RNA-associated protein 22
Y699_02015	1.59546	1.42862	1.58427	2.15733	afm:AFUA_3G04200 N2,N2-dimethylguanosine tRNA methyltransferase; K00555 tRNA (guanine-N2-)-methyltransferase [EC:2.1.1.32]
Y699_02023	1.37726	1.61022	1.65207	2.25008	afm:AFUA_3G04110 rRNA processing protein Bystin
Y699_02177	0.902735	1.20756	1.22908	2.20463	afm:AFUA_2G16985 integral membrane protein
Y699_02259	1.417	1.07466	1.32053	1.86736	afm:AFUA_2G16140 DEAD/DEAH box helicase (EC:3.6.-.-)
Y699_02404	1.70109	1.7747	1.77412	2.57217	nfi:NFIA_089880 hypothetical protein
Y699_02456	1.15887	0.985715	1.12187	1.52862	afm:AFUA_2G14180 HEAT repeat protein
Y699_02459	1.29443	1.39662	1.37473	2.33998	afm:AFUA_2G14150 endo-arabinanase
Y699_02461	2.09457	1.99996	2.1073	2.5616	afm:AFUA_2G14130 ubiquitin C-terminal hydrolase (EC:3.1.2.15); K11835 ubiquitin carboxyl-terminal hydrolase 4/11/15 [EC:3.1.2.15]
Y699_02631	2.05217	1.89776	2.03409	2.43558	afm:AFUA_2G12360 WD repeat protein
Y699_02680	1.9004	1.87459	2.0195	2.78531	afm:AFUA_2G11730 Protein kinase domain-containing protein
Y699_02687	1.60939	1.51448	1.63108	2.05423	afm:AFUA_2G11640 hypothetical protein
Y699_02747	1.07363	1.1832	1.12619	1.67631	afm:AFUA_2G10960 alcohol dehydrogenase (EC:1.1.1.1)
Y699_02782	1.21901	0.757235	1.03569	1.94696	afm:AFUA_2G10560 amino acid permease
Y699_02825	2.164	1.80665	2.10414	2.73729	afm:AFUA_2G10070 carbamoyl-phosphate synthase, large subunit (EC:6.3.5.5); K01955 carbamoyl-phosphate synthase large subunit [EC:6.3.5.5]
Y699_02906	0.932699	1.35086	1.3574	2.65232	afm:AFUA_2G09110 phenylalanine ammonia-lyase (EC:4.3.1.5)
Y699_02915	1.17985	0.710239	1.01397	1.69669	afm:AFUA_2G09000 hypothetical protein
Y699_03065	0.745612	0.48839	0.653351	1.43717	afm:AFUA_2G02720 hypothetical protein
Y699_03131	1.43558	1.19555	1.34459	1.89502	afm:AFUA_2G03440 F-box domain protein
Y699_03153	2.20493	2.25466	2.33698	3.08887	afm:AFUA_2G03700 HMG-CoA reductase; K00021 hydroxymethylglutaryl-CoA reductase (NADPH) [EC:1.1.1.34]
Y699_03291	1.65009	1.41168	1.57366	2.00451	nfi:NFIA_081870 hypothetical protein
Y699_03312	1.14577	0.838269	1.10864	1.56211	afm:AFUA_2G05360 C6 transcription factor
Y699_03544	0.917975	0.914359	0.921213	1.37918	afm:AFUA_4G03510 amino acid permease family protein
Y699_03660	1.66643	1.59753	1.67818	2.11004	afm:AFUA_4G01392 C6 transcription factor
Y699_03775	-0.243393	0.0692609	-0.0999762	2.00451	afm:AFUA_4G00230 oxidoreductase, 2OG-Fe(II) oxygenase family
Y699_03963	1.36406	1.46284	1.46033	2.11291	afm:AFUA_6G08020 ABC transporter
Y699_04034	1.32186	1.09559	1.35232	2.13296	afm:AFUA_6G08760 proline oxidase PrnD (EC:1.5.3.-); K00309 [EC:1.5.3.-]
Y699_04383	1.20763	1.04698	1.18633	1.73707	nfi:NFIA_058510 mitochondrial carrier protein, putative; K03454 mitochondrial carrier protein, MC family
Y699_04446	2.00642	1.68862	1.91356	2.44457	afm:AFUA_6G13260 RanBP1 domain protein
Y699_04695	1.20377	1.04123	1.13891	1.81568	afm:AFUA_2G01290 polyketide synthase
Y699_04992	2.23155	1.96551	2.13387	2.61851	afm:AFUA_1G13740 pentafunctional polypeptide (AroM) (EC:1.1.1.25); K13830 pentafunctional AROM polypeptide [EC:4.2.3.4 4.2.1.10 1.1.1.25 2.7.1.71 2.5.1.19]
Y699_05060	1.94764	1.7402	1.88455	2.32207	afm:AFUA_1G13060 regulator of nonsense transcripts; K14326 regulator of nonsense transcripts 1 [EC:3.6.4.-]
Y699_05667	2.35649	2.2036	2.38763	3.18854	afm:AFUA_8G04130 C6 transcription factor (Ctf1B)
Y699_05712	0.835789	0.657533	0.775085	1.5156	afm:AFUA_8G02700 repressor protein
Y699_06169	0.826645	0.757235	0.775085	2.23124	afm:AFUA_4G07810 L-serine dehydratase (EC:4.3.1.19); K01754 threonine dehydratase [EC:4.3.1.19]
Y699_06451	1.77364	1.64039	1.70051	2.41394	afm:AFUA_4G10790 phosphoribosyl diphosphate synthase isoform 4; K00948 ribose-phosphate pyrophosphokinase [EC:2.7.6.1]
Y699_06563	1.07883	0.799639	1.00269	1.45272	afm:AFUA_4G12100 RWD domain protein (Gir2)
Y699_06843	1.51816	1.35369	1.51104	2.14332	afm:AFUA_1G04460 lysyl-tRNA synthetase (EC:6.1.1.6); K04567 lysyl-tRNA synthetase, class II [EC:6.1.1.6]
Y699_06862	1.76307	1.61022	1.71182	2.51541	afm:AFUA_1G04260 endo-1,3-beta-glucanase Engl1 (EC:3.2.1.6); K01180 endo-1,3(4)-beta-glucanase [EC:3.2.1.6]
Y699_06887	1.59546	1.58777	1.61323	2.05641	afm:AFUA_1G03920 DNA replication licensing factor Mcm3; K02541 minichromosome maintenance protein 3
Y699_07038	1.36137	1.38101	1.36739	1.86144	afm:AFUA_1G02280 hypothetical protein
Y699_07250	0.987056	0.992246	1.04095	1.66575	afm:AFUA_6G04510 O-sialoglycoprotein endopeptidase (EC:3.4.24.57); K01409 O-sialoglycoprotein endopeptidase [EC:3.4.24.57]
Y699_07351	0.902735	0.929599	0.928053	1.40429	afm:AFUA_6G03500 hypothetical protein
Y699_07394	0.835789	0.922046	0.907202	1.42104	afm:AFUA_6G03080 ABC multidrug transporter
Y699_07495	0.798	0.819383	0.870061	1.65766	afm:AFUA_6G02050 hypothetical protein
Y699_07592	1.2784	0.965511	1.12619	1.76025	nfi:NFIA_099350 ABC transporter, putative
Y699_08038	1.90118	1.56411	1.75635	2.38406	afm:AFUA_1G12390 G2/M phase checkpoint control protein Sum2
Y699_08112	0.817305	0.597535	0.755341	1.38175	afm:AFUA_1G11620 C6 transcription factor QutA
Y699_08178	1.64731	1.39917	1.52499	2.03582	afm:AFUA_1G10940 MAP kinase kinase kinase SskB (EC:2.7.1.-); K11230 mitogen-activated protein kinase kinase kinase [EC:2.7.11.25]
Y699_08186	1.94764	1.66448	1.82084	2.25424	afm:AFUA_1G10860 nuclear pore complex protein Nup107; K14301 nuclear pore complex protein Nup107
Y699_08238	1.19594	1.17049	1.22224	1.71735	nfi:NFIA_015350 hypothetical protein
Y699_08331	0.698615	0.657533	0.690074	1.82873	afm:AFUA_1G09270 transmembrane glycoprotein
Y699_08338	1.54724	1.49861	1.57058	2.21758	afm:AFUA_1G09210 AAA family ATPase/60S ribosome export protein Rix7, putative; K14571 ribosome biogenesis ATPase
Y699_08455	1.10394	0.951501	1.05129	1.5156	afm:AFUA_7G04340 C6 transcription factor
Y699_08592	1.89727	2.07412	2.03356	2.46963	afm:AFUA_7G05670 ribose phosphate diphosphokinase Prs1; K00948 ribose-phosphate pyrophosphokinase [EC:2.7.6.1]
Y699_08672	0.233729	-0.356708	0.0249626	1.83511	afm:AFUA_7G06540 threonine aldolase (EC:4.1.2.-); K01620 threonine aldolase [EC:4.1.2.5]
Y699_08931	0.862117	0.856367	0.775085	1.92692	afm:AFUA_7G02320 hypothetical protein
Y699_09157	0.853517	0.958563	0.854266	1.51748	afm:AFUA_4G13430 hypothetical protein
Y699_09158	1.34767	1.27338	1.28024	1.76132	afm:AFUA_4G13440 chromatin remodeling complex subunit (Chd3)
Y699_00093	0.0576373	0.342262	0.201054	2.03525	nfi:NFIA_040900 hypothetical protein
Y699_00227	1.07363	0.890447	0.928053	1.77296	nfi:NFIA_039460 sporulation-specific N-formyltyrosine oxidase Dit2, putative
Y699_00229	-0.544423	0.011269	-0.276067	1.77087	afm:AFUA_5G02640 O-methyltransferase (EC:2.1.1.-); K00599 [EC:2.1.1.-]
Y699_00232	-0.146483	-0.134859	-0.0999762	2.33941	afm:AFUA_5G02660 pyoverdine/dityrosine biosynthesis protein
Y699_00280	1.17574	1.19148	1.18633	1.81378	afm:AFUA_5G03180 translation initiation factor eIF4E3; K03259 translation initiation factor eIF-4E
Y699_00312	0.767331	0.613329	0.627023	1.49826	afm:AFUA_5G03540 thioredoxin reductase (EC:1.-.-.-); K00540 [EC:1.-.-.-]
Y699_00345	1.19197	1.04698	1.15126	1.62516	afm:AFUA_5G03900 2Fe-2S iron-sulfur cluster binding domain protein
Y699_00425	0.974091	1.1574	1.06636	1.7843	ang:ANI_1_310154 An17g02180; hypothetical protein
Y699_00992	1.42639	1.12041	1.23582	1.92102	nfi:NFIA_075600 leucine carboxyl methyltransferase
Y699_01028	0.925399	0.581144	0.712937	1.38175	nfi:NFIA_075260 hypothetical protein
Y699_01045	1.07363	0.99868	1.03569	1.49033	afm:AFUA_5G12200 phosducin
Y699_01074	0.939877	0.710239	0.854266	1.29688	afm:AFUA_5G12500 hypothetical protein
Y699_01136	1.65834	1.42144	1.51281	2.16797	afm:AFUA_3G14370 DNA-directed RNA polymerase III largest subunit, putative (EC:2.7.7.6); K03018 DNA-directed RNA polymerase III subunit C1 [EC:2.7.7.6]
Y699_01161	1.54015	1.50263	1.44202	2.46094	afm:AFUA_3G14090 C2H2 finger domain protein
Y699_01217	1.43558	1.43568	1.37955	1.86229	afm:AFUA_3G13470 sulfate transporter
Y699_01255	1.55422	1.26308	1.40517	1.85888	afm:AFUA_3G13060 ubiquitin conjugating enzyme (EC:6.3.2.19); K10581 ubiquitin-conjugating enzyme E2 O [EC:6.3.2.19]
Y699_01262	0.330639	0.39662	0.235816	1.8405	afm:AFUA_3G12982 extracellular serine rich protein
Y699_01334	0.19594	0.546382	0.235816	1.82965	nfi:NFIA_065070 C6 zinc finger domain protein
Y699_01354	1.27512	1.17049	1.21178	1.79036	afm:AFUA_3G12020 sigma-70 region 2 family protein
Y699_01562	1.55938	1.57271	1.48736	2.00696	afm:AFUA_3G09900 GTPase activating protein Sar1
Y699_02124	0.767331	0.838269	0.78463	2.1186	afm:AFUA_2G17560 conidial pigment biosynthesis 1,3,6,8-tetrahydroxynaphthalene reductase Arp2; K00059 3-oxoacyl-[acyl-carrier protein] reductase [EC:1.1.1.100]
Y699_02341	0.974091	1.00502	0.812069	2.08988	afm:AFUA_2G15280 hypothetical protein
Y699_02342	-0.146483	-0.0556778	-0.0999762	1.67631	nfi:NFIA_090510 hypothetical protein
Y699_02394	-0.000354674	0.370291	-0.0999762	1.82504	afm:AFUA_2G14750 endo-arabinase
Y699_02524	1.42639	1.373	1.27721	2.07137	afm:AFUA_2G13480 hypothetical protein
Y699_02827	0.862117	0.972351	0.900024	1.44612	afm:AFUA_2G10050 hypothetical protein
Y699_02837	2.37203	2.3209	2.26924	2.78419	afm:AFUA_2G09910 fatty acid activator Faa4 (EC:6.2.1.3); K01897 long-chain acyl-CoA synthetase [EC:6.2.1.3]
Y699_02891	1.01787	0.958563	0.914264	1.99397	afm:AFUA_2G09282 hypothetical protein
Y699_02911	1.57943	1.51448	1.52327	2.12048	afm:AFUA_2G09060 DNA replication licensing factor Mcm4; K02212 minichromosome maintenance protein 4 (cell division control protein 54)
Y699_03141	2.20724	1.93184	2.079	2.7025	afm:AFUA_2G03560 two-component osmosensing histidine kinase (Bos1), putative
Y699_03154	2.08955	2.07626	2.00269	2.68713	afm:AFUA_2G03710 cell polarity protein
Y699_03778	1.08905	1.04698	0.820843	2.48792	afm:AFUA_4G00210 polyketide synthase
Y699_03854	1.42871	1.44947	1.35487	1.95459	afm:AFUA_6G06950 hypothetical protein
Y699_03873	0.80776	0.69765	0.584271	1.69294	afm:AFUA_6G07150 actin binding protein
Y699_03967	0.826645	0.628569	0.569031	1.5638	afm:AFUA_6G08080 glycosyl hydrolase
Y699_04002	1.17985	1.22687	1.13047	1.72207	afm:AFUA_6G08430 RNA binding protein Pym; K14294 partner of Y14 and mago
Y699_04463	1.80388	1.81842	1.74305	2.48448	afm:AFUA_6G13410 nuclear mRNA splicing factor; K12830 splicing factor 3B subunit 3
Y699_04482	1.12303	0.39662	0.820843	1.34139	afm:AFUA_6G13630 hypothetical protein
Y699_04975	1.77155	1.57947	1.65717	2.10569	afm:AFUA_1G13920 RING zinc finger protein
Y699_05096	1.89649	1.53166	1.66718	2.16119	afm:AFUA_1G12700 hypothetical protein
Y699_05109	1.23373	0.809624	1.04615	1.47401	afm:AFUA_1G12570 RNA binding protein Ligatin/Tma64
Y699_05642	1.4599	1.26654	1.25221	2.02777	afm:AFUA_8G04380 hypothetical protein
Y699_05724	1.61545	1.00502	1.268	2.11148	afm:AFUA_8G02560 glyceraldehyde-3-phosphate dehydrogenase (EC:1.2.1.12); K00134 glyceraldehyde 3-phosphate dehydrogenase [EC:1.2.1.12]
Y699_05904	-0.544423	0.166171	0.0249626	1.64242	afm:AFUA_8G00710 secreted antimicrobial peptide
Y699_05970	2.07571	2.08941	2.04924	2.6947	afm:AFUA_4G05880 U3 small nucleolar ribonucleoprotein protein Mpp10; K14559 U3 small nucleolar RNA-associated protein MPP10
Y699_06086	1.47883	1.27338	1.27109	2.08072	nfi:NFIA_109080 IKI3 family protein; K11373 elongator complex protein 1
[truncated: 412 more rows]

## Sheet: xylan
page3: genes screened for GO enrichment analysis between xylan and sucrose
ORF	gene_length	xylan		sucrose		log2(Fold_change) normalized	q-value(Benjamini et al. 1995)
		reads.Number	RPM	reads.Number	RPM
Y699_00059	1716	501	73.4528	101	14.4168	2.34907	1.10981e-65
Y699_00068	1284	83	12.1688	852	121.615	-3.32106	7.73347e-154
Y699_00072	939	470	68.9079	102	14.5595	2.2427	2.18186e-58
Y699_00075	1482	55	8.06369	2895	413.234	-5.67938	0
Y699_00098	993	168	24.6309	29	4.13948	2.57295	3.90603e-25
Y699_00107	771	120	17.5935	25	3.56851	2.30165	3.44207e-16
Y699_00113	3054	77	11.2892	16	2.28385	2.3054	8.31612e-11
Y699_00114	609	93	13.635	12	1.71289	2.99281	1.16124e-16
Y699_00115	711	3069	449.954	367	52.3858	3.10253	0
Y699_00132	861	43	6.30434	222	31.6884	-2.32954	1.15221e-28
Y699_00137	1482	710	104.095	85	12.1329	3.1009	4.42054e-124
Y699_00138	915	226	33.1344	28	3.99673	3.05144	1.29854e-39
Y699_00194	1176	56	8.2103	255	36.3988	-2.14839	8.9967e-30
Y699_00235	1617	221	32.4014	17050	2433.73	-6.23097	0
Y699_00248	975	119	17.4469	612	87.3572	-2.32396	5.98868e-77
Y699_00264	1257	13090	1919.16	1362	194.413	3.30328	0
Y699_00289	438	845	123.888	211	30.1183	2.04032	1.35561e-92
Y699_00294	1239	272	39.8786	41	5.85236	2.76852	3.41513e-43
Y699_00334	387	207	30.3488	35	4.99592	2.60282	4.46407e-31
Y699_00460	4050	413	60.551	2037	290.762	-2.26362	5.73329e-246
Y699_00536	3633	125	18.3266	15	2.14111	3.09751	1.03646e-22
Y699_00561	2343	539	79.0241	29	4.13948	4.25477	6.27337e-119
Y699_00586	1131	4400	645.095	1042	148.736	2.11676	0
Y699_00622	924	71	10.4095	352	50.2447	-2.27107	1.66795e-43
Y699_00663	912	126	18.4732	25	3.56851	2.37204	1.58667e-17
Y699_00664	1314	1470	215.52	318	45.3915	2.24733	5.85248e-181
Y699_00703	1080	127	18.6198	587	83.7887	-2.16992	5.45452e-68
Y699_00722	720	1217	178.427	33	4.71044	5.24333	3.5834e-288
Y699_00728	660	169	24.7775	27	3.85399	2.6846	2.03603e-26
Y699_00731	1089	196	28.736	33	4.71044	2.60893	1.47822e-29
Y699_00773	393	890	130.485	23353	3333.42	-4.67505	0
Y699_00780	885	23	3.37209	159	22.6957	-2.75071	6.71778e-25
Y699_00799	480	99	14.5146	4	0.570962	4.66797	1.18519e-23
Y699_00812	6363	133	19.4995	597	85.2161	-2.12769	1.79448e-67
Y699_00823	1722	1859	272.553	216	30.832	3.14404	0
Y699_00875	3135	59	8.65014	430	61.3784	-2.82694	2.50323e-67
Y699_00881	4482	296	43.3973	1230	175.571	-2.01638	7.89305e-129
Y699_00923	1752	893	130.925	176	25.1223	2.3817	3.51978e-118
Y699_00936	726	760	111.425	112	15.9869	2.80111	2.81244e-120
Y699_00937	969	659	96.6176	50	7.13703	3.75889	1.22118e-134
Y699_00975	1740	83	12.1688	17	2.42659	2.32619	1.12745e-11
Y699_01116	6381	2145	314.484	11034	1575	-2.32429	0
Y699_01157	1227	147	21.552	724	103.344	-2.26156	6.11008e-88
Y699_01158	615	86	12.6087	1254	178.997	-3.82744	9.91642e-252
Y699_01166	1962	524	76.8249	74	10.5628	2.86258	4.4699e-85
Y699_01174	2607	98	14.368	456	65.0897	-2.17957	2.45618e-53
Y699_01190	315	24	3.5187	105	14.9878	-2.09067	1.63587e-12
Y699_01191	1398	15	2.19919	77	10.991	-2.32128	1.25367e-10
Y699_01197	4653	1143	167.578	5666	808.768	-2.27089	0
Y699_01201	1170	85	12.4621	424	60.522	-2.27992	1.97182e-52
Y699_01207	1551	90	13.1951	20	2.85481	2.20854	7.26067e-12
Y699_01208	3879	216	31.6683	31	4.42496	2.8393	2.12978e-35
Y699_01247	888	19792	2901.75	440	62.8058	5.52988	0
Y699_01253	792	574	84.1556	99	14.1313	2.57416	2.62627e-83
Y699_01259	1188	5780	847.42	387	55.2406	3.93928	0
Y699_01264	1773	3756	550.676	52	7.42251	6.21315	0
Y699_01265	1407	4190	614.306	58	8.27895	6.21337	0
Y699_01267	1419	40668	5962.44	247	35.2569	7.40185	0
Y699_01268	6558	6578	964.417	51	7.27977	7.04962	0
Y699_01269	1302	12041	1765.36	27	3.85399	8.83939	0
Y699_01270	1422	110118	16144.7	1849	263.927	5.93477	0
Y699_01271	1236	9487	1390.91	1505	214.824	2.6948	0
Y699_01328	708	28	4.10515	120	17.1289	-2.06092	6.61544e-14
Y699_01340	1476	842	123.448	56	7.99347	3.94893	1.85981e-177
Y699_01345	3420	159	23.3114	40	5.70962	2.02957	3.46529e-18
Y699_01357	972	17	2.49241	120	17.1289	-2.78081	2.87817e-19
Y699_01377	1986	203	29.7623	35	4.99592	2.57467	3.80274e-30
Y699_01468	765	39	5.71789	257	36.6843	-2.68161	1.55857e-38
Y699_01482	3663	1556	228.129	117	16.7006	3.77187	0
Y699_01582	534	57222	8389.46	5866	837.316	3.32473	0
Y699_01624	1821	230	33.7209	48	6.85155	2.29914	5.66555e-30
Y699_01630	3387	623	91.3396	2946	420.514	-2.20284	0
Y699_01653	1062	171	25.0707	36	5.13866	2.28654	1.94091e-22
Y699_01677	1002	1299	190.45	65	9.27813	4.35943	7.74721e-289
Y699_01737	1572	16	2.3458	126	17.9853	-2.93867	2.8625e-21
Y699_01740	426	266	38.9989	13	1.85563	4.39346	3.77721e-60
Y699_01763	1287	6305	924.392	1364	194.698	2.24727	0
Y699_01766	2361	22223	3258.17	5396	770.228	2.0807	0
Y699_01805	540	119	17.4469	25	3.56851	2.28957	5.70657e-16
Y699_01872	735	3310	485.287	22480	3208.81	-2.72513	0
Y699_01894	711	252	36.9463	46	6.56606	2.49233	7.12376e-36
Y699_02038	1494	17	2.49241	138	19.6982	-2.98245	1.65426e-23
Y699_02054	2094	761	111.572	33	4.71044	4.56597	3.68253e-173
Y699_02061	708	100	14.6612	8	1.14192	3.68247	4.71752e-21
Y699_02062	2013	1487	218.013	197	28.1199	2.95475	2.76951e-247
Y699_02092	1395	17	2.49241	128	18.2708	-2.87392	3.83711e-21
Y699_02094	528	179	26.2436	43	6.13784	2.09616	3.74892e-21
Y699_02097	1323	10	1.46612	94	13.4176	-3.19405	2.27163e-17
Y699_02100	1005	25	3.66531	168	23.9804	-2.70985	7.52658e-26
Y699_02107	1791	70	10.2629	382	54.5269	-2.40953	1.7677e-50
Y699_02117	1161	179	26.2436	962	137.316	-2.38746	3.02829e-124
Y699_02141	1134	121	17.7401	592	84.5024	-2.25198	9.99005e-72
Y699_02175	4536	934	136.936	5292	755.383	-2.46371	0
Y699_02223	252	119	17.4469	1324	188.988	-3.43726	2.01056e-245
Y699_02224	1188	33	4.83821	201	28.6908	-2.56804	5.0484e-29
Y699_02238	1026	622	91.193	118	16.8434	2.43674	8.08263e-85
Y699_02278	1287	921	135.03	64	9.13539	3.88567	5.02101e-192
Y699_02344	2379	62	9.08997	392	55.9543	-2.6219	7.53997e-57
Y699_02348	2919	3530	517.542	262	37.398	3.79064	0
Y699_02383	924	292	42.8108	6	0.856443	5.64347	1.8397e-70
Y699_02384	816	131	19.2062	33	4.71044	2.02764	3.67633e-15
Y699_02390	3585	850	124.621	186	26.5497	2.23077	4.23308e-104
Y699_02424	1422	5763	844.928	351	50.1019	4.07589	0
Y699_02510	1851	748	109.666	166	23.6949	2.21047	1.02616e-90
Y699_02671	1002	1046	153.357	143	20.4119	2.90941	1.33722e-171
Y699_02697	1683	668	97.9371	15594	2225.9	-4.50639	0
Y699_02735	837	28447	4170.69	508	72.5122	5.84592	0
Y699_02751	1671	1352	198.22	166	23.6949	3.06445	7.28772e-233
Y699_02810	1068	899	131.805	101	14.4168	3.19258	4.79783e-161
Y699_02811	951	178	26.097	40	5.70962	2.19242	3.36855e-22
Y699_02841	1578	14	2.05257	249	35.5424	-4.11403	4.43971e-53
Y699_02863	1002	500	73.3062	96	13.7031	2.41943	7.91711e-68
Y699_02878	1536	164	24.0444	15	2.14111	3.48927	1.70415e-32
Y699_02910	3624	2522	369.757	360	51.3866	2.84711	0
Y699_02913	2166	1127	165.232	109	15.5587	3.4087	3.07964e-213
Y699_02929	954	4581	671.632	438	62.5203	3.42527	0
Y699_02930	1692	478	70.0808	32	4.5677	3.93948	5.18034e-101
Y699_02976	1266	1169	171.39	121	17.2716	3.31081	7.44855e-216
Y699_03086	1041	83	12.1688	9	1.28466	3.24373	4.68696e-16
Y699_03138	1605	38	5.57127	174	24.8369	-2.1564	9.02959e-21
Y699_03187	2727	4723	692.451	823	117.475	2.55935	0
Y699_03206	1350	19	2.78564	88	12.5612	-2.17289	3.82247e-11
Y699_03230	1536	43	6.30434	211	30.1183	-2.25622	2.56763e-26
Y699_03237	1128	739	108.347	46	6.56606	4.04448	3.68998e-158
Y699_03308	2850	521	76.3851	119	16.9861	2.16893	4.87122e-62
Y699_03311	1389	29	4.25176	160	22.8385	-2.42533	6.05729e-22
Y699_03361	1689	125	18.3266	1586	226.386	-3.62678	2.75316e-306
Y699_03457	1728	211	30.9352	14	1.99837	3.95236	2.94184e-45
Y699_03462	939	1181	173.149	267	38.1117	2.18371	1.54948e-140
Y699_03466	405	94	13.7816	7	0.999184	3.78585	3.17241e-20
Y699_03467	1077	2403	352.31	525	74.9388	2.23306	5.69265e-293
Y699_03499	1710	136	19.9393	1093	156.015	-2.968	5.45953e-178
Y699_03555	1242	7643	1120.56	31820	4542	-2.01911	0
Y699_03574	855	1396	204.671	26	3.71125	5.78526	0
Y699_03627	843	150	21.9919	18	2.56933	3.09751	5.06204e-27
Y699_03634	1572	89	13.0485	20	2.85481	2.19242	1.19e-11
Y699_03644	1806	992	145.44	9	1.28466	6.82288	3.09997e-230
Y699_03653	2262	119	17.4469	2954	421.656	-4.59502	0
Y699_03664	1623	2039	298.943	432	61.6639	2.27737	1.02099e-254
Y699_03672	1542	21	3.07886	95	13.5603	-2.13893	9.90351e-12
Y699_03683	1671	145	21.2588	2223	317.312	-3.89977	0
Y699_03693	882	648	95.0049	130	18.5563	2.3561	5.95824e-85
Y699_03723	1593	286	41.9312	31	4.42496	3.24429	1.18845e-52
Y699_03726	861	333	48.822	11	1.57015	4.95856	1.52689e-78
Y699_03752	2256	28	4.10515	138	19.6982	-2.26256	1.18832e-17
Y699_03761	2652	843	123.594	141	20.1264	2.61845	3.62958e-124
Y699_03783	1614	2896	424.59	17	2.42659	7.451	0
Y699_03805	582	9574	1403.67	363	51.8148	4.75969	0
Y699_03828	552	533	78.1444	97	13.8458	2.49669	7.45579e-75
Y699_03860	2739	2872	421.071	174	24.8369	4.08351	0
Y699_03864	1227	17	2.49241	83	11.8475	-2.24896	5.50992e-11
Y699_03865	1359	151	22.1385	21	2.99755	2.8847	1.79393e-25
Y699_03879	879	528	77.4114	21	2.99755	4.69069	1.02361e-121
Y699_03897	1485	458	67.1485	99	14.1313	2.24846	4.23415e-57
Y699_03933	1479	19	2.78564	113	16.1297	-2.53364	1.43741e-16
Y699_03960	1080	174	25.5106	32	4.5677	2.48156	5.31886e-25
Y699_04006	1782	4479	656.677	255	36.3988	4.17322	0
Y699_04007	1008	743	108.933	64	9.13539	3.57583	2.68305e-146
Y699_04086	504	74	10.8493	3	0.428222	4.6631	5.95024e-18
Y699_04110	3492	4279	627.355	15	2.14111	8.19478	0
Y699_04111	549	258	37.826	1	0.142741	8.04984	3.0481e-55
Y699_04112	1482	1741	255.252	14	1.99837	6.99696	0
Y699_04113	1365	133	19.4995	27	3.85399	2.33901	3.74354e-18
Y699_04114	1179	88	12.9019	16	2.28385	2.49804	2.8034e-13
Y699_04115	6408	2203	322.987	72	10.2773	4.97394	0
Y699_04116	1539	1165	170.804	4	0.570962	8.22473	1.16126e-241
Y699_04117	1296	7566	1109.27	2	0.285481	11.9239	0
Y699_04118	774	537	78.7309	1	0.142741	9.10739	3.7673e-101
Y699_04119	822	205	30.0556	0	0	8.71809	4.08562e-41
Y699_04120	1632	47609	6980.07	6	0.856443	12.9926	0
Y699_04121	849	1169	171.39	0	0	11.2297	7.25109e-160
Y699_04122	1521	12149	1781.19	187	26.6925	6.06027	0
Y699_04123	1005	47025	6894.45	2112	301.468	4.51536	0
Y699_04124	564	1785	261.703	6	0.856443	8.25536	0
Y699_04127	2295	17	2.49241	147	20.9829	-3.0736	1.16271e-25
Y699_04139	1263	1389	203.645	17	2.42659	6.39098	0
Y699_04174	1005	1598	234.287	369	52.6713	2.15319	1.52576e-186
Y699_04218	3435	39	5.71789	212	30.261	-2.40391	2.03001e-28
Y699_04274	1428	3422	501.708	480	68.5155	2.87235	0
Y699_04342	1143	165	24.1911	2	0.285481	6.40494	7.54035e-40
Y699_04346	2169	1223	179.307	153	21.8393	3.03743	5.38563e-209
Y699_04375	270	183	26.8301	13	1.85563	3.85387	9.11846e-39
Y699_04404	780	615	90.1667	32	4.5677	4.30306	2.3887e-136
Y699_04430	1956	276	40.465	25	3.56851	3.50328	3.96057e-54
Y699_04455	429	728	106.734	172	24.5514	2.12014	7.00794e-84
Y699_04456	1650	329	48.2355	63	8.99265	2.42328	4.52459e-45
Y699_04481	1194	427	62.6035	29	4.13948	3.91872	4.8787e-90
Y699_04482	1503	17	2.49241	93	13.2749	-2.41308	3.84393e-13
Y699_04496	2139	241	35.3336	1000	142.741	-2.01428	8.70428e-105
Y699_04501	1017	422	61.8705	4	0.570962	6.75971	8.10338e-99
Y699_04509	7338	49	7.18401	357	50.9584	-2.82646	4.5928e-56
Y699_04552	642	1753	257.012	223	31.8311	3.01332	6.22337e-297
Y699_04553	1176	862	126.38	48	6.85155	4.20519	1.88177e-188
Y699_04557	1716	5414	793.76	160	22.8385	5.11916	0
Y699_04563	1668	160	23.458	2	0.285481	6.36054	9.92478e-39
Y699_04569	354	165	24.1911	8	1.14192	4.40494	9.41893e-38
Y699_04570	1542	329	48.2355	0	0	9.40056	4.61078e-60
Y699_04571	1602	408	59.8179	2	0.285481	7.71104	1.68558e-89
Y699_04585	1059	1320	193.528	77	10.991	4.13815	1.46727e-285
Y699_04598	1221	775	113.625	142	20.2692	2.48692	6.57626e-108
Y699_04619	1449	614	90.0201	62	8.84991	3.34651	7.46841e-115
Y699_04652	1539	264	38.7057	11	1.57015	4.62358	4.97763e-61
Y699_04661	3720	133	19.4995	18	2.56933	2.92397	7.37276e-23
Y699_04664	3498	96	14.0748	20	2.85481	2.30165	3.57698e-13
Y699_04668	933	10	1.46612	110	15.7015	-3.42082	2.74166e-21
Y699_04671	1056	299	43.8371	28	3.99673	3.45526	6.32202e-58
Y699_04697	3183	1343	196.901	253	36.1134	2.44686	7.10911e-183
Y699_04757	1530	1031	151.157	4804	685.725	-2.18158	0
Y699_04847	972	11	1.61274	80	11.4192	-2.82388	2.10347e-13
Y699_04876	939	3226	472.972	315	44.9633	3.39494	0
Y699_04912	438	433	63.4832	2053	293.046	-2.20668	2.67164e-240
Y699_04983	987	554	81.2233	121	17.2716	2.23349	2.66912e-68
Y699_05083	3309	2285	335.01	16345	2333.09	-2.79997	0
Y699_05084	2610	445	65.2426	3413	487.173	-2.90055	0
Y699_05121	795	772	113.185	151	21.5538	2.39267	7.57688e-103
Y699_05131	1773	185	27.1233	32	4.5677	2.56999	1.59558e-27
Y699_05137	1818	415	60.8442	93	13.2749	2.19642	2.14986e-50
Y699_05198	1005	446	65.3892	51	7.27977	3.16709	7.94278e-80
Y699_05248	1296	17	2.49241	74	10.5628	-2.08338	4.11397e-09
Y699_05299	651	67	9.82304	393	56.097	-2.51368	1.96333e-54
Y699_05312	1500	76	11.1425	7	0.999184	3.47919	1.27771e-15
Y699_05316	633	14	2.05257	71	10.1346	-2.30378	8.28322e-10
Y699_05337	804	13	1.90596	91	12.9894	-2.76874	8.16276e-15
Y699_05344	1629	105	15.3943	10	1.42741	3.43093	6.08502e-21
Y699_05347	903	522	76.5317	24	3.42577	4.48156	3.91499e-118
Y699_05361	837	763	111.865	150	21.4111	2.38533	2.66835e-101
Y699_05391	327	72	10.5561	1	0.142741	6.20854	4.10693e-18
Y699_05426	750	12	1.75935	72	10.2773	-2.54635	5.12916e-11
Y699_05430	1050	351	51.461	30	4.28222	3.58705	8.46382e-70
Y699_05444	1395	1055	154.676	243	34.6859	2.15683	9.89587e-124
Y699_05451	846	24	3.5187	139	19.8409	-2.49537	8.27099e-20
Y699_05476	1008	35	5.13144	178	25.4078	-2.30784	5.75996e-23
Y699_05483	1407	126	18.4732	31	4.42496	2.0617	6.42614e-15
Y699_05507	1245	731	107.174	85	12.1329	3.14295	2.69984e-129
Y699_05530	1578	849	124.474	4085	583.095	-2.22789	0
Y699_05578	1947	936	137.229	240	34.2577	2.00209	5.38634e-100
Y699_05610	984	1450	212.588	19	2.71207	6.29252	0
Y699_05628	909	1562	229.009	104	14.845	3.94735	0
Y699_05631	1527	1394	204.378	17	2.42659	6.39616	0
Y699_05647	1116	14	2.05257	71	10.1346	-2.30378	8.28322e-10
Y699_05670	1293	742	108.786	29	4.13948	4.71591	5.30914e-171
Y699_05673	1089	1323	193.968	123	17.5571	3.4657	1.57548e-253
Y699_05724	1083	69	10.1163	289	41.252	-2.02779	2.76236e-31
Y699_05725	1875	1223	179.307	31	4.42496	5.34063	1.81639e-290
Y699_05726	1689	35	5.13144	251	35.8279	-2.80365	2.08219e-39
Y699_05733	594	7921	1161.32	317	45.2487	4.68174	0
Y699_05765	4467	1115	163.473	13199	1884.03	-3.5267	0
Y699_05769	1080	289	42.371	3062	437.071	-3.36672	0
Y699_05770	1035	85	12.4621	857	122.329	-3.29515	1.03438e-153
Y699_05771	909	77	11.2892	866	123.613	-3.45282	2.00734e-161
Y699_05772	1443	283	41.4913	2093	298.756	-2.84809	0
Y699_05776	1620	230	33.7209	31	4.42496	2.92991	8.65731e-39
Y699_05777	1107	442	64.8027	29	4.13948	3.96853	6.60312e-94
Y699_05780	1095	17	2.49241	80	11.4192	-2.19585	2.365e-10
Y699_05791	1722	622	91.193	8	1.14192	6.31938	8.65048e-148
Y699_05806	498	7911	1159.85	36041	5144.51	-2.14909	0
Y699_05853	726	0	0	96	13.7031	-7.54635	1.26601e-21
Y699_05854	1530	193	28.2962	4385	625.917	-4.46729	0
Y699_05856	1692	15	2.19919	74	10.5628	-2.26395	5.48714e-10
Y699_05869	2151	478	70.0808	18	2.56933	4.76955	6.00983e-111
Y699_05875	1869	2469	361.986	32	4.5677	6.30832	0
Y699_05880	1311	156	22.8715	40	5.70962	2.00209	1.43397e-17
Y699_05887	858	1701	249.388	43	6.13784	5.34452	0
Y699_05888	1542	1196	175.349	15	2.14111	6.35572	5.20059e-283
Y699_05889	843	223	32.6946	3	0.428222	6.25455	9.94392e-54
Y699_05912	1323	122	17.8867	11	1.57015	3.50992	1.42337e-24
Y699_05932	1590	169	24.7775	26	3.71125	2.73905	5.86303e-27
Y699_05933	1341	1058	155.116	201	28.6908	2.43469	1.90751e-143
Y699_05948	1395	100	14.6612	5	0.713703	4.36054	3.25338e-23
Y699_05971	456	1017	149.105	136	19.4127	2.94125	1.1687e-168
Y699_06115	6552	184	26.9767	1911	272.777	-3.33794	0
Y699_06117	3138	232	34.0141	1023	146.024	-2.102	3.65641e-113
Y699_06174	753	1355	198.66	5	0.713703	8.12076	6.36242e-284
Y699_06224	807	1212	177.694	78	11.1338	3.99638	6.21801e-257
Y699_06225	654	97	14.2214	17	2.42659	2.55106	7.59363e-15
Y699_06258	1902	350	51.3144	1478	210.97	-2.03961	6.32491e-157
Y699_06259	4524	143	20.9656	744	106.199	-2.34067	4.08262e-94
Y699_06281	1161	942	138.109	14763	2107.28	-3.9315	0
Y699_06318	2298	547	80.197	27	3.85399	4.37912	1.98578e-122
Y699_06322	2295	625	91.6328	158	22.553	2.02254	5.5257e-68
Y699_06323	273	110	16.1274	23	3.28303	2.29641	6.74521e-15
Y699_06324	1212	1050	153.943	83	11.8475	3.69975	1.36449e-211
Y699_06329	3147	566	82.9827	24	3.42577	4.59831	2.11898e-129
Y699_06333	948	137	20.0859	2	0.285481	6.13664	1.66285e-33
Y699_06340	1566	20037	2937.67	90	12.8466	7.83714	0
Y699_06341	918	19326	2833.43	54	7.70799	8.52198	0
Y699_06350	648	442	64.8027	64	9.13539	2.82652	5.13078e-71
Y699_06367	1143	140	20.5257	851	121.472	-2.56512	2.4445e-119
Y699_06391	2988	18	2.63902	95	13.5603	-2.36132	4.30983e-13
Y699_06436	1221	44	6.45095	209	29.8328	-2.20931	1.90646e-25
Y699_06484	2223	169	24.7775	30	4.28222	2.5326	7.44662e-25
Y699_06491	1413	5584	818.684	578	82.504	3.31077	0
Y699_06494	1062	7139	1046.67	1132	161.582	2.69546	0
Y699_06577	1557	104	15.2477	13	1.85563	3.03861	9.27881e-19
Y699_06613	2799	61	8.94336	263	37.5408	-2.06957	2.64544e-29
Y699_06697	1587	2148	314.924	335	47.8181	2.71937	0
Y699_06750	1152	363	53.2203	43	6.13784	3.11617	3.21169e-64
Y699_06774	4953	895	131.218	4493	641.333	-2.28911	0
Y699_06810	951	4255	623.836	296	42.2512	3.8841	0
Y699_06817	1284	1372	201.152	280	39.9673	2.33139	1.44244e-176
Y699_06846	1269	606	88.8472	38	5.42414	4.03386	1.17886e-129
Y699_06871	927	990	145.146	114	16.2724	3.15701	1.74021e-175
Y699_06881	3858	3836	562.405	652	93.0668	2.59527	0
Y699_06918	1347	55	8.06369	335	47.8181	-2.56804	1.16604e-47
Y699_06922	1698	7035	1031.42	114	16.2724	5.98606	0
Y699_06989	612	1073	157.315	226	32.2594	2.28587	4.4289e-135
Y699_06993	987	79	11.5824	7	0.999184	3.53504	2.20641e-16
Y699_07011	2844	28299	4148.99	6803	971.064	2.09512	0
Y699_07032	1326	5767	845.514	1381	197.125	2.10072	0
Y699_07069	1086	161	23.6046	13	1.85563	3.66909	4.06082e-33
Y699_07103	1113	1860	272.699	37	5.2814	5.69025	0
Y699_07104	1716	215	31.5217	50	7.13703	2.14295	7.32471e-26
Y699_07110	5976	153	22.4317	1057	150.877	-2.74976	1.8695e-159
Y699_07156	882	15	2.19919	74	10.5628	-2.26395	5.48714e-10
Y699_07224	651	1519	222.704	170	24.2659	3.19813	6.49016e-272
Y699_07322	180	255	37.3862	37	5.2814	2.82351	2.27566e-41
Y699_07332	279	131	19.2062	2	0.285481	6.07204	3.98986e-32
Y699_07333	3069	1081	158.488	20	2.85481	5.79484	2.47989e-258
Y699_07347	1620	9150	1341.5	1980	282.626	2.24688	0
Y699_07355	1992	10483	1536.94	2504	357.422	2.10436	0
Y699_07367	546	150	21.9919	22	3.14029	2.808	1.16827e-24
Y699_07380	1092	34	4.98482	6226	888.703	-7.47801	0
Y699_07397	1599	2308	338.382	241	34.4005	3.29815	0
Y699_07433	2103	84	12.3154	350	49.9592	-2.02028	1.72756e-37
Y699_07452	1239	43	6.30434	179	25.5506	-2.01894	1.05737e-19
Y699_07482	2208	167	24.4843	42	5.9951	2.03	4.72175e-19
Y699_07518	1383	82	12.0222	4	0.570962	4.39616	2.6358e-19
Y699_07519	999	356	52.194	41	5.85236	3.15679	9.68657e-64
Y699_07537	1071	1047	153.503	141	20.1264	2.93111	5.07939e-173
Y699_07550	960	154	22.5783	38	5.42414	2.05747	6.05721e-18
Y699_07563	1950	219	32.1081	15	2.14111	3.90651	1.36406e-46
Y699_07564	1389	84	12.3154	7	0.999184	3.62358	1.16481e-17
Y699_07579	429	4820	706.672	339	48.389	3.86829	0
Y699_07599	819	1034	151.597	96	13.7031	3.46767	1.96425e-198
Y699_07611	687	994	145.733	3	0.428222	8.41075	2.61279e-202
Y699_07612	1065	547	80.197	79	11.2765	2.83023	9.25083e-88
Y699_07619	879	391	57.3255	9	1.28466	5.47971	8.22544e-94
Y699_07623	1092	459	67.2951	21	2.99755	4.48865	4.58332e-104
Y699_07627	603	73	10.7027	3668	523.572	-5.61234	0
Y699_07659	1080	156	22.8715	972	138.744	-2.6008	2.99468e-138
Y699_07668	393	102	14.9545	2	0.285481	5.71104	2.48904e-25
Y699_07697	4116	24	3.5187	113	16.1297	-2.1966	3.60471e-14
Y699_07741	537	308	45.1566	59	8.42169	2.42276	3.01026e-42
Y699_07745	681	150	21.9919	19	2.71207	3.0195	2.06039e-26
Y699_07784	1710	651	95.4447	1	0.142741	9.38513	4.24379e-118
Y699_07788	468	390	57.1789	88	12.5612	2.18651	3.64369e-47
Y699_07792	795	73	10.7027	8	1.14192	3.22844	3.35558e-14
Y699_07806	1116	58	8.50352	408	58.2381	-2.77583	9.08448e-63
Y699_07811	1653	75	10.9959	440	62.8058	-2.51393	7.9362e-61
Y699_07814	2337	19	2.78564	85	12.1329	-2.12285	1.60022e-10
Y699_07826	876	58	8.50352	4724	674.306	-6.3092	0
Y699_07827	882	8	1.1729	935	133.462	-6.83021	2.87047e-211
Y699_07828	1941	14	2.05257	8216	1172.76	-9.15825	0
Y699_07829	1299	166	24.3377	1254	178.997	-2.87867	4.9035e-198
Y699_07830	222	33	4.83821	753	107.484	-4.4735	2.19921e-165
Y699_07831	846	135	19.7927	2021	288.479	-3.86543	0
Y699_07832	2223	276	40.465	1575	224.816	-2.474	2.54562e-211
Y699_07833	1002	16	2.3458	1234	176.142	-6.23051	2.63342e-285
Y699_07834	6597	635	93.0989	5849	834.889	-3.16475	0
Y699_07885	1458	5	0.733062	1088	155.302	-7.72692	1.69651e-230
Y699_07892	234	10	1.46612	76	10.8483	-2.88739	4.70734e-13
Y699_07902	2151	263	38.5591	34	4.85318	2.99007	4.52714e-45
Y699_07914	1653	81	11.8756	19	2.71207	2.13054	2.29408e-10
Y699_07915	390	188	27.5631	30	4.28222	2.68631	2.82841e-29
Y699_07916	1662	7426	1088.74	46	6.56606	7.37342	0
Y699_07928	1479	296	43.3973	72	10.2773	2.07814	7.10178e-34
Y699_07971	1254	124	18.1799	16	2.28385	2.99281	7.43445e-22
Y699_07973	543	133	19.4995	1	0.142741	7.0939	2.8652e-31
Y699_07979	1152	2228	326.653	311	44.3923	2.87938	0
Y699_07980	1080	84	12.3154	21	2.99755	2.03861	3.48508e-10
Y699_07984	243	646	94.7117	160	22.8385	2.05208	1.51725e-71
Y699_08002	5091	375	54.9797	15	2.14111	4.68247	1.11403e-86
Y699_08003	222	1879	275.485	203	28.9763	3.24903	0
Y699_08017	1074	326	47.7957	11794	1683.48	-5.13842	0
Y699_08018	2136	29	4.25176	845	120.616	-4.82621	5.20357e-191
Y699_08023	1497	133	19.4995	31	4.42496	2.1397	2.17804e-16
Y699_08050	1812	200	29.3225	1019	145.453	-2.31047	1.42735e-126
Y699_08052	1335	74	10.8493	691	98.6337	-3.18448	1.7519e-120
Y699_08069	690	455	66.7087	96	13.7031	2.28337	8.73958e-58
Y699_08103	1731	283	41.4913	40	5.70962	2.86134	2.08819e-46
Y699_08179	1440	12	1.75935	75	10.7055	-2.60524	1.08031e-11
Y699_08193	2514	119	17.4469	29	4.13948	2.07545	2.92321e-14
Y699_08273	1506	572	83.8623	64	9.13539	3.19848	5.47824e-103
Y699_08309	498	1188	174.176	217	30.9747	2.49138	3.13311e-165
Y699_08328	1146	598	87.6743	153	21.8393	2.00523	2.21716e-64
Y699_08411	1491	2623	384.565	125	17.8426	4.42983	0
Y699_08425	1650	1102	161.567	193	27.5489	2.55206	1.59141e-157
Y699_08472	885	2978	436.612	451	64.376	2.76176	0
Y699_08486	1044	258	37.826	1079	154.017	-2.02564	8.26218e-114
Y699_08487	2970	225	32.9878	33	4.71044	2.808	1.99757e-36
Y699_08513	1152	38	5.57127	289	41.252	-2.88839	1.42738e-46
Y699_08515	684	13	1.90596	96	13.7031	-2.84591	5.57594e-16
Y699_08547	492	2747	402.744	142	20.2692	4.31251	0
Y699_08555	1173	173	25.364	34	4.85318	2.38578	8.3626e-24
Y699_08586	1413	3201	469.307	27	3.85399	6.92803	0
Y699_08635	1089	3544	519.595	699	99.7756	2.38063	0
Y699_08636	2220	748	109.666	164	23.4094	2.22796	1.36553e-91
Y699_08637	759	192	28.1496	38	5.42414	2.37565	3.60231e-26
Y699_08644	615	55	8.06369	475	67.8017	-3.07181	1.79927e-80
Y699_08655	1842	833	122.128	6	0.856443	7.15582	1.19863e-189
Y699_08662	1269	2241	328.559	225	32.1166	3.35476	0
Y699_08683	1170	182	26.6835	1035	147.736	-2.46901	7.27937e-139
Y699_08695	1209	4435	650.226	495	70.6566	3.20205	0
Y699_08718	5385	131	19.2062	6	0.856443	4.48707	1.91373e-30
Y699_08719	1362	116	17.007	1	0.142741	6.89659	9.8027e-28
Y699_08758	678	1673	245.283	48	6.85155	5.16187	0
Y699_08793	2274	18	2.63902	119	16.9861	-2.68628	1.79719e-18
Y699_08794	1581	53	7.77046	301	42.9649	-2.46709	4.4532e-41
Y699_08796	1728	538	78.8775	2301	328.446	-2.05797	1.26611e-246
Y699_08798	1677	62	9.08997	518	73.9396	-3.024	2.17355e-86
Y699_08810	1668	521	76.3851	84	11.9902	2.67144	8.52028e-79
Y699_08858	573	723	106.001	38	5.42414	4.28854	7.46617e-160
Y699_08872	1326	152	22.2851	665	94.9224	-2.09067	2.06624e-73
Y699_08892	786	18071	2649.43	214	30.5465	6.43853	0
Y699_08922	1728	12	1.75935	75	10.7055	-2.60524	1.08031e-11
Y699_08949	1077	2554	374.448	92	13.1321	4.83359	0
Y699_09019	1161	595	87.2344	40	5.70962	3.93343	2.29899e-125
Y699_09075	762	77	11.2892	9	1.28466	3.13547	1.46228e-14
Y699_09083	7239	3846	563.872	17714	2528.51	-2.16485	0
Y699_09164	1617	528	77.4114	96	13.7031	2.49804	3.3182e-74
Y699_09200	1107	12	1.75935	376	53.6704	-4.93101	4.22682e-86
Y699_09203	534	28	4.10515	140	19.9837	-2.28332	4.44333e-18
Y699_09209	1785	24	3.5187	1331	189.988	-5.75472	0
Y699_09260	873	424	62.1637	25	3.56851	4.12268	3.52151e-92
Y699_09291	1791	196	28.736	45	6.42332	2.16147	6.39636e-24
Y699_09325	582	43	6.30434	614	87.6427	-3.79722	4.49486e-123
Y699_09326	414	186	27.2699	799	114.05	-2.06428	1.34682e-86
Y699_09330	459	1256	184.145	55	7.85073	4.55187	7.54622e-285
Y699_09354	915	30	4.39837	162	23.124	-2.39435	6.83079e-22
Y699_09355	2310	32	4.6916	146	20.8401	-2.15121	1.49032e-17
Y699_09371	423	152	22.2851	34	4.85318	2.19908	3.49044e-19
Y699_09378	1263	139	20.3791	24	3.42577	2.57259	5.50887e-21
Y699_09390	885	162	23.7512	19	2.71207	3.13054	2.28991e-29
Y699_09401	621	139	20.3791	34	4.85318	2.07009	2.02426e-16
Y699_09407	864	14	2.05257	78	11.1338	-2.43943	2.48264e-11
Y699_09434	426	893	130.925	4146	591.802	-2.17638	0
Y699_09439	981	56	8.2103	4163	594.229	-6.17744	0
Y699_09460	264	996	146.026	163	23.2667	2.64989	1.95444e-148
Y699_09467	894	76	11.1425	981	140.028	-3.65157	9.81896e-191
Y699_09475	1596	144	21.1122	18	2.56933	3.03861	1.50625e-25
Y699_09478	774	109	15.9808	2	0.285481	5.8068	5.49899e-27
Y699_09486	1080	347	50.8745	2	0.285481	7.4774	9.44607e-78
Y699_09490	1704	353	51.7542	43	6.13784	3.07587	9.69388e-62
Y699_09501	1404	12107	1775.04	2817	402.1	2.14222	0

## Sheet: cellulose
page4: genes screened for GO enrichment analysis between cellulose and sucrose
ORF	gene_length	cellulose		sucrose		log2(Fold_change) normalized	q-value(Benjamini et al. 1995)
		reads.Number	RPM	reads.Number	RPM
Y699_00003	1038	0	0	156	22.2675	-8.28766	5.50588e-33
Y699_00006	3768	0	0	219	31.2602	-8.77704	2.1985e-43
Y699_00010	1992	0	0	85	12.1329	-7.41165	5.07138e-20
Y699_00033	1293	103	14.6793	15	2.14111	2.77735	3.70454e-17
Y699_00034	1047	595	84.7979	2620	373.98	-2.14086	1.00771e-299
Y699_00040	1281	165	23.5154	4240	605.22	-4.68578	0
Y699_00045	1032	354	50.4512	3392	484.176	-3.26257	0
Y699_00046	1602	408	58.1471	2004	286.052	-2.2985	2.03131e-250
Y699_00047	747	142	20.2375	3459	493.739	-4.60865	0
Y699_00048	3291	1090	155.344	18564	2649.84	-4.09236	0
Y699_00049	2589	396	56.4369	2366	337.724	-2.58113	0
Y699_00051	4416	320	45.6056	61	8.70717	2.38893	6.29207e-43
Y699_00054	1056	180	25.6531	15	2.14111	3.58271	3.91812e-36
Y699_00057	1296	73	10.4038	546	77.9363	-2.90519	3.40139e-89
Y699_00058	783	18	2.56531	74	10.5628	-2.04179	3.0395e-09
Y699_00068	1284	12	1.71021	852	121.615	-6.152	7.65954e-201
Y699_00072	939	662	94.3465	102	14.5595	2.69601	8.19831e-100
Y699_00075	1482	51	7.26839	2895	413.234	-5.82918	0
Y699_00081	1065	132	18.8123	30	4.28222	2.13525	2.63282e-16
Y699_00092	1629	80	11.4014	0	0	7.31967	5.11964e-19
Y699_00093	492	761	108.456	8	1.14192	6.5695	6.81872e-177
Y699_00098	993	295	42.0426	29	4.13948	3.34433	2.76358e-55
Y699_00099	1794	414	59.0022	89	12.7039	2.2155	1.77021e-50
Y699_00103	1830	11	1.56769	107	15.2732	-3.28429	1.20812e-20
Y699_00109	3288	110	15.6769	815	116.334	-2.89155	7.48727e-132
Y699_00113	3054	107	15.2494	16	2.28385	2.73921	1.5515e-17
Y699_00114	609	124	17.6722	12	1.71289	3.36698	3.73721e-24
Y699_00121	165	913	130.118	66	9.42087	3.78782	6.02625e-185
Y699_00122	1032	53	7.55342	219	31.2602	-2.04912	6.12155e-25
Y699_00130	1653	301	42.8977	5	0.713703	5.90943	5.64041e-72
Y699_00142	1134	599	85.3679	86	12.2757	2.79789	5.63867e-94
Y699_00144	2199	2423	345.32	330	47.1044	2.874	0
Y699_00150	1683	2182	310.973	45	6.42332	5.59733	0
Y699_00152	1719	1158	165.035	257	36.6843	2.16954	3.2899e-135
Y699_00168	966	70	9.97622	392	55.9543	-2.48768	8.45839e-55
Y699_00170	891	195	27.7909	6	0.856443	5.02011	2.6931e-46
Y699_00173	639	86	12.2565	11	1.57015	2.96458	1.93935e-15
Y699_00194	1176	10	1.42517	255	36.3988	-4.67468	6.9558e-59
Y699_00197	1032	141	20.095	712	101.631	-2.33844	1.12841e-91
Y699_00198	798	372	53.0165	2093	298.756	-2.49445	1.33022e-287
Y699_00212	1029	972	138.527	14155	2020.49	-3.86647	0
Y699_00215	396	169	24.0854	1080	154.16	-2.67819	4.2292e-161
Y699_00217	2157	598	85.2254	143	20.4119	2.06187	3.66784e-66
Y699_00218	1170	33	4.70307	133	18.9845	-2.01314	2.41623e-15
Y699_00226	1401	685	97.6244	129	18.4135	2.40648	4.29499e-91
Y699_00227	1503	416	59.2872	83	11.8475	2.32314	1.22264e-53
Y699_00228	681	82	11.6864	6	0.856443	3.77033	8.67126e-18
Y699_00229	1296	414	59.0022	2	0.285481	7.69123	4.38227e-90
Y699_00230	531	43	6.12825	296	42.2512	-2.78545	5.45367e-47
Y699_00231	957	168	23.9429	14	1.99837	3.58271	8.16513e-34
Y699_00232	2244	1533	218.479	5	0.713703	8.25796	0
Y699_00233	711	91	12.9691	15	2.14111	2.59865	2.377e-14
Y699_00235	1617	2157	307.41	17050	2433.73	-2.98493	0
Y699_00236	4089	2709	386.08	657	93.7805	2.04154	2.88335e-291
Y699_00239	477	435	61.9951	2515	358.992	-2.53373	0
Y699_00241	1542	729	103.895	113	16.1297	2.68734	2.08222e-109
Y699_00242	3276	4082	581.756	142	20.2692	4.84306	0
Y699_00248	975	67	9.54867	612	87.3572	-3.19356	5.16775e-109
Y699_00252	1950	213	30.3562	24	3.42577	3.14749	2.74025e-38
Y699_00255	1068	1857	264.655	294	41.9657	2.65683	2.88906e-273
Y699_00264	1257	9788	1394.96	1362	194.413	2.84303	0
Y699_00270	1011	38	5.41566	152	21.6966	-2.00226	3.09542e-17
Y699_00272	2766	1719	244.987	240	34.2577	2.83821	4.28431e-271
Y699_00274	1077	73	10.4038	16	2.28385	2.18757	7.65434e-10
Y699_00280	1044	457	65.1305	105	14.9878	2.11955	1.1616e-52
Y699_00287	573	240	34.2042	46	6.56606	2.38107	2.03968e-32
Y699_00296	1464	110	15.6769	603	86.0725	-2.45691	2.122e-82
Y699_00312	1161	221	31.4964	41	5.85236	2.42809	1.28254e-30
Y699_00331	762	223	31.7814	986	140.742	-2.1468	5.24835e-114
Y699_00332	2382	430	61.2825	4690	669.453	-3.44944	0
Y699_00333	1023	1053	150.071	239	34.115	2.13717	8.47348e-121
Y699_00334	387	1388	197.814	35	4.99592	5.30725	0
Y699_00335	1779	148	21.0926	4392	626.916	-4.89347	0
Y699_00336	1113	801	114.156	4262	608.36	-2.41391	0
Y699_00342	1983	293	41.7576	1418	202.406	-2.27714	1.34439e-175
Y699_00344	903	499	71.1162	77	10.991	2.69385	1.65658e-75
Y699_00355	1308	742	105.748	76	10.8483	3.28509	6.09095e-135
Y699_00357	1455	1182	168.456	200	28.5481	2.5609	1.40121e-167
Y699_00381	2265	2374	338.336	524	74.796	2.17742	4.71046e-277
Y699_00382	1305	132	18.8123	761	108.626	-2.52962	4.4294e-107
Y699_00384	1695	88	12.5415	1923	274.49	-4.45197	0
Y699_00420	840	81	11.5439	347	49.531	-2.1012	5.96635e-40
Y699_00425	1011	427	60.8549	66	9.42087	2.69144	9.52382e-65
Y699_00426	1464	4722	672.967	896	127.896	2.39557	0
Y699_00456	1323	254	36.1994	34	4.85318	2.89897	4.4868e-42
Y699_00467	1725	928	132.256	178	25.4078	2.37999	2.32135e-121
Y699_00470	885	314	44.7505	41	5.85236	2.93481	2.6406e-52
Y699_00475	1053	7	0.997622	20252	2890.78	-11.5007	0
Y699_00478	1527	794	113.159	133	18.9845	2.57546	1.03346e-113
Y699_00479	1479	352	50.1661	15	2.14111	4.55028	8.79783e-80
Y699_00481	651	17	2.4228	75	10.7055	-2.14361	7.18319e-10
Y699_00502	2031	865	123.278	211	30.1183	2.0332	2.01745e-93
Y699_00503	1473	1316	187.553	103	14.7023	3.67319	2.55105e-260
Y699_00507	2406	720	102.613	144	20.5546	2.31967	1.12799e-91
Y699_00520	1500	1607	229.025	11742	1676.06	-2.87149	0
Y699_00543	414	0	0	249	35.5424	-8.96226	4.42672e-48
Y699_00544	354	255	36.3419	37	5.2814	2.78264	1.42547e-40
Y699_00555	1869	7244	1032.4	1217	173.715	2.5712	0
Y699_00561	2343	5794	825.746	29	4.13948	7.64011	0
Y699_00562	1767	348	49.5961	2846	406.24	-3.03403	0
Y699_00572	2517	18021	2568.31	135	19.27	7.05832	0
Y699_00573	1407	153	21.8052	17	2.42659	3.16767	4.8765e-28
Y699_00580	762	284	40.4749	70	9.99184	2.01821	2.66255e-31
Y699_00585	1848	312	44.4654	62	8.84991	2.32895	1.08834e-40
Y699_00588	2052	622	88.6458	66	9.42087	3.23412	7.96409e-112
Y699_00601	1233	408	58.1471	37	5.2814	3.46072	4.61628e-78
Y699_00602	2601	467	66.5556	42	5.9951	3.4727	2.13336e-89
Y699_00612	2322	51	7.26839	439	62.6631	-3.10791	1.07197e-76
Y699_00622	924	37	5.27314	352	50.2447	-3.25223	2.79625e-64
Y699_00625	1695	187	26.6508	765	109.197	-2.03468	5.53291e-83
Y699_00627	1446	2289	326.222	14765	2107.56	-2.69165	0
Y699_00629	1242	3002	427.837	632	90.212	2.24567	0
Y699_00633	960	30	4.27552	121	17.2716	-2.01423	4.36819e-14
Y699_00635	1452	367	52.3039	77	10.991	2.25059	9.53549e-46
Y699_00644	1701	3571	508.93	91	12.9894	5.29206	0
Y699_00663	912	6358	906.126	25	3.56851	7.98824	0
Y699_00665	756	370	52.7314	1776	253.507	-2.26529	3.20719e-218
Y699_00667	2412	568	80.9499	3596	513.295	-2.66469	0
Y699_00675	948	275	39.1923	51	7.27977	2.42861	8.88157e-38
Y699_00692	1851	466	66.4131	26	3.71125	4.16149	1.00392e-100
Y699_00703	1080	138	19.6674	587	83.7887	-2.09095	3.19435e-66
Y699_00720	2067	1666	237.434	377	53.8132	2.1415	7.93219e-191
Y699_00721	807	75	10.6888	6	0.856443	3.6416	5.17044e-16
Y699_00722	720	1797	256.104	33	4.71044	5.76472	0
Y699_00723	1188	423	60.2849	1754	250.367	-2.05418	7.76813e-191
Y699_00730	2340	2339	333.348	306	43.6786	2.93203	0
Y699_00731	1089	2351	335.058	33	4.71044	6.15241	0
Y699_00732	2139	613	87.3632	80	11.4192	2.93556	7.78203e-101
Y699_00733	1059	236	33.6341	45	6.42332	2.38853	5.18784e-32
Y699_00734	1284	370	52.7314	24	3.42577	3.94416	8.99797e-78
Y699_00735	1737	569	81.0924	56	7.99347	3.34267	2.51171e-105
Y699_00736	747	3369	480.141	135	19.27	4.63903	0
Y699_00737	1404	2671	380.664	249	35.5424	3.42091	0
Y699_00747	744	297	42.3277	45	6.42332	2.72021	5.93199e-46
Y699_00758	777	14	1.99524	85	12.1329	-2.60429	1.54045e-13
Y699_00773	393	55	7.83846	23353	3333.42	-8.73222	0
Y699_00774	801	43	6.12825	566	80.7911	-3.72065	6.31522e-114
Y699_00780	885	20	2.85035	159	22.6957	-2.99321	1.0645e-27
Y699_00781	843	290	41.3301	50	7.13703	2.5338	1.15407e-41
Y699_00782	1551	924	131.686	195	27.8344	2.24216	1.35151e-112
Y699_00787	1584	92	13.1116	8	1.14192	3.52131	6.87905e-19
Y699_00788	4815	1833	261.234	373	53.2422	2.2947	2.38276e-228
Y699_00799	480	3596	512.493	4	0.570962	9.80992	0
Y699_00800	921	76	10.8313	4	0.570962	4.24567	9.80324e-18
Y699_00816	1779	1752	249.691	212	30.261	3.04461	7.0416e-296
Y699_00821	1161	47	6.69832	241	34.4005	-2.36056	2.80675e-32
Y699_00822	1479	334	47.6008	1408	200.979	-2.07798	1.01179e-155
Y699_00830	654	112	15.962	1178	168.148	-3.39703	7.25318e-220
Y699_00834	1293	541	77.1019	52	7.42251	3.37679	4.72215e-101
Y699_00836	1656	19	2.70783	1073	153.161	-5.82176	1.23793e-253
Y699_00837	1941	108	15.3919	1148	163.866	-3.41228	4.39873e-215
Y699_00840	246	492	70.1186	86	12.2757	2.51399	3.9958e-69
Y699_00841	483	701	99.9047	98	13.9886	2.8363	2.85158e-111
Y699_00845	1821	1	0.142517	73	10.4201	-6.19208	1.97932e-18
Y699_00863	561	52	7.41091	587	83.7887	-3.49903	7.4464e-113
Y699_00867	2310	18	2.56531	212	30.261	-3.56025	3.52409e-42
Y699_00872	1143	452	64.4179	28	3.99673	4.01057	1.11081e-95
Y699_00875	3135	56	7.98098	430	61.3784	-2.94309	2.01339e-71
Y699_00885	2079	1152	164.18	268	38.2545	2.10158	2.78308e-129
Y699_00887	591	826	117.719	4553	649.898	-2.46486	0
Y699_00897	1113	210	29.9287	1262	180.139	-2.58951	2.61358e-181
Y699_00899	1047	201	28.646	33	4.71044	2.6044	3.67596e-30
Y699_00910	774	72	10.2613	290	41.3948	-2.01224	7.28159e-32
Y699_00911	2055	216	30.7838	940	134.176	-2.12389	2.56788e-107
Y699_00913	3375	818	116.579	146	20.8401	2.48388	1.68975e-112
Y699_00920	768	1554	221.472	100	14.2741	3.95566	0
Y699_00931	2277	559	79.6672	75	10.7055	2.89563	7.54976e-91
Y699_00934	1887	1014	144.513	67	9.56362	3.9175	7.01769e-210
Y699_00935	765	323	46.0331	65	9.27813	2.31077	1.07276e-41
Y699_00936	726	513	73.1114	112	15.9869	2.1932	1.83167e-61
Y699_00937	969	1018	145.083	50	7.13703	4.34541	1.96966e-223
Y699_00938	438	217	30.9263	34	4.85318	2.67183	2.49747e-33
Y699_00940	933	304	43.3253	58	8.27895	2.38769	7.94059e-41
Y699_00943	2949	13	1.85273	430	61.3784	-5.05001	9.47554e-101
Y699_00945	1008	458	65.273	5466	780.22	-3.57932	0
Y699_00955	1410	512	72.9689	55	7.85073	3.21638	7.5474e-92
Y699_00957	333	289	41.1875	1424	203.263	-2.30306	9.64261e-179
Y699_00985	2517	1479	210.783	345	49.2455	2.0977	3.2139e-165
Y699_00987	2304	1862	265.367	450	64.2332	2.0466	3.05671e-201
Y699_01003	4614	84	11.9715	465	66.3743	-2.47103	2.89774e-64
Y699_01023	414	121	17.2446	22	3.14029	2.45717	1.36724e-17
Y699_01031	3168	590	84.0853	113	16.1297	2.38214	9.78409e-78
Y699_01035	2388	4011	571.637	722	103.059	2.47163	0
Y699_01052	1473	1256	179.002	304	43.3931	2.04444	5.44655e-136
Y699_01070	1155	162	23.0878	31	4.42496	2.3834	2.43139e-22
Y699_01075	1755	11982	1707.64	318	45.3915	5.23344	0
Y699_01076	1482	808	115.154	158	22.553	2.35217	2.08579e-104
Y699_01083	1224	430	61.2825	60	8.56443	2.83905	7.64138e-69
Y699_01091	534	900	128.266	198	28.2626	2.18217	3.81013e-106
Y699_01108	1323	193	27.5059	25303	3611.76	-7.03682	0
Y699_01115	1137	158	22.5178	767	109.482	-2.28156	8.05132e-96
Y699_01116	6381	2137	304.56	11034	1575	-2.37055	0
Y699_01148	1221	5108	727.979	1169	166.864	2.12523	0
Y699_01153	1554	2426	345.747	138	19.6982	4.13358	0
Y699_01158	615	57	8.12349	1254	178.997	-4.46169	8.50187e-279
Y699_01159	402	179	25.5106	799	114.05	-2.16049	2.23114e-93
Y699_01161	1761	2028	289.025	243	34.6859	3.05877	0
Y699_01171	1470	29	4.13301	123	17.5571	-2.08679	6.6551e-15
Y699_01180	1674	165	23.5154	11	1.57015	3.90463	3.18533e-35
Y699_01185	606	138	19.6674	849	121.187	-2.62335	3.82408e-124
Y699_01192	2073	13	1.85273	98	13.9886	-2.91653	3.52529e-17
Y699_01204	411	30	4.27552	139	19.8409	-2.21431	7.4053e-18
Y699_01222	1056	14	1.99524	86	12.2757	-2.62117	9.03837e-14
Y699_01225	1776	5592	796.957	863	123.185	2.69368	0
Y699_01235	1923	634	90.356	93	13.2749	2.76692	2.9135e-98
Y699_01241	813	215	30.6412	36	5.13866	2.57601	8.51022e-32
Y699_01250	2295	2946	419.856	43822	6255.18	-3.89708	0
Y699_01252	1239	525	74.8216	115	16.4152	2.18843	1.05832e-62
Y699_01253	792	5320	758.193	99	14.1313	5.7456	0
Y699_01259	1188	11522	1642.09	387	55.2406	4.89366	0
Y699_01261	1857	339	48.3134	72	10.2773	2.23296	5.69541e-42
Y699_01262	1452	486	69.2635	15	2.14111	5.01567	2.57242e-113
Y699_01263	1614	1412	201.235	135	19.27	3.38445	4.52057e-262
Y699_01264	1773	12808	1825.36	52	7.42251	7.94206	0
Y699_01265	1407	6016	857.385	58	8.27895	6.69435	0
Y699_01267	1419	27143	3868.35	247	35.2569	6.77767	0
Y699_01268	6558	17857	2544.93	51	7.27977	8.44952	0
Y699_01269	1302	17627	2512.15	27	3.85399	9.34836	0
Y699_01270	1422	61631	8783.49	1849	263.927	5.05658	0
Y699_01271	1236	22735	3240.13	1505	214.824	3.91482	0
Y699_01284	3765	349	49.7386	81	11.562	2.10498	3.34805e-40
Y699_01287	1155	1304	185.843	244	34.8287	2.41573	5.83923e-173
Y699_01298	1467	373	53.159	18	2.56933	4.37085	5.87248e-83
Y699_01299	2235	309	44.0379	24	3.42577	3.68424	2.71946e-62
Y699_01300	1614	439	62.5651	58	8.27895	2.91784	3.57322e-72
Y699_01305	543	170	24.228	981	140.028	-2.53098	1.01649e-137
Y699_01308	1701	723	103.04	120	17.1289	2.5887	2.97364e-104
Y699_01314	2373	83	11.8289	937	133.748	-3.49912	2.37737e-179
Y699_01323	1338	80	11.4014	731	104.343	-3.19406	5.87625e-130
Y699_01333	1443	186	26.5082	46	6.56606	2.01334	6.70732e-21
Y699_01334	1980	474	67.5533	11	1.57015	5.42705	3.26137e-112
Y699_01336	1830	223	31.7814	36	5.13866	2.62872	1.22344e-33
Y699_01338	555	68	9.69118	724	103.344	-3.41464	3.2855e-136
Y699_01340	1476	1932	275.344	56	7.99347	5.10627	0
Y699_01344	2115	188	26.7933	28	3.99673	2.74498	7.32596e-30
Y699_01345	3420	2883	410.878	40	5.70962	6.16917	0
Y699_01347	2022	212	30.2137	5315	758.666	-4.65019	0
Y699_01348	555	205	29.2161	857	122.329	-2.06593	1.29526e-94
Y699_01357	972	20	2.85035	120	17.1289	-2.58722	1.90214e-18
Y699_01358	2043	6022	858.24	1039	148.307	2.53279	0
Y699_01362	2124	103	14.6793	550	78.5073	-2.41904	5.8327e-74
Y699_01363	1242	347	49.4535	72	10.2773	2.26661	1.08142e-43
Y699_01365	1086	311	44.3229	60	8.56443	2.37162	2.04351e-41
Y699_01368	2043	5933	845.556	208	29.69	4.83185	0
Y699_01370	1692	237	33.7766	1182	168.719	-2.32053	6.3494e-150
Y699_01375	1365	13	1.85273	81	11.562	-2.64167	3.81464e-13
Y699_01378	2565	305	43.4678	49	6.99429	2.6357	1.24467e-45
Y699_01379	1356	306	43.6103	36	5.13866	3.08521	1.93883e-53
Y699_01386	1950	2538	361.709	448	63.9478	2.49986	0
Y699_01393	1593	112	15.962	468	66.8026	-2.06527	2.88182e-52
Y699_01400	423	127	18.0997	1997	285.053	-3.97719	0
Y699_01410	1530	790	112.589	89	12.7039	3.14772	2.65538e-138
Y699_01412	975	1017	144.94	175	24.9796	2.53664	7.38209e-143
Y699_01424	1359	658	93.7765	156	22.2675	2.07428	3.23483e-73
Y699_01443	1710	487	69.406	46386	6621.16	-6.57588	0
Y699_01444	807	90	12.8266	397	56.668	-2.1434	1.24947e-46
Y699_01449	2691	46	6.5558	219	31.2602	-2.25348	6.23149e-28
Y699_01451	642	49	6.98335	196	27.9771	-2.00226	7.77527e-22
Y699_01458	1215	2414	344.037	235	33.544	3.35844	0
Y699_01462	1581	711	101.33	117	16.7006	2.60108	4.44493e-103
Y699_01466	1170	3	0.427552	128	18.2708	-5.41729	2.42714e-31
Y699_01469	1794	951	135.534	133	18.9845	2.83576	1.963e-150
Y699_01471	3876	13152	1874.39	2016	287.765	2.70346	0
Y699_01472	1659	3035	432.54	466	66.5171	2.70104	0
Y699_01475	2256	127	18.0997	4215	601.651	-5.05489	0
Y699_01476	1467	75	10.6888	5045	720.126	-6.07408	0
Y699_01482	3663	6057	863.228	117	16.7006	5.69177	0
Y699_01496	879	294	41.9001	54	7.70799	2.44253	1.49579e-40
Y699_01501	468	129	18.3847	569	81.2194	-2.14331	3.11309e-66
Y699_01512	570	43	6.12825	1359	193.984	-4.98432	0
Y699_01522	768	42	5.98573	170	24.2659	-2.01933	2.57551e-19
Y699_01542	1794	853	121.567	209	29.8328	2.02679	9.01599e-92
Y699_01548	1428	1366	194.679	256	36.5416	2.41349	6.34668e-181
Y699_01571	960	378	53.8716	57	8.13621	2.7271	2.87272e-58
Y699_01576	1191	501	71.4012	61	8.70717	3.03567	2.45662e-85
Y699_01587	4503	1525	217.339	7806	1114.23	-2.35803	0
Y699_01613	1287	732	104.323	95	13.5603	2.94359	1.85023e-120
Y699_01630	3387	415	59.1447	2946	420.514	-2.82983	0
Y699_01631	870	464	66.1281	2755	393.25	-2.57211	0
Y699_01635	2067	608	86.6506	99	14.1313	2.61631	6.68855e-89
Y699_01638	537	140	19.9524	13	1.85563	3.42659	1.78848e-27
Y699_01647	1791	78	11.1164	11	1.57015	2.82371	1.61884e-13
Y699_01648	3009	566	80.6649	87	12.4184	2.69946	1.18861e-85
Y699_01651	1359	62	8.83608	301	42.9649	-2.28168	1.93773e-38
Y699_01656	957	64	9.12112	360	51.3866	-2.49411	1.38972e-50
Y699_01665	1116	75	10.6888	852	121.615	-3.50815	1.57128e-163
Y699_01668	1242	3181	453.348	601	85.7871	2.40179	0
Y699_01670	1323	133	18.9548	11	1.57015	3.59359	4.12623e-27
Y699_01677	1002	1748	249.12	65	9.27813	4.74686	0
Y699_01680	378	1229	175.154	152	21.6966	3.01309	6.51491e-206
Y699_01710	1386	1094	155.914	214	30.5465	2.35167	7.63162e-141
Y699_01714	1437	2138	304.702	281	40.1101	2.92536	0
Y699_01719	1197	12642	1801.71	2983	425.795	2.08113	0
Y699_01724	1848	1237	176.294	36783	5250.42	-4.89638	0
Y699_01725	2520	158	22.5178	653	93.2096	-2.04942	1.10479e-71
Y699_01726	801	1101	156.912	178	25.4078	2.62661	1.43377e-160
Y699_01730	2187	190	27.0783	840	119.902	-2.14665	2.54573e-97
Y699_01732	1812	304	43.3253	62	8.84991	2.29147	6.06168e-39
Y699_01737	1572	3	0.427552	126	17.9853	-5.39457	7.39547e-31
Y699_01741	459	163	23.2303	36	5.13866	2.17655	2.85812e-20
Y699_01747	1188	41	5.84321	513	73.2259	-3.64752	6.15811e-102
Y699_01748	435	8	1.14014	155	22.1248	-4.27838	5.77323e-35
Y699_01766	2361	1167	166.318	5396	770.228	-2.21134	0
Y699_01777	723	2308	328.93	287	40.9665	3.00526	0
Y699_01778	339	419	59.7148	20	2.85481	4.38662	3.5287e-93
Y699_01780	1659	5108	727.979	517	73.7969	3.30227	0
Y699_01796	885	223	31.7814	9	1.28466	4.62872	2.13984e-51
Y699_01799	2511	501	71.4012	87	12.4184	2.52347	1.16887e-70
Y699_01800	2493	493	70.2611	3453	492.883	-2.81045	0
Y699_01806	945	147	20.9501	23	3.28303	2.67385	5.00244e-23
Y699_01809	1767	24	3.42042	116	16.5579	-2.27528	1.37922e-15
Y699_01816	1758	785	111.876	72	10.2773	3.44437	2.25094e-148
Y699_01818	840	29	4.13301	1392	198.695	-5.58722	0
Y699_01844	2076	2435	347.03	37	5.2814	6.038	0
Y699_01847	1029	324	46.1756	56	7.99347	2.53024	2.58441e-46
Y699_01853	1188	1036	147.648	209	29.8328	2.30719	1.78464e-130
Y699_01854	2715	254	36.1994	4	0.570962	5.98643	6.6176e-61
Y699_01872	735	1795	255.819	22480	3208.81	-3.64884	0
Y699_01876	921	30	4.27552	165	23.5522	-2.46169	1.3938e-23
Y699_01877	732	140	19.9524	577	82.3613	-2.0454	2.41635e-63
Y699_01878	1158	808	115.154	144	20.5546	2.48603	2.97354e-111
Y699_01883	1695	43	6.12825	286	40.8238	-2.73586	1.25033e-44
Y699_01886	1734	335	47.7433	57	8.13621	2.55287	2.62493e-48
Y699_01887	2004	298	42.4702	13	1.85563	4.51647	1.54915e-67
Y699_01894	711	188	26.7933	46	6.56606	2.02877	2.6268e-21
Y699_01895	339	406	57.8621	100	14.2741	2.01922	3.45747e-44
Y699_01899	435	540	76.9594	3137	447.777	-2.54061	0
Y699_01905	858	111	15.8194	1305	186.276	-3.55767	1.71853e-252
Y699_01906	1266	199	28.361	33	4.71044	2.58997	1.06101e-29
Y699_01908	747	266	37.9096	35	4.99592	2.92374	2.3453e-44
Y699_01913	879	194	27.6484	36	5.13866	2.42773	4.8759e-27
Y699_01914	981	877	124.988	147	20.9829	2.5745	2.09979e-125
Y699_01917	2010	658	93.7765	3217	459.196	-2.29181	0
Y699_01926	411	917	130.688	5739	819.188	-2.64806	0
Y699_01927	1803	102	14.5368	537	76.6517	-2.39861	1.50987e-71
Y699_01958	1119	269	38.3372	33	4.71044	3.02481	2.68547e-46
Y699_01974	1569	587	83.6577	139	19.8409	2.07602	1.56371e-65
Y699_01986	3351	1502	214.061	293	41.823	2.35566	2.9247e-193
Y699_02007	3108	3257	464.179	800	114.192	2.02322	0
Y699_02023	1494	1248	177.862	167	23.8377	2.89944	1.99304e-201
Y699_02044	1029	4954	706.031	3	0.428222	10.6872	0
Y699_02045	882	245	34.9168	0	0	8.93438	2.05054e-47
Y699_02047	2115	91	12.9691	7	0.999184	3.69818	2.3926e-19
Y699_02049	1182	311	44.3229	27	3.85399	3.52363	1.1439e-60
Y699_02053	1176	206	29.3586	20	2.85481	3.36232	3.42738e-39
Y699_02054	2094	11397	1624.27	33	4.71044	8.42972	0
Y699_02062	2013	21	2.99287	197	28.1199	-3.23199	2.1779e-36
Y699_02063	1173	47	6.69832	711	101.489	-3.92137	7.03122e-148
Y699_02070	1482	13	1.85273	1753	250.224	-7.07743	0
Y699_02071	1617	19	2.70783	4461	636.765	-7.87748	0
Y699_02072	1743	23	3.2779	1234	176.142	-5.74782	1.67603e-291
Y699_02082	1533	921	131.259	61	8.70717	3.91406	1.21651e-190
Y699_02085	786	76	10.8313	6	0.856443	3.66071	2.88075e-16
Y699_02088	873	122	17.3871	1	0.142741	6.92848	5.28781e-29
Y699_02089	1056	95	13.5392	11	1.57015	3.10817	1.24451e-17
Y699_02092	1395	1	0.142517	128	18.2708	-7.00226	2.78754e-30
Y699_02097	1323	4	0.57007	94	13.4176	-4.55685	2.40817e-22
Y699_02100	1005	14	1.99524	168	23.9804	-3.58722	6.76214e-34
Y699_02101	1527	308	43.8954	2550	363.988	-3.05175	0
Y699_02102	1113	145	20.665	763	108.911	-2.39789	4.71132e-101
Y699_02103	1182	60	8.55105	1121	160.012	-4.22594	8.34601e-243
Y699_02107	1791	26	3.70545	382	54.5269	-3.87925	1.55971e-79
Y699_02115	1008	17	2.4228	201	28.6908	-3.56585	4.12183e-40
Y699_02117	1161	2	0.285035	962	137.316	-8.91215	5.8624e-183
Y699_02119	531	673	95.9142	9	1.28466	6.22228	2.00628e-158
Y699_02120	2391	21559	3072.53	97	13.8458	7.79383	0
Y699_02122	6441	4257	606.697	435	62.0921	3.28849	0
Y699_02123	507	344	49.026	12	1.71289	4.83905	8.81115e-80
Y699_02124	801	922	131.401	41	5.85236	4.48881	1.4132e-205
Y699_02125	1221	897	127.838	12	1.71289	6.22174	1.03563e-210
Y699_02126	1950	745	106.175	9	1.28466	6.36891	1.70036e-174
Y699_02127	1764	188	26.7933	14	1.99837	3.74498	7.13784e-39
Y699_02130	1074	10	1.42517	97	13.8458	-3.28024	8.01504e-19
Y699_02135	1488	116	16.532	4	0.570962	4.85572	7.752e-28
Y699_02136	567	80	11.4014	2	0.285481	5.31967	5.16767e-20
Y699_02137	1194	106	15.1068	7	0.999184	3.91831	3.69955e-23
Y699_02139	2223	114	16.247	16	2.28385	2.83063	3.42029e-19
Y699_02141	1134	2	0.285035	592	84.5024	-8.21171	2.67574e-122
Y699_02148	1353	170	24.228	1932	275.775	-3.50875	0
Y699_02158	2757	1509	215.059	156	22.2675	3.27172	4.22126e-272
Y699_02168	951	43	6.12825	199	28.4054	-2.21262	5.76636e-25
Y699_02172	561	524	74.6791	31	4.42496	4.07697	8.75402e-112
Y699_02173	2079	1419	202.232	125	17.8426	3.50262	1.02917e-270
Y699_02177	1236	1124	160.19	56	7.99347	4.32481	5.46021e-246
Y699_02183	978	310	44.1804	71	10.1346	2.12412	2.93718e-36
Y699_02190	1644	251	35.7719	1045	149.164	-2.06	1.20466e-114
Y699_02201	1086	607	86.5081	112	15.9869	2.43594	5.21776e-82
Y699_02202	1599	1992	283.895	266	37.969	2.90246	0
Y699_02205	1608	206	29.3586	39	5.56688	2.39884	2.99705e-28
Y699_02223	252	2	0.285035	1324	188.988	-9.37294	5.0939e-237
Y699_02224	1188	3	0.427552	201	28.6908	-6.06835	1.68635e-48
Y699_02226	3306	1769	252.113	9881	1410.42	-2.48398	0
Y699_02238	1026	524	74.6791	118	16.8434	2.14852	3.38547e-61
Y699_02243	1569	51	7.26839	262	37.398	-2.36325	5.10092e-35
Y699_02246	1965	403	57.4345	92	13.1321	2.12882	7.53478e-47
Y699_02247	1263	1531	218.194	269	38.3972	2.50654	1.50719e-211
Y699_02255	549	97	13.8242	590	84.2169	-2.60691	4.15829e-86
Y699_02268	1014	625	89.0734	96	13.7031	2.70049	1.78048e-94
Y699_02269	5469	4203	599.001	326	46.5334	3.68622	0
Y699_02273	2112	35	4.98811	220	31.4029	-2.65433	1.36168e-33
Y699_02278	1287	2081	296.579	64	9.13539	5.0208	0
Y699_02280	1032	19	2.70783	115	16.4152	-2.59982	8.0363e-18
Y699_02284	1173	317	45.178	36	5.13866	3.13616	3.94589e-56
Y699_02285	2319	429	61.14	40	5.70962	3.42065	2.94769e-81
Y699_02296	1758	993	141.52	218	31.1174	2.18521	3.61681e-117
Y699_02297	1155	646	92.0663	3146	449.062	-2.28617	0
Y699_02303	954	210	29.9287	1026	146.452	-2.29083	2.46565e-128
Y699_02312	2910	1255	178.859	161	22.9812	2.9603	1.0464e-206
Y699_02322	1899	952	135.677	86	12.2757	3.4663	1.42738e-180
Y699_02324	1686	220	31.3538	1200	171.289	-2.44972	4.2709e-162
Y699_02325	1461	51	7.26839	552	78.7928	-3.43836	9.31695e-105
Y699_02329	801	372	53.0165	2191	312.744	-2.56047	0
Y699_02330	771	1818	259.097	34	4.85318	5.73842	0
Y699_02331	1545	462	65.843	18	2.56933	4.67957	1.88314e-105
Y699_02339	1323	121	17.2446	6	0.856443	4.33164	1.02354e-27
Y699_02340	411	5476	780.425	286	40.8238	4.25678	0
Y699_02341	894	863	122.993	66	9.42087	3.70657	2.81794e-172
Y699_02342	522	333	47.4583	5	0.713703	6.05519	2.41434e-79
Y699_02344	2379	95	13.5392	392	55.9543	-2.04711	1.61496e-43
Y699_02348	2919	2091	298.004	262	37.398	2.9943	0
Y699_02355	1653	491	69.9761	66	9.42087	2.89293	6.85089e-80
Y699_02356	4500	4214	600.568	654	93.3523	2.68557	0
Y699_02362	1155	140	19.9524	606	86.5008	-2.11615	2.38602e-69
Y699_02371	1452	622	88.6458	3255	464.62	-2.38993	0
Y699_02379	1530	48	6.84084	208	29.69	-2.11773	1.01752e-24
Y699_02387	840	75	10.6888	329	46.9616	-2.13538	1.05146e-38
Y699_02391	594	174	24.798	19	2.71207	3.19276	6.45243e-32
Y699_02394	975	469	66.8407	7	0.999184	6.06383	3.51383e-111
Y699_02395	1335	10	1.42517	107	15.2732	-3.4218	2.55288e-21
Y699_02404	1320	2620	373.396	352	50.2447	2.89366	0
Y699_02406	1038	9	1.28266	84	11.9902	-3.22465	2.96817e-16
Y699_02407	429	3	0.427552	184	26.2643	-5.94086	1.38307e-44
Y699_02424	1422	3795	540.854	351	50.1019	3.4323	0
Y699_02425	1467	392	55.8668	7	0.999184	5.8051	2.24526e-93
Y699_02426	1479	610	86.9356	20	2.85481	4.92848	3.34687e-141
Y699_02430	1617	494	70.4036	59	8.42169	3.06347	7.06574e-85
Y699_02436	675	31	4.41804	602	85.9298	-4.28168	6.71441e-132
Y699_02451	1728	22	3.13538	237	33.8295	-3.43157	1.09925e-45
Y699_02459	1248	1535	218.764	138	19.6982	3.47324	8.33655e-291
Y699_02471	1878	1272	181.282	126	17.9853	3.33335	2.99477e-233
Y699_02472	1956	4227	602.421	529	75.5097	2.99604	0
Y699_02475	2886	1710	243.705	252	35.9706	2.76024	4.24921e-262
Y699_02481	528	601	85.653	6	0.856443	6.644	1.58893e-139
Y699_02483	582	146	20.8075	2	0.285481	6.18757	1.81247e-35
Y699_02502	1125	1425	203.087	110	15.7015	3.69313	7.29296e-283
Y699_02515	3549	4294	611.97	430	61.3784	3.31766	0
Y699_02524	2520	827	117.862	187	26.6925	2.14259	1.81831e-95
Y699_02535	957	662	94.3465	154	21.982	2.10164	7.12848e-75
Y699_02553	648	17	2.4228	84	11.9902	-2.30711	8.09025e-12
Y699_02555	411	89	12.6841	1127	160.869	-3.6648	4.27214e-223
Y699_02558	921	6	0.855105	77	10.991	-3.68408	1.47184e-16
Y699_02565	486	218	31.0688	34	4.85318	2.67846	1.46173e-33
Y699_02571	957	957	136.389	138	19.6982	2.79159	5.57108e-149
Y699_02572	276	162	23.0878	1009	144.025	-2.64112	2.30403e-148
Y699_02576	1263	43	6.12825	302	43.1076	-2.8144	2.05077e-48
Y699_02584	1587	818	116.579	91	12.9894	3.16591	6.72594e-144
Y699_02585	2412	1949	277.766	233	33.2585	3.06208	0
Y699_02594	999	72	10.2613	2	0.285481	5.16767	4.67119e-18
Y699_02600	1926	130	18.5273	26	3.71125	2.31967	1.16716e-17
Y699_02605	459	1263	180	305	43.5359	2.04772	5.075e-137
Y699_02607	2100	172	24.513	883	126.04	-2.36226	1.02977e-114
Y699_02618	2319	527	75.1067	129	18.4135	2.02818	2.8515e-57
Y699_02637	765	63	8.9786	260	37.1125	-2.04734	2.49808e-29
Y699_02650	1089	552	78.6696	80	11.4192	2.78434	2.78696e-86
Y699_02653	924	23	3.2779	95	13.5603	-2.04855	1.47485e-11
Y699_02668	1983	139	19.8099	33	4.71044	2.07229	1.63635e-16
Y699_02671	1002	2152	306.697	143	20.4119	3.90933	0
Y699_02672	3813	3324	473.728	422	60.2365	2.97535	0
Y699_02675	1275	23620	3366.26	4301	613.927	2.45501	0
Y699_02680	2706	4280	609.975	557	79.5065	2.9396	0
Y699_02697	1683	262	37.3396	15594	2225.9	-5.89754	0
Y699_02698	2085	5159	735.247	478	68.23	3.42975	0
Y699_02704	3111	514	73.254	2230	318.311	-2.11946	4.18776e-252
Y699_02708	1026	24	3.42042	111	15.8442	-2.21171	1.65953e-14
Y699_02710	1077	770	109.738	190	27.1207	2.0166	1.91757e-82
Y699_02713	1263	173	24.6555	40	5.70962	2.11044	1.14448e-20
Y699_02737	603	86	12.2565	402	57.3817	-2.22704	1.95424e-49
Y699_02742	489	63	8.9786	258	36.8271	-2.0362	6.421e-29
Y699_02747	846	333	47.4583	83	11.8475	2.00208	4.19464e-36
Y699_02751	1671	1370	195.249	166	23.6949	3.04266	1.62987e-231
Y699_02775	822	223	31.7814	42	5.9951	2.40633	1.41477e-30
Y699_02782	1689	621	88.5033	116	16.5579	2.41821	3.57358e-83
Y699_02784	633	949	135.249	204	29.1191	2.21558	6.09817e-114
Y699_02810	1068	2690	383.372	101	14.4168	4.73292	0
Y699_02811	951	14436	2057.38	40	5.70962	8.4932	0
Y699_02812	942	1550	220.902	158	22.553	3.29202	6.05253e-281
Y699_02819	357	106	15.1068	13	1.85563	3.02522	4.60424e-19
Y699_02830	3147	5034	717.433	1070	152.732	2.23184	0
Y699_02841	1578	35	4.98811	249	35.5424	-2.83298	2.01425e-40
Y699_02849	1194	93	13.2541	489	69.8001	-2.39679	3.2308e-65
Y699_02857	1119	47	6.69832	243	34.6859	-2.37248	1.01368e-32
Y699_02859	1608	4345	619.238	537	76.6517	3.01411	0
Y699_02861	1329	2899	413.158	30	4.28222	6.59219	0
Y699_02866	231	16	2.28028	88	12.5612	-2.46169	3.4052e-13
Y699_02870	969	95	13.5392	487	69.5146	-2.36018	8.12899e-64
Y699_02872	834	9635	1373.16	1227	175.143	2.97089	0
Y699_02878	1536	649	92.4938	15	2.14111	5.43293	3.68666e-153
Y699_02891	3378	692	98.6221	73	10.4201	3.24255	1.56165e-124
Y699_02895	1794	1146	163.325	9798	1398.57	-3.09814	0
Y699_02906	2184	3151	449.072	60	8.56443	5.71245	0
Y699_02910	3624	2714	386.792	360	51.3866	2.9121	0
Y699_02912	2406	166	23.6579	727	103.772	-2.13303	9.43253e-84
Y699_02913	2166	2746	391.353	109	15.5587	4.65267	0
Y699_02923	759	24	3.42042	196	27.9771	-3.032	3.11608e-34
Y699_02930	1692	1807	257.529	32	4.5677	5.81712	0
Y699_02952	543	129	18.3847	25	3.56851	2.36511	6.53243e-18
Y699_02956	1626	92	13.1116	12	1.71289	2.93634	2.77201e-16
Y699_02971	1248	239	34.0617	48	6.85155	2.31365	2.98874e-31
Y699_02972	603	258	36.7695	15	2.14111	4.10208	6.29547e-56
Y699_02975	1827	5978	851.969	1244	177.569	2.26242	0
Y699_02976	1266	904	128.836	121	17.2716	2.89906	3.00924e-146
Y699_02987	1527	78	11.1164	11	1.57015	2.82371	1.61884e-13
Y699_02990	2721	2237	318.811	11035	1575.14	-2.30471	0
Y699_02993	1047	106	15.1068	12	1.71289	3.1407	1.08106e-19
Y699_03006	522	137	19.5249	31	4.42496	2.14158	6.22358e-17
Y699_03026	960	165	23.5154	850	121.329	-2.36725	9.27033e-111
Y699_03029	1242	78	11.1164	426	60.8075	-2.45156	1.79476e-58
Y699_03034	1908	1175	167.458	168	23.9804	2.80387	1.94833e-183
Y699_03064	567	930	132.541	102	14.5595	3.1864	2.27833e-164
Y699_03065	1395	192	27.3633	39	5.56688	2.2973	3.63905e-25
Y699_03078	957	460	65.558	38	5.42414	3.59531	1.93013e-90
Y699_03088	555	1469	209.358	287	40.9665	2.35346	7.75494e-189
Y699_03089	1590	842	120	112	15.9869	2.90806	9.94985e-137
Y699_03090	516	544	77.5295	4235	604.506	-2.96294	0
Y699_03091	1026	119	16.9596	776	110.767	-2.70735	1.84667e-117
Y699_03113	1707	224	31.9239	14	1.99837	3.99774	5.12801e-48
Y699_03119	300	1196	170.451	7181	1025.02	-2.58822	0
Y699_03139	1563	415	59.1447	20	2.85481	4.37278	3.66824e-92
Y699_03140	2082	609	86.7931	32	4.5677	4.24804	1.14236e-132
Y699_03145	1641	7545	1075.29	613	87.4999	3.61931	0
Y699_03152	1116	208	29.6436	19	2.71207	3.45026	2.23705e-40
Y699_03153	3393	8610	1227.08	1123	160.298	2.9364	0
Y699_03165	969	1105	157.482	4547	649.041	-2.04313	0
Y699_03167	759	75	10.6888	430	61.3784	-2.52163	6.92567e-61
Y699_03168	1062	134	19.0973	1201	171.431	-3.16619	5.29323e-211
Y699_03172	963	55	7.83846	522	74.5106	-3.2488	1.39408e-94
Y699_03175	2931	2154	306.983	226	32.2594	3.25037	0
Y699_03178	357	24	3.42042	136	19.4127	-2.50476	4.88528e-20
Y699_03182	834	9397	1339.24	5	0.713703	10.8738	0
Y699_03183	573	5829	830.734	6	0.856443	9.92181	0
Y699_03204	1212	1691	240.997	5	0.713703	8.39948	0
Y699_03205	771	221	31.4964	6	0.856443	5.20068	1.05847e-52
Y699_03206	1350	960	136.817	88	12.5612	3.4452	3.41475e-181
Y699_03207	1296	201	28.646	27	3.85399	2.89391	1.58919e-33
Y699_03210	465	4976	709.167	318	45.3915	3.96563	0
Y699_03211	1386	1118	159.334	247	35.2569	2.17608	4.51077e-131
Y699_03214	1251	6929	987.503	1015	144.882	2.76891	0
Y699_03224	1224	1365	194.536	338	48.2463	2.01155	1.25483e-144
Y699_03227	1473	347	49.4535	4350	620.921	-3.65026	0
Y699_03233	1278	403	57.4345	39	5.56688	3.36698	1.92509e-75
Y699_03234	963	2045	291.448	198	28.2626	3.36627	0
Y699_03254	2166	1721	245.272	185	26.407	3.21539	1.71339e-305
Y699_03256	603	380	54.1566	55	7.85073	2.78624	7.27002e-60
Y699_03262	1203	12	1.71021	151	21.5538	-3.6557	5.1099e-31
Y699_03297	5745	578	82.3751	42	5.9951	3.78035	2.022e-117
Y699_03299	528	256	36.4845	63	8.99265	2.02046	2.17695e-28
Y699_03302	957	127	18.0997	13	1.85563	3.28599	3.14646e-24
Y699_03308	2850	7590	1081.71	119	16.9861	5.99281	0
Y699_03315	2280	3033	432.255	510	72.7977	2.56992	0
Y699_03319	789	691	98.4795	160	22.8385	2.10836	2.09684e-78
Y699_03322	378	178	25.3681	29	4.13948	2.6155	5.54088e-27
Y699_03323	1008	721	102.755	120	17.1289	2.58471	8.57657e-104
Y699_03329	1293	1027	146.365	187	26.6925	2.45507	4.82023e-139
Y699_03330	936	387	55.1542	65	9.27813	2.57157	4.92772e-56
Y699_03337	945	302	43.0403	1825	260.501	-2.59753	1.68728e-262
Y699_03355	1374	40	5.7007	858	122.471	-4.42516	1.85586e-190
Y699_03361	1689	135	19.2399	1586	226.386	-3.55662	1.66593e-306
Y699_03366	1857	1545	220.189	241	34.4005	2.67825	1.53932e-229
Y699_03374	573	153	21.8052	10	1.42741	3.9332	6.59061e-33
Y699_03377	1839	218	31.0688	1599	228.242	-2.87703	3.92655e-256
Y699_03395	981	524	74.6791	125	17.8426	2.06538	2.83616e-58
Y699_03410	2280	1096	156.199	164	23.4094	2.73822	4.59007e-167
Y699_03427	1551	422	60.1424	1703	243.087	-2.01502	8.40863e-181
Y699_03431	2076	171	24.3705	2093	298.756	-3.61576	0
Y699_03457	1728	1795	255.819	14	1.99837	7.00016	0
Y699_03468	1152	780	111.164	147	20.9829	2.4054	1.73258e-103
Y699_03469	1167	285	40.6175	70	9.99184	2.02328	1.66597e-31
Y699_03471	870	2338	333.206	17911	2556.63	-2.93976	0
Y699_03502	948	158	22.5178	1455	207.687	-3.20528	3.67191e-258
Y699_03513	1587	306	43.6103	17	2.42659	4.16767	1.17086e-66
Y699_03518	1479	252	35.9144	3703	528.568	-3.87946	0
Y699_03520	1440	3050	434.678	12	1.71289	7.98737	0
Y699_03521	765	852	121.425	4	0.570962	7.73245	2.67164e-183
Y699_03522	1410	3093	440.806	23	3.28303	7.06897	0
Y699_03523	834	1018	145.083	14	1.99837	6.18191	3.4506e-239
Y699_03524	1662	161	22.9453	36	5.13866	2.15874	7.54359e-20
Y699_03525	1242	350	49.8811	33	4.71044	3.40456	2.73151e-66
Y699_03526	1341	2665	379.809	464	66.2316	2.51968	0
Y699_03533	768	42	5.98573	183	26.1215	-2.12564	5.26676e-22
Y699_03534	462	400	57.007	6036	861.582	-3.91778	0
Y699_03535	1362	259	36.912	38	5.42414	2.76662	6.00017e-41
Y699_03537	780	33	4.70307	132	18.8417	-2.00226	3.8619e-15
Y699_03548	1767	51	7.26839	303	43.2504	-2.57301	2.91466e-44
Y699_03549	900	2314	329.785	27837	3973.47	-3.5908	0
Y699_03550	939	17	2.4228	157	22.4103	-3.20941	4.19584e-29
Y699_03553	1926	38	5.41566	196	27.9771	-2.36904	1.30713e-26
Y699_03555	1242	3205	456.768	31820	4542	-3.31379	0
Y699_03556	678	70	9.97622	1032	147.308	-3.8842	9.67713e-213
Y699_03557	942	24	3.42042	237	33.8295	-3.30604	2.48762e-44
Y699_03559	603	3314	472.303	15088	2153.67	-2.18901	0
Y699_03562	2190	51	7.26839	344	49.1027	-2.7561	8.27259e-54
Y699_03574	855	6019	857.812	26	3.71125	7.85261	0
Y699_03581	564	141	20.095	14	1.99837	3.32994	4.81732e-27
Y699_03591	1830	221	31.4964	44	6.28058	2.32621	3.51674e-29
Y699_03597	495	2741	390.64	12147	1733.87	-2.15008	0
Y699_03605	4167	367	52.3039	86	12.2757	2.09111	7.34808e-42
Y699_03606	1209	210	29.9287	953	136.032	-2.18434	1.2659e-112
Y699_03612	924	95	13.5392	3050	435.359	-5.00699	0
Y699_03613	1443	343	48.8835	42	5.9951	3.02749	1.04266e-58
Y699_03617	420	417	59.4298	67	9.56362	2.63556	6.96777e-62
Y699_03620	933	54	7.69594	276	39.3964	-2.35589	1.0972e-36
Y699_03643	1392	83	11.8289	2	0.285481	5.37278	9.66087e-21
Y699_03644	1806	822	117.149	9	1.28466	6.51081	2.05999e-191
Y699_03649	2175	110	15.6769	18	2.56933	2.60918	3.82588e-17
Y699_03653	2262	72	10.2613	2954	421.656	-5.36079	0
Y699_03664	1623	5253	748.644	432	61.6639	3.60178	0
Y699_03669	717	1915	272.921	328	46.8189	2.54332	1.26455e-268
Y699_03675	516	350	49.8811	48	6.85155	2.86399	8.82315e-57
Y699_03681	3189	384	54.7267	76	10.8483	2.33478	6.58495e-50
Y699_03683	1671	113	16.1045	2223	317.312	-4.30037	0
Y699_03695	4050	102	14.5368	5	0.713703	4.34824	1.29183e-23
Y699_03700	1515	100	14.2517	19	2.71207	2.39367	2.30568e-14
Y699_03701	1674	1315	187.41	45	6.42332	4.86674	1.01341e-301
Y699_03706	792	135	19.2399	773	110.338	-2.51977	2.81703e-108
Y699_03707	1251	1898	270.498	117	16.7006	4.01764	0
Y699_03714	741	127	18.0997	636	90.783	-2.32645	1.52437e-81
Y699_03720	1692	21	2.99287	105	14.9878	-2.32418	1.44091e-14
Y699_03723	1593	522	74.3941	31	4.42496	4.07145	2.80615e-111
Y699_03735	3762	100	14.2517	1080	154.16	-3.43522	1.60665e-203
Y699_03740	1878	127	18.0997	1012	144.453	-2.99657	3.63087e-169
Y699_03741	1089	64	9.12112	315	44.9633	-2.30146	1.43362e-40
Y699_03743	876	17	2.4228	125	17.8426	-2.88058	2.70542e-21
Y699_03744	1596	40	5.7007	314	44.8205	-2.97495	4.58632e-53
Y699_03745	1431	18	2.56531	201	28.6908	-3.48338	2.06809e-39
Y699_03746	1197	5	0.712587	119	16.9861	-4.57515	5.59933e-28
Y699_03748	9453	60	8.55105	302	43.1076	-2.33377	1.3889e-39
Y699_03749	1899	302	43.0403	13	1.85563	4.53571	1.50446e-68
Y699_03752	2256	4	0.57007	138	19.6982	-5.11078	2.3524e-33
Y699_03754	1542	39	5.55818	539	76.9371	-3.791	5.63105e-110
Y699_03755	870	0	0	281	40.1101	-9.13668	6.10419e-53
Y699_03767	1668	120	17.1021	29	4.13948	2.04665	3.16917e-14
Y699_03769	1242	152	21.6626	27	3.85399	2.49078	4.49302e-22
Y699_03772	3141	300	42.7552	12	1.71289	4.6416	9.72135e-69
Y699_03773	1800	83	11.8289	4	0.570962	4.37278	1.62486e-19
Y699_03775	1014	709	101.045	4	0.570962	7.46739	3.81363e-156
Y699_03776	546	171	24.3705	1	0.142741	7.4156	7.50267e-39
Y699_03778	5334	2158	307.553	86	12.2757	4.64696	0
Y699_03797	840	367	52.3039	91	12.9894	2.00958	7.73878e-40
Y699_03800	759	867	123.563	178	25.4078	2.2819	5.43028e-108
Y699_03805	582	5296	754.772	363	51.8148	3.8646	0
Y699_03824	924	396	56.4369	68	9.70636	2.53964	1.56379e-56
Y699_03828	552	475	67.6958	97	13.8458	2.28961	5.09618e-60
Y699_03855	1602	833	118.717	52	7.42251	3.99948	6.73728e-175
Y699_03857	3042	1723	245.558	334	47.6753	2.36475	1.63583e-222
Y699_03858	681	54	7.69594	1118	159.584	-4.37407	1.99322e-246
Y699_03860	2739	7102	1012.16	174	24.8369	5.34881	0
Y699_03865	1359	2803	399.476	21	2.99755	7.05818	0
Y699_03873	1101	346	49.311	45	6.42332	2.94052	1.32541e-57
Y699_03876	1788	69	9.8337	314	44.8205	-2.18835	4.12436e-38
Y699_03879	879	179	25.5106	21	2.99755	3.08924	7.27301e-32
Y699_03908	3483	280	39.9049	40	5.70962	2.8051	9.06289e-45
Y699_03919	885	307	43.7528	1378	196.696	-2.16852	8.35034e-161
Y699_03925	1512	380	54.1566	2217	316.456	-2.54679	0
Y699_03928	1494	98	13.9667	450	64.2332	-2.20133	2.07844e-54
Y699_03929	951	1065	151.781	84	11.9902	3.66206	1.86981e-210
Y699_03930	1806	104519	14895.8	7500	1070.55	3.79847	0
Y699_03940	1068	281	40.0474	27	3.85399	3.37728	3.76861e-53
Y699_03945	507	164	23.3729	0	0	8.3553	2.55735e-34
Y699_03960	1080	351	50.0236	32	4.5677	3.45307	3.15515e-67
Y699_03963	4533	910	129.691	162	23.124	2.48762	3.31876e-125
Y699_03967	2055	257	36.627	47	6.7088	2.44878	1.01536e-35
Y699_03972	1575	1320	188.123	18	2.56933	6.19414	0
Y699_03973	879	590	84.0853	86	12.2757	2.77605	7.60997e-92
Y699_03977	801	74	10.5463	336	47.9608	-2.18512	1.29976e-40
Y699_03979	690	83	11.8289	438	62.5203	-2.402	1.04503e-58
Y699_03980	7848	1541	219.619	200	28.5481	2.94354	3.98075e-252
Y699_03987	3708	3088	440.094	499	71.2275	2.6273	0
Y699_03997	810	322	45.8906	6652	949.51	-4.37091	0
Y699_04003	1812	270	38.4797	2852	407.096	-3.4032	0
Y699_04006	1782	4148	591.162	255	36.3988	4.02159	0
Y699_04007	1008	473	67.4107	64	9.13539	2.88344	9.17981e-77
Y699_04008	966	126	17.9572	15	2.14111	3.06813	1.08878e-22
Y699_04013	651	479	68.2658	11	1.57015	5.44219	2.0406e-113
Y699_04017	1470	4406	627.932	699	99.7756	2.65385	0
Y699_04018	2865	105	14.9643	26	3.71125	2.01155	2.34142e-12
Y699_04027	1470	17	2.4228	242	34.5432	-3.83366	1.67535e-50
Y699_04029	1869	16	2.28028	95	13.5603	-2.57211	8.62084e-15
Y699_04031	1557	27	3.84797	243	34.6859	-3.17218	7.52171e-44
Y699_04032	1062	16	2.28028	107	15.2732	-2.74372	1.37213e-17
Y699_04034	1440	953	135.819	147	20.9829	2.6944	5.3524e-143
Y699_04038	1347	293	41.7576	67	9.56362	2.12641	2.16939e-34
Y699_04048	2334	1123	160.047	153	21.8393	2.8735	8.91612e-180
Y699_04049	1281	455	64.8454	81	11.562	2.48762	2.75528e-63
Y699_04059	402	24	3.42042	219	31.2602	-3.19208	7.13154e-40
Y699_04067	1884	368	52.4464	2386	340.579	-2.69907	0
Y699_04070	924	228	32.494	48	6.85155	2.24567	7.25941e-29
Y699_04086	504	312	44.4654	3	0.428222	6.69818	6.60191e-73
Y699_04088	642	2108	300.427	278	39.6819	2.92046	0
Y699_04094	1104	150	21.3776	3	0.428222	5.6416	1.46863e-36
Y699_04095	1569	1144	163.04	52	7.42251	4.45717	5.90576e-254
Y699_04099	732	90	12.8266	708	101.06	-2.97801	4.78022e-118
Y699_04124	564	217	30.9263	6	0.856443	5.17433	1.01061e-51
Y699_04133	1698	1492	212.636	103	14.7023	3.85427	5.89257e-305
Y699_04134	672	187	26.6508	17	2.42659	3.45717	1.70956e-36
Y699_04138	2061	524	74.6791	105	14.9878	2.31692	5.4089e-67
Y699_04139	1263	1358	193.539	17	2.42659	6.31755	0
Y699_04146	1950	127	18.0997	18	2.56933	2.8165	3.98406e-21
Y699_04148	3288	10021	1428.17	690	98.491	3.85803	0
Y699_04157	531	18	2.56531	1196	170.718	-6.05633	6.69474e-282
Y699_04160	1044	64	9.12112	1586	226.386	-4.63343	0
Y699_04178	2976	2044	291.306	235	33.544	3.11841	0
Y699_04189	915	35	4.98811	256	36.5416	-2.87297	4.32138e-42
Y699_04190	501	88	12.5415	3306	471.9	-5.2337	0
Y699_04201	609	221	31.4964	14	1.99837	3.97829	2.98691e-47
Y699_04206	1047	16	2.28028	80	11.4192	-2.32418	2.09296e-11
Y699_04207	654	131	18.6698	31	4.42496	2.07697	1.11873e-15
Y699_04215	1164	24	3.42042	327	46.6762	-3.77044	5.27764e-67
Y699_04232	2115	417	59.4298	31	4.42496	3.74745	1.36968e-84
Y699_04233	759	551	78.5271	116	16.5579	2.24567	8.14903e-68
Y699_04239	1098	388	55.2968	22	3.14029	4.13822	7.83486e-84
Y699_04243	2433	1205	171.733	113	16.1297	3.41238	2.37347e-225
Y699_04246	2805	1612	229.738	208	29.69	2.95194	2.08407e-264
Y699_04262	762	96	13.6817	460	65.6606	-2.26278	1.88672e-57
Y699_04267	6690	10637	1515.96	1952	278.63	2.44381	0
Y699_04274	1428	12138	1729.88	480	68.5155	4.6581	0
Y699_04277	1737	106	15.1068	8	1.14192	3.72566	1.9966e-22
Y699_04278	1494	2334	332.636	183	26.1215	3.67063	0
Y699_04293	1134	80	11.4014	10	1.42741	2.99774	1.35326e-14
Y699_04295	1194	5010	714.012	22	3.14029	7.82891	0
Y699_04296	1599	54372	7748.96	1	0.142741	15.7283	0
Y699_04336	3333	3161	450.498	6	0.856443	9.03895	0
Y699_04337	1359	576	82.09	6	0.856443	6.58271	3.86103e-134
Y699_04338	1482	853	121.567	2	0.285481	8.73415	1.3395e-165
Y699_04339	11820	2210	314.964	382	54.5269	2.53015	0
Y699_04342	1143	210	29.9287	2	0.285481	6.71199	1.72171e-49
Y699_04343	2115	82	11.6864	6	0.856443	3.77033	8.67126e-18
Y699_04348	1305	463	65.9856	4927	703.283	-3.41388	0
Y699_04352	339	23	3.2779	2523	360.134	-6.77962	0
Y699_04353	672	78	11.1164	3782	539.845	-5.60179	0
Y699_04356	1557	429	61.14	30	4.28222	3.83569	2.31584e-88
Y699_04361	900	218	31.0688	1271	181.423	-2.54582	3.32161e-179
Y699_04362	1368	315	44.893	52	7.42251	2.59651	2.43663e-46
Y699_04371	1626	9	1.28266	100	14.2741	-3.47619	2.99066e-20
Y699_04419	1548	2326	331.496	526	75.0815	2.14246	4.59126e-266
Y699_04428	1272	564	80.3798	131	18.699	2.10387	4.47408e-64
Y699_04430	1956	791	112.731	25	3.56851	4.98142	2.98054e-183
Y699_04447	2415	747	106.461	20	2.85481	5.22078	5.0729e-175
Y699_04453	339	207	29.5011	1812	258.646	-3.13214	0
Y699_04456	1650	719	102.47	63	8.99265	3.51031	4.65496e-138
Y699_04458	5397	3138	447.22	593	84.6451	2.40148	0
Y699_04459	1536	424	60.4274	3992	569.82	-3.23723	0
Y699_04460	1548	63	8.9786	691	98.6337	-3.45752	2.26515e-131
Y699_04462	1239	1183	168.598	252	35.9706	2.2287	9.90986e-143
Y699_04463	2322	2141	305.13	446	63.6623	2.26091	8.81924e-262
Y699_04469	1899	417	59.4298	36931	5271.55	-6.4709	0
Y699_04479	1107	179	25.5106	19	2.71207	3.23363	3.74908e-33
Y699_04480	1287	331	47.1733	66	9.42087	2.32404	5.60672e-43
Y699_04481	1194	16430	2341.56	29	4.13948	9.14381	0
Y699_04494	1959	3512	500.521	867	123.756	2.01593	0
Y699_04498	1557	52	7.41091	373	53.2422	-2.84485	4.0809e-60
Y699_04499	1182	34	4.84559	394	56.2398	-3.53685	7.91121e-77
Y699_04502	792	266	37.9096	49	6.99429	2.43832	9.53024e-37
Y699_04508	1746	700	99.7622	139	19.8409	2.33001	1.23722e-89
Y699_04510	1530	257	36.627	33	4.71044	2.95897	2.1473e-43
Y699_04514	987	413	58.8597	4561	651.04	-3.46739	0
Y699_04516	1290	51	7.26839	232	33.1158	-2.18781	1.66941e-28
Y699_04520	1188	14	1.99524	99	14.1313	-2.82426	7.86341e-17
Y699_04521	513	22	3.13538	105	14.9878	-2.25707	4.15969e-14
Y699_04522	957	33	4.70307	184	26.2643	-2.48142	2.25628e-26
Y699_04523	963	276	39.3348	2109	301.04	-2.93608	0
Y699_04529	861	180	25.6531	40	5.70962	2.16767	3.86227e-22
Y699_04541	1188	938	133.681	88	12.5612	3.41176	1.09342e-175
Y699_04543	1527	67	9.54867	746	106.484	-3.4792	2.01666e-142
Y699_04545	1527	171	24.3705	1370	195.555	-3.00436	4.12395e-229
Y699_04555	1749	62	8.83608	623	88.9273	-3.33115	4.9587e-115
Y699_04556	1851	83	11.8289	363	51.8148	-2.13104	1.87003e-42
Y699_04557	1716	12	1.71021	160	22.8385	-3.73922	2.66233e-33
Y699_04561	1839	1366	194.679	7	0.999184	7.60613	2.88301e-296
Y699_04562	2490	2039	290.593	89	12.7039	4.51566	0
Y699_04563	1668	2663	379.524	2	0.285481	10.3766	0
Y699_04570	1542	80	11.4014	0	0	7.31967	5.11964e-19
Y699_04585	1059	559	79.6672	77	10.991	2.85766	1.13084e-89
Y699_04595	1374	1370	195.249	7745	1105.53	-2.50135	0
Y699_04598	1221	2447	348.74	142	20.2692	4.10479	0
Y699_04600	819	109	15.5344	18	2.56933	2.596	6.51554e-17
Y699_04601	879	596	84.9404	2	0.285481	8.21691	7.35792e-123
Y699_04605	1008	104	14.8218	4072	581.239	-5.29334	0
Y699_04618	240	0	0	144	20.5546	-8.17218	6.65467e-31
Y699_04625	1131	373	53.159	0	0	9.54078	3.73122e-66
Y699_04635	2124	355	50.5937	3	0.428222	6.88446	5.5297e-82
Y699_04636	1035	212	30.2137	11	1.57015	4.26623	3.54116e-47
Y699_04642	1893	42	5.98573	445	63.5195	-3.4076	4.15547e-84
Y699_04647	1329	1147	163.467	253	36.1134	2.1784	1.29625e-134
Y699_04652	1539	113	16.1045	11	1.57015	3.35849	4.37452e-22
Y699_04655	1533	370	52.7314	6	0.856443	5.94416	3.88076e-88
Y699_04659	1494	57	8.12349	248	35.3996	-2.12356	2.59061e-29
Y699_04661	3720	2988	425.842	18	2.56933	7.37278	0
Y699_04662	1539	1176	167.6	31	4.42496	5.24322	5.4915e-275
Y699_04664	3498	335	47.7433	20	2.85481	4.06383	8.04774e-72
Y699_04665	570	205	29.2161	7	0.999184	4.86987	3.41872e-48
Y699_04668	933	11	1.56769	110	15.7015	-3.32418	2.16372e-21
Y699_04671	1056	123	17.5296	28	3.99673	2.1329	2.89826e-15
Y699_04683	738	119	16.9596	548	78.2218	-2.20547	4.17157e-66
Y699_04684	1359	3576	509.642	16833	2402.75	-2.23713	0
Y699_04694	1053	1281	182.565	4	0.570962	8.3208	1.02864e-259
Y699_04695	7830	459	65.4155	112	15.9869	2.03274	3.35006e-50
Y699_04697	3183	4429	631.21	253	36.1134	4.12752	0
Y699_04706	1035	139	19.8099	741	105.771	-2.41665	4.62363e-99
Y699_04711	726	730	104.038	51	7.27977	3.83707	1.95521e-149
Y699_04720	2070	167	23.8004	18	2.56933	3.21152	7.67946e-31
Y699_04723	384	85	12.114	10	1.42741	3.08521	8.17381e-16
Y699_04728	834	43	6.12825	185	26.407	-2.10737	5.28026e-22
Y699_04731	411	11	1.56769	177	25.2651	-4.01043	2.32636e-38
Y699_04740	1800	100	14.2517	15	2.14111	2.73471	1.89129e-16
Y699_04741	1629	1304	185.843	261	37.2553	2.31857	7.58102e-165
Y699_04752	774	140	19.9524	1391	198.552	-3.31488	3.74089e-254
Y699_04757	1530	263	37.4821	4804	685.725	-4.19336	0
Y699_04761	2553	1291	183.99	147	20.9829	3.13234	3.54722e-224
Y699_04770	621	1752	249.691	191	27.2634	3.1951	0
Y699_04774	1809	156	22.2327	869	124.042	-2.48007	2.09822e-119
Y699_04782	2526	675	96.1993	69	9.8491	3.28796	5.74454e-123
Y699_04783	912	547	77.957	59	8.42169	3.2105	7.04539e-98
Y699_04787	1527	4596	655.01	237	33.8295	4.27516	0
Y699_04793	741	68	9.69118	2146	306.321	-4.98223	0
Y699_04794	1716	5662	806.934	933	133.177	2.59911	0
Y699_04796	2814	2061	293.728	468	66.8026	2.13651	4.39494e-235
Y699_04803	327	60	8.55105	337	48.1036	-2.49197	2.15918e-47
Y699_04804	360	444	63.2777	103	14.7023	2.10566	8.64573e-51
Y699_04805	1593	97	13.8242	594	84.7879	-2.61666	4.95934e-87
Y699_04807	297	41	5.84321	356	50.8156	-3.12044	1.11163e-62
Y699_04812	816	470	66.9832	110	15.7015	2.0929	2.79682e-53
Y699_04817	1137	120	17.1021	11	1.57015	3.4452	7.74393e-24
Y699_04820	1869	2736	389.928	351	50.1019	2.96027	0
Y699_04834	888	71	10.1187	314	44.8205	-2.14713	3.00448e-37
Y699_04844	1551	90	12.8266	21	2.99755	2.09728	2.6773e-11
Y699_04845	1362	1837	261.805	457	65.2324	2.00483	2.41132e-193
Y699_04846	576	24	3.42042	111	15.8442	-2.21171	1.65953e-14
Y699_04855	1533	425	60.5699	5461	779.506	-3.68589	0
Y699_04876	939	2104	299.857	315	44.9633	2.73745	0
Y699_04886	2643	485	69.1209	2159	308.177	-2.15656	1.75484e-249
Y699_04892	789	362	51.5913	10	1.42741	5.17566	2.26483e-85
Y699_04896	1245	17367	2475.1	3349	478.038	2.37229	0
Y699_04903	861	764	108.883	99	14.1313	2.94582	9.3634e-126
Y699_04909	921	549	78.2421	86	12.2757	2.67214	3.0986e-82
Y699_04911	1482	1519	216.484	68	9.70636	4.47919	0
Y699_04923	1395	732	104.323	182	25.9788	2.00565	6.77242e-78
Y699_04924	873	610	86.9356	70	9.99184	3.12113	2.73991e-106
Y699_04927	1008	512	72.9689	38	5.42414	3.74982	1.35661e-103
Y699_04928	1203	412	58.7172	30	4.28222	3.77735	4.77533e-84
Y699_04929	2949	381	54.2991	82	11.7047	2.21384	1.61315e-46
Y699_04930	798	298	42.4702	61	8.70717	2.28617	4.23156e-38
Y699_04931	1863	1388	197.814	291	41.5375	2.25166	2.49281e-169
Y699_04937	1926	4815	686.221	659	94.066	2.86693	0
Y699_04943	939	1997	284.607	351	50.1019	2.50603	1.77917e-275
Y699_04944	966	144	20.5225	21	2.99755	2.77535	1.9478e-23
Y699_04957	1608	268	38.1947	23	3.28303	3.54027	1.17497e-52
Y699_04962	543	58	8.26601	282	40.2528	-2.28383	3.8724e-36
Y699_04977	5043	4111	585.889	606	86.5008	2.75984	0
Y699_04979	2013	895	127.553	210	29.9755	2.08924	5.28685e-100
Y699_04983	987	1437	204.798	121	17.2716	3.56772	4.73199e-278
Y699_04985	714	16	2.28028	143	20.4119	-3.16213	2.70944e-26
Y699_04986	1824	4915	700.473	1015	144.882	2.27346	0
Y699_05000	708	303	43.1828	45	6.42332	2.74906	2.31196e-47
Y699_05001	1971	154	21.9477	677	96.6353	-2.13848	2.49095e-78
Y699_05009	708	1543	219.904	222	31.6884	2.79485	1.07728e-239
Y699_05010	810	3	0.427552	72	10.2773	-4.58722	1.79075e-17
Y699_05015	2589	5005	713.3	923	131.75	2.43671	0
Y699_05039	1161	260	37.0545	18	2.56933	3.85019	3.17482e-54
Y699_05046	4479	3174	452.35	258	36.8271	3.6186	0
Y699_05051	1164	680	96.9118	144	20.5546	2.23721	5.29714e-83
Y699_05055	1719	117	16.6745	6	0.856443	4.28315	1.06434e-26
Y699_05059	900	1053	150.071	79	11.2765	3.73425	5.12204e-211
Y699_05075	2640	1563	222.755	349	49.8164	2.16076	4.01646e-181
Y699_05083	3309	22	3.13538	16345	2333.09	-9.53939	0
Y699_05084	2610	106	15.1068	3413	487.173	-5.01116	0
Y699_05099	1281	36	5.13063	229	32.6876	-2.67154	3.81447e-35
Y699_05104	1656	2622	373.681	353	50.3874	2.89067	0
Y699_05105	2142	11475	1635.39	2166	309.176	2.40313	0
Y699_05107	1197	1359	193.681	205	29.2618	2.72659	6.43447e-206
Y699_05117	912	85	12.114	669	95.4934	-2.97873	1.18977e-111
Y699_05127	1500	48	6.84084	199	28.4054	-2.05392	7.54414e-23
Y699_05131	1773	550	78.3846	32	4.5677	4.10103	1.17368e-117
Y699_05133	2247	151	21.5201	12	1.71289	3.65119	6.05345e-31
Y699_05137	1818	723	103.04	93	13.2749	2.95644	1.69595e-119
Y699_05145	3900	26	3.70545	126	17.9853	-2.2791	7.54382e-17
Y699_05159	1179	790	112.589	150	21.4111	2.39463	2.95325e-104
Y699_05168	1644	54	7.69594	498	71.0848	-3.20737	2.69501e-89
Y699_05183	387	60	8.55105	507	72.3694	-3.08121	1.13094e-87
Y699_05185	876	414	59.0022	89	12.7039	2.2155	1.77021e-50
Y699_05194	1542	73	10.4038	357	50.9584	-2.29221	1.40968e-45
Y699_05198	1005	682	97.1969	51	7.27977	3.73895	2.94121e-137
Y699_05203	3129	853	121.567	192	27.4062	2.14918	8.45048e-99
Y699_05212	675	155	22.0902	628	89.641	-2.02075	9.1235e-68
Y699_05217	744	507	72.2563	42	5.9951	3.59127	1.84184e-99
Y699_05231	513	503	71.6863	102	14.5595	2.29973	8.33403e-64
Y699_05241	1782	181	25.7957	1768	252.365	-3.29031	0
Y699_05242	945	75	10.6888	583	83.2177	-2.96079	6.54797e-97
Y699_05244	729	12	1.71021	136	19.4127	-3.50476	3.13585e-27
Y699_05245	1734	61	8.69356	3013	430.077	-5.6285	0
Y699_05259	1059	352	50.1661	47	6.7088	2.90259	7.50842e-58
Y699_05261	1962	122	17.3871	1081	154.303	-3.14967	3.70812e-189
Y699_05262	732	88	12.5415	1249	178.283	-3.82938	8.44168e-255
Y699_05276	291	668	95.2016	81	11.562	3.0416	1.58007e-113
Y699_05277	795	30	4.27552	144	20.5546	-2.26529	6.18007e-19
Y699_05279	1047	62	8.83608	358	51.1011	-2.53188	3.79729e-51
Y699_05284	954	373	53.159	40	5.70962	3.21885	2.51619e-67
Y699_05292	1125	365	52.0189	1485	211.97	-2.02675	5.17529e-159
Y699_05293	1230	354	50.4512	2146	306.321	-2.60209	0
Y699_05307	1230	80	11.4014	446	63.6623	-2.48123	5.57516e-62
Y699_05308	1824	107	15.2494	14	1.99837	2.93186	1.07395e-18
Y699_05309	1596	95	13.5392	1	0.142741	6.5676	2.84963e-23
Y699_05310	3168	605	86.223	48	6.85155	3.65357	6.29169e-120
Y699_05313	2919	73	10.4038	1	0.142741	6.18757	2.09545e-18
Y699_05322	687	138	19.6674	29747	4246.1	-7.75419	0
Y699_05323	885	50	7.12587	868	123.899	-4.11995	1.10253e-185
Y699_05331	2436	14	1.99524	1346	192.129	-6.58936	0
Y699_05332	930	1	0.142517	100	14.2741	-6.64611	2.20015e-24
Y699_05333	1686	5	0.712587	1690	241.231	-8.40314	0
Y699_05347	903	164	23.3729	24	3.42577	2.77033	1.84362e-26
Y699_05353	876	43	6.12825	215	30.6892	-2.32418	1.94175e-28
Y699_05361	837	21	2.99287	150	21.4111	-2.83876	6.18729e-25
Y699_05380	843	221	31.4964	16	2.28385	3.78565	8.77118e-46
Y699_05394	1422	541	77.1019	7851	1120.66	-3.86143	0
Y699_05401	804	305	43.4678	1249	178.283	-2.03615	9.51268e-135
Y699_05402	1467	93	13.2541	12	1.71289	2.95194	1.58736e-16
Y699_05403	822	16	2.28028	72	10.2773	-2.17218	1.15615e-09
Y699_05418	2199	168	23.9429	23	3.28303	2.8665	5.48038e-28
Y699_05425	1908	17	2.4228	526	75.0815	-4.95371	2.61085e-122
Y699_05426	750	9	1.28266	72	10.2773	-3.00226	2.65559e-13
Y699_05428	1302	274	39.0498	6	0.856443	5.51081	1.52446e-65
Y699_05430	1050	200	28.5035	30	4.28222	2.73471	1.46291e-31
Y699_05432	1872	323	46.0331	2393	341.578	-2.89147	0
Y699_05438	981	28	3.99049	130	18.5563	-2.21727	8.18678e-17
Y699_05440	2934	75	10.6888	427	60.9502	-2.51153	3.33578e-60
Y699_05444	1395	1026	146.223	243	34.6859	2.07575	1.66825e-113
Y699_05451	846	1	0.142517	139	19.8409	-7.1212	1.57287e-32
Y699_05456	1629	74	10.5463	8	1.14192	3.2072	2.16424e-14
Y699_05457	1122	711	101.33	0	0	10.4714	3.9744e-109
Y699_05458	1482	1141	162.612	29	4.13948	5.29585	2.63496e-267
Y699_05464	1137	118	16.8171	12	1.71289	3.29542	1.16863e-22
Y699_05469	2544	1435	204.513	48	6.85155	4.89962	0
Y699_05470	3507	2076	295.866	63	8.99265	5.04005	0
Y699_05472	261	1683	239.857	1	0.142741	10.7146	7.14978e-247
Y699_05473	966	97	13.8242	0	0	7.59766	2.60075e-22
Y699_05474	1566	102	14.5368	11	1.57015	3.21074	2.35807e-19
Y699_05475	906	124	17.6722	4	0.570962	4.95194	7.83306e-30
Y699_05476	1008	2	0.285035	178	25.4078	-6.47799	1.23024e-42
Y699_05477	1560	12	1.71021	444	63.3768	-5.21171	1.05031e-104
Y699_05485	1425	231	32.9215	7	0.999184	5.04214	1.18842e-54
Y699_05486	1464	35	4.98811	243	34.6859	-2.79779	5.38044e-39
Y699_05488	1146	11	1.56769	83	11.8475	-2.91786	9.33738e-15
Y699_05489	267	4	0.57007	1325	189.131	-8.37403	1.75991e-267
Y699_05490	1134	1	0.142517	164	23.4094	-7.35981	1.58897e-37
Y699_05492	1215	9	1.28266	77	10.991	-3.09912	1.58936e-14
Y699_05498	765	170	24.228	2	0.285481	6.40713	8.01522e-41
Y699_05499	621	3367	479.856	46	6.56606	6.19143	0
Y699_05502	1374	41	5.84321	753	107.484	-4.20121	5.1057e-163
Y699_05506	1023	7	0.997622	98	13.9886	-3.80961	3.60246e-21
Y699_05507	1245	642	91.4962	85	12.1329	2.91478	8.18563e-105
Y699_05509	2457	10	1.42517	259	36.9698	-4.69714	6.83737e-60
Y699_05512	1914	11	1.56769	147	20.9829	-3.7425	1.00713e-30
Y699_05514	594	1712	243.99	268	38.2545	2.67312	1.07882e-253
Y699_05515	1629	345	49.1685	58	8.27895	2.57021	4.47454e-50
Y699_05517	651	90	12.8266	14	1.99837	2.68224	1.17001e-14
Y699_05526	1677	2588	368.835	15943	2275.71	-2.62527	0
Y699_05528	252	31	4.41804	16370	2336.66	-9.04683	0
Y699_05529	864	184	26.2232	1941	277.059	-3.40128	0
Y699_05530	1578	730	104.038	4085	583.095	-2.48662	0
Y699_05543	1656	632	90.071	52	7.42251	3.60108	6.81902e-124
Y699_05545	666	110	15.6769	4	0.570962	4.7791	2.46024e-26
Y699_05561	1635	650	92.6363	59	8.42169	3.4594	1.62506e-123
Y699_05568	1794	687	97.9095	4537	647.614	-2.72561	0
Y699_05578	1947	2767	394.346	240	34.2577	3.52496	0
Y699_05587	3711	25	3.56294	188	26.8352	-2.91299	1.09106e-31
Y699_05601	993	1572	224.037	114	16.2724	3.78324	0
Y699_05604	2103	162	23.0878	30	4.28222	2.4307	7.92234e-23
Y699_05610	984	1059	150.926	19	2.71207	5.7983	5.74438e-250
Y699_05611	1626	89	12.6841	14	1.99837	2.66612	2.00395e-14
Y699_05612	1053	140	19.9524	9	1.28466	3.9571	2.4421e-30
Y699_05615	579	51	7.26839	722	103.059	-3.82569	9.47314e-148
Y699_05616	1212	591	84.2278	38	5.42414	3.95683	1.1821e-123
Y699_05630	1146	312	44.4654	44	6.28058	2.82371	4.61007e-50
Y699_05631	1527	208	29.6436	17	2.42659	3.61072	8.91374e-42
Y699_05640	1617	1012	144.228	101	14.4168	3.32253	2.49132e-185
Y699_05651	2457	1276	181.852	143	20.4119	3.15528	4.68217e-223
Y699_05658	2742	1837	261.805	231	32.9731	2.98913	8.4115e-305
Y699_05663	1815	1281	182.565	225	32.1166	2.50702	2.93036e-177
Y699_05667	2658	10831	1543.61	1592	227.243	2.764	0
Y699_05669	1533	3818	544.132	338	48.2463	3.49547	0
Y699_05670	1293	2119	301.994	29	4.13948	6.18893	0
Y699_05673	1089	2441	347.885	123	17.5571	4.30849	0
Y699_05687	1845	11594	1652.35	2670	381.117	2.11621	0
Y699_05711	2370	1038	147.933	255	36.3988	2.02298	4.06072e-111
Y699_05712	2418	230	32.779	48	6.85155	2.25827	2.69132e-29
Y699_05720	1644	144	20.5225	24	3.42577	2.58271	8.50101e-22
Y699_05725	1875	1668	237.719	31	4.42496	5.74745	0
Y699_05731	726	71	10.1187	600	85.6443	-3.08133	1.64995e-103
Y699_05732	2481	76	10.8313	621	88.6419	-3.03278	1.62017e-105
Y699_05734	909	304	43.3253	41235	5885.91	-7.08591	0
Y699_05736	1086	24	3.42042	108	15.416	-2.17218	7.25857e-14
Y699_05759	1635	14	1.99524	341	48.6745	-4.60853	7.50278e-78
Y699_05760	534	12	1.71021	232	33.1158	-4.27528	1.23386e-51
Y699_05765	4467	931	132.684	13199	1884.03	-3.82776	0
Y699_05766	312	147	20.9501	2563	365.844	-4.1262	0
Y699_05767	594	5	0.712587	84	11.9902	-4.07265	4.50423e-19
Y699_05769	1080	119	16.9596	3062	437.071	-4.6877	0
Y699_05770	1035	30	4.27552	857	122.329	-4.83852	4.93669e-197
Y699_05771	909	44	6.27077	866	123.613	-4.30105	1.36858e-189
Y699_05772	1443	86	12.2565	2093	298.756	-4.60735	0
Y699_05773	1104	15	2.13776	340	48.5318	-4.50476	6.72695e-77
Y699_05779	1116	118	16.8171	3	0.428222	5.29542	7.24341e-29
Y699_05780	1095	14	1.99524	80	11.4192	-2.51683	2.18479e-12
Y699_05781	1530	198	28.2184	28	3.99673	2.81975	3.1759e-32
Y699_05786	1284	73	10.4038	913	130.322	-3.6469	2.41549e-180
Y699_05787	837	19	2.70783	118	16.8434	-2.63697	1.62356e-18
Y699_05791	1722	451	64.2754	8	1.14192	5.81473	3.18514e-107
Y699_05795	933	54	7.69594	373	53.2422	-2.7904	5.77526e-59
Y699_05801	1704	183	26.0807	16	2.28385	3.51344	3.48008e-36
Y699_05806	498	1812	258.242	36041	5144.51	-4.31624	0
Y699_05810	546	12	1.71021	631	90.0693	-5.71879	1.07611e-149
Y699_05816	1290	108	15.3919	19	2.71207	2.5047	3.65479e-16
Y699_05820	1080	110	15.6769	21	2.99755	2.38679	1.27612e-15
Y699_05825	2442	3203	456.483	2	0.285481	10.643	0
Y699_05833	1302	6833	973.822	4	0.570962	10.736	0
Y699_05835	2064	50	7.12587	220	31.4029	-2.13976	2.15157e-26
Y699_05840	1878	393	56.0093	87	12.4184	2.17319	6.96582e-47
Y699_05842	1827	3	0.427552	80	11.4192	-4.73922	1.7158e-19
Y699_05850	1482	19	2.70783	103	14.7023	-2.44083	4.37953e-15
Y699_05851	552	0	0	71	10.1346	-7.152	3.06678e-17
Y699_05853	726	0	0	96	13.7031	-7.58722	3.8102e-22
Y699_05854	1530	36	5.13063	4385	625.917	-6.93069	0
Y699_05857	2982	839	119.572	30	4.28222	4.80338	3.64902e-192
Y699_05858	792	233	33.2066	2	0.285481	6.86193	2.40258e-54
Y699_05869	2151	223	31.7814	18	2.56933	3.62872	7.57365e-45
Y699_05870	327	294	41.9001	9	1.28466	5.02749	3.95818e-69
Y699_05873	963	54	7.69594	487	69.5146	-3.17515	1.39841e-86
Y699_05880	1311	185	26.3657	40	5.70962	2.2072	3.33694e-23
Y699_05881	1533	7284	1038.1	1400	199.837	2.37705	0
Y699_05884	729	152	21.6626	10	1.42741	3.92374	1.18325e-32
Y699_05887	858	589	83.9428	43	6.13784	3.7736	1.74815e-119
Y699_05888	1542	71	10.1187	15	2.14111	2.2406	7.39556e-10
Y699_05899	1599	115	16.3895	11	1.57015	3.3838	1.38545e-22
Y699_05900	2145	86	12.2565	5	0.713703	4.10208	1.52643e-19
Y699_05901	1494	71	10.1187	6	0.856443	3.56253	5.3141e-15
Y699_05904	306	308	43.8954	2	0.285481	7.26453	1.24448e-69
Y699_05911	1044	116	16.532	0	0	7.85572	7.36965e-26
Y699_05912	1323	709	101.045	11	1.57015	6.00795	1.6141e-167
Y699_05913	939	97	13.8242	1	0.142741	6.59766	1.04909e-23
Y699_05920	11841	28	3.99049	331	47.2471	-3.56559	3.7077e-65
Y699_05930	2718	335	47.7433	69	9.8491	2.27724	1.83638e-42
Y699_05931	474	245	34.9168	3	0.428222	6.34942	2.45769e-58
Y699_05932	1590	643	91.6387	26	3.71125	4.62598	1.39853e-145
Y699_05933	1341	3648	519.904	201	28.6908	4.17958	0
Y699_05936	7371	178	25.3681	41	5.85236	2.11592	2.7144e-21
Y699_05944	1284	201	28.646	13	1.85563	3.94836	6.6466e-43
Y699_05945	1515	147	20.9501	27	3.85399	2.44253	6.01431e-21
Y699_05946	876	1941	276.626	5	0.713703	8.5984	0
Y699_05947	1581	143	20.38	11	1.57015	3.69818	1.22055e-29
Y699_05948	1395	230	32.779	5	0.713703	5.52131	3.00921e-55
Y699_05957	2319	350	49.8811	4	0.570962	6.44895	1.79204e-82
Y699_05963	894	149	21.2351	70880	10117.4	-8.89618	0
Y699_05970	2154	3474	495.106	834	119.046	2.05622	0
Y699_05971	456	609	86.7931	136	19.4127	2.16058	2.17604e-71
Y699_05973	573	2961	421.994	400	57.0962	2.88576	0
Y699_06006	2208	1519	216.484	167	23.8377	3.18295	2.28227e-267
Y699_06008	2058	95	13.5392	19	2.71207	2.31967	2.93781e-13
Y699_06015	1434	1468	209.216	227	32.4021	2.69083	2.964e-219
Y699_06017	405	97	13.8242	1	0.142741	6.59766	1.04909e-23
Y699_06018	1377	462	65.843	67	9.56362	2.7834	2.07815e-72
Y699_06021	798	64	9.12112	1026	146.452	-4.00507	1.25511e-215
Y699_06023	2193	364	51.8763	67	9.56362	2.43945	8.27771e-50
Y699_06037	1377	3283	467.885	13941	1989.95	-2.0885	0
Y699_06041	813	560	79.8098	10267	1465.52	-4.1987	0
Y699_06047	4053	1210	172.446	236	33.6868	2.35589	5.75097e-156
Y699_06060	1158	1352	192.684	34	4.85318	5.31116	0
Y699_06061	1563	323	46.0331	8185	1168.33	-4.66563	0
Y699_06066	1284	162	23.0878	2043	291.619	-3.65888	0
Y699_06080	1050	33	4.70307	226	32.2594	-2.77804	4.15095e-36
Y699_06087	237	409	58.2896	2724	388.825	-2.73781	0
Y699_06088	3249	2610	371.97	620	88.4991	2.07145	6.01989e-286
Y699_06099	1650	28	3.99049	220	31.4029	-2.97626	1.3156e-37
Y699_06100	1782	82	11.6864	600	85.6443	-2.87352	7.88487e-97
Y699_06102	849	455	64.8454	2231	318.454	-2.29601	2.9004e-278
Y699_06110	1278	18	2.56531	87	12.4184	-2.27528	5.15706e-12
Y699_06111	1647	10	1.42517	658	93.9233	-6.04227	9.98793e-156
Y699_06112	786	51	7.26839	2036	290.62	-5.32135	0
Y699_06114	1158	153	21.8052	1060	151.305	-2.79472	2.53322e-165
Y699_06115	6552	73	10.4038	1911	272.777	-4.71254	0
Y699_06125	1929	144	20.5225	22	3.14029	2.70824	7.0859e-23
Y699_06138	1884	921	131.259	138	19.6982	2.73628	1.70453e-140
Y699_06142	2925	1352	192.684	257	36.6843	2.393	2.52036e-177
Y699_06145	1554	970	138.242	61	8.70717	3.98885	4.1227e-203
Y699_06152	1467	465	66.2706	90	12.8466	2.36698	4.16385e-61
Y699_06169	1383	1195	170.308	47	6.7088	4.66595	2.52879e-270
Y699_06174	753	27867	3971.53	5	0.713703	12.4421	0
Y699_06199	546	45	6.41328	310	44.2496	-2.78653	3.60998e-49
Y699_06204	1596	81	11.5439	1227	175.143	-3.92333	2.49603e-254
Y699_06206	2028	4140	590.022	604	86.2153	2.77475	0
Y699_06210	1044	29	4.13301	928	132.463	-5.00226	2.4344e-215
Y699_06219	2043	77	10.9738	371	52.9567	-2.27075	8.61195e-47
Y699_06224	807	1105	157.482	78	11.1338	3.82217	6.15168e-225
Y699_06225	654	144	20.5225	17	2.42659	3.08021	7.88251e-26
Y699_06228	834	491	69.9761	2660	379.69	-2.43989	0
Y699_06230	1050	87	12.399	18	2.56933	2.27076	5.68931e-12
Y699_06234	1626	705	100.475	82	11.7047	3.10167	6.29589e-122
Y699_06242	669	1052	149.928	5012	715.416	-2.25451	0
Y699_06245	939	923	131.544	173	24.6941	2.4133	1.14093e-122
Y699_06260	2001	3580	510.212	162	23.124	4.46364	0
Y699_06262	1389	937	133.539	160	22.8385	2.54772	2.31153e-132
Y699_06279	1683	2614	372.541	282	40.2528	3.21024	0
Y699_06281	1161	7	0.997622	14763	2107.28	-11.0446	0
Y699_06282	1287	156	22.2327	1164	166.15	-2.90173	2.14091e-188
Y699_06289	1614	78	11.1164	2986	426.223	-5.26085	0
Y699_06291	2673	179	25.5106	2560	365.416	-3.84037	0
Y699_06293	1857	1546	220.332	7033	1003.89	-2.18786	0
Y699_06304	1209	835	119.002	5627	803.201	-2.75477	0
Y699_06306	1797	13	1.85273	113	16.1297	-3.122	7.91263e-21
Y699_06307	1881	890	126.841	167	23.8377	2.4117	3.06316e-118
Y699_06311	528	11	1.56769	1447	206.546	-7.04167	0
Y699_06317	282	654	93.2064	1	0.142741	9.35089	6.54264e-118
Y699_06318	2298	762	108.598	27	3.85399	4.8165	8.17672e-175
Y699_06321	477	2841	404.892	25964	3706.11	-3.1943	0
Y699_06322	2295	774	110.308	158	22.553	2.29015	5.7526e-97
Y699_06323	273	94	13.3966	23	3.28303	2.02877	2.62835e-11
Y699_06329	3147	655	93.3489	24	3.42577	4.76813	6.15228e-150
Y699_06332	1581	283	40.3324	36	5.13866	2.97248	7.48906e-48
Y699_06333	948	1402	199.809	2	0.285481	9.45101	6.36004e-248
Y699_06336	927	159	22.6603	4695	670.167	-4.88628	0
Y699_06338	975	150	21.3776	17	2.42659	3.1391	2.66134e-27
Y699_06343	2943	3209	457.338	215	30.6892	3.89746	0
Y699_06350	648	404	57.577	64	9.13539	2.65595	1.72901e-60
Y699_06359	864	680	96.9118	3401	485.461	-2.32461	0
Y699_06365	231	183	26.0807	927	132.32	-2.34298	3.23672e-119
Y699_06375	2292	857	122.137	187	26.6925	2.194	8.23606e-102
Y699_06384	1320	95	13.5392	7	0.999184	3.76024	2.32383e-20
Y699_06387	996	1615	230.166	290	41.3948	2.47515	6.25648e-220
Y699_06388	2115	91	12.9691	804	114.763	-3.14551	7.36634e-141
Y699_06390	1881	244	34.7743	24	3.42577	3.34352	5.91187e-46
Y699_06395	1140	1827	260.379	305	43.5359	2.58034	1.77824e-260
Y699_06406	444	303	43.1828	38	5.42414	2.99299	1.80955e-51
Y699_06421	1392	4804	684.654	624	89.0701	2.94236	0
Y699_06430	2562	3948	562.659	556	79.3637	2.82571	0
Y699_06451	963	1820	259.382	416	59.3801	2.12703	1.37472e-206
Y699_06461	990	119	16.9596	28	3.99673	2.08521	1.9863e-14
Y699_06484	2223	207	29.5011	30	4.28222	2.78434	3.27247e-33
Y699_06488	642	1815	258.669	8904	1270.96	-2.29674	0
Y699_06490	1773	20804	2964.93	2989	426.651	2.79687	0
Y699_06491	1413	5861	835.295	578	82.504	3.33975	0
Y699_06494	1062	11990	1708.78	1132	161.582	3.40263	0
Y699_06514	1752	840	119.715	157	22.4103	2.41737	5.58899e-112
Y699_06526	918	51	7.26839	475	67.8017	-3.22162	1.4505e-85
Y699_06530	1437	243	34.6317	8449	1206.01	-5.12201	0
Y699_06531	978	199	28.361	1403	200.265	-2.81993	2.12363e-220
Y699_06556	1323	115	16.3895	20	2.85481	2.52131	3.02918e-17
Y699_06559	702	805	114.727	119	16.9861	2.75577	7.09019e-124
Y699_06564	1203	647	92.2088	85	12.1329	2.92597	5.13992e-106
Y699_06577	1557	221	31.4964	13	1.85563	4.08521	5.41658e-48
Y699_06603	1059	88	12.5415	489	69.8001	-2.47652	1.12661e-67
Y699_06612	1239	628	89.5009	2538	362.275	-2.01711	3.57565e-269
Y699_06619	591	125	17.8147	16	2.28385	2.96353	7.88705e-22
Y699_06638	1215	34	4.84559	244	34.8287	-2.84553	8.24516e-40
Y699_06641	1116	585	83.3727	18	2.56933	5.02011	3.73037e-136
Y699_06645	1581	1704	242.85	282	40.2528	2.5929	2.48722e-244
Y699_06649	2547	111	15.8194	16	2.28385	2.79216	1.76621e-18
Y699_06650	1629	129	18.3847	21	2.99755	2.61665	6.24945e-20
Y699_06651	2061	513	73.1114	57	8.13621	3.16767	8.48012e-91
Y699_06658	2295	453	64.5604	60	8.56443	2.91422	2.42197e-74
Y699_06675	1431	1001	142.66	199	28.4054	2.32834	1.76321e-127
Y699_06681	1338	959	136.674	113	16.1297	3.08295	1.85324e-164
Y699_06682	1419	722	102.898	81	11.562	3.15375	9.90912e-127
Y699_06691	1287	102	14.5368	1152	164.437	-3.49976	3.15623e-220
Y699_06697	1587	2264	322.659	335	47.8181	2.75438	0
Y699_06699	1767	1589	226.46	7645	1091.25	-2.26865	0
Y699_06700	1113	171	24.3705	32	4.5677	2.4156	7.37549e-24
Y699_06702	1728	338	48.1709	50	7.13703	2.75477	8.68566e-53
Y699_06705	1200	2842	405.035	570	81.3621	2.31562	0
Y699_06721	585	2064	294.156	26601	3797.04	-3.69022	0
Y699_06723	3012	2674	381.092	93	13.2749	4.84337	0
Y699_06744	2253	103	14.6793	450	64.2332	-2.12954	2.95114e-52
Y699_06747	1614	1773	252.683	103	14.7023	4.10322	0
Y699_06750	1152	211	30.0712	43	6.13784	2.29258	1.84609e-27
Y699_06757	657	170	24.228	22	3.14029	2.9477	4.59943e-29
Y699_06759	1854	2328	331.781	192	27.4062	3.59766	0
Y699_06768	3201	3214	458.051	235	33.544	3.77138	0
Y699_06769	3261	745	106.175	123	17.5571	2.59633	9.9369e-108
Y699_06770	1002	129	18.3847	13	1.85563	3.30853	1.00043e-24
Y699_06771	4767	283	40.3324	1142	163.01	-2.01495	1.13234e-121
Y699_06772	930	160	22.8028	36	5.13866	2.14975	1.22792e-19
Y699_06782	1665	837	119.287	114	16.2724	2.87394	2.37984e-134
Y699_06791	1254	4702	670.117	687	98.0627	2.77264	0
Y699_06808	2478	2906	414.156	243	34.6859	3.57775	0
Y699_06809	2394	999	142.375	56	7.99347	4.15473	3.43175e-214
Y699_06810	951	2112	300.997	296	42.2512	2.83268	0
Y699_06829	1275	568	80.9499	45	6.42332	3.65564	1.00538e-112
Y699_06836	972	411	58.5747	2709	386.684	-2.72281	0
Y699_06840	1227	159	22.6603	840	119.902	-2.40362	2.01498e-111
Y699_06843	1713	976	139.097	231	32.9731	2.07673	4.13192e-108
Y699_06844	1455	210	29.9287	1605	229.099	-2.93637	2.54821e-262
Y699_06845	1416	691	98.4795	153	21.8393	2.1729	2.19205e-81
Y699_06846	1269	3306	471.163	38	5.42414	6.44069	0
Y699_06852	1314	1736	247.41	147	20.9829	3.55962	0
Y699_06858	597	129	18.3847	540	77.0799	-2.06785	3.42752e-60
Y699_06859	822	211	30.0712	4582	654.037	-4.44292	0
Y699_06862	2817	2299	327.648	406	57.9527	2.4992	0
Y699_06863	2883	2702	385.082	413	58.9518	2.70756	0
Y699_06866	2262	9721	1385.41	1419	202.549	2.77397	0
Y699_06869	1095	60	8.55105	811	115.763	-3.75892	7.86558e-164
Y699_06870	558	21	2.99287	161	22.9812	-2.94086	1.41001e-27
Y699_06872	1518	690	98.337	95	13.5603	2.85834	2.1281e-110
Y699_06883	675	88	12.5415	402	57.3817	-2.19388	1.49406e-48
Y699_06914	825	193	27.5059	26374	3764.64	-7.09663	0
Y699_06915	1251	38	5.41566	635	90.6402	-4.06494	3.7645e-135
Y699_06918	1347	11	1.56769	335	47.8181	-4.93084	2.72524e-78
Y699_06922	1698	1829	260.664	114	16.2724	4.00169	0
Y699_06938	2250	420	59.8573	92	13.1321	2.18843	1.93877e-50
Y699_06949	945	174	24.798	34	4.85318	2.35322	1.46608e-23
Y699_06951	1521	5	0.712587	920	131.321	-7.52582	1.34931e-201
Y699_06954	2823	153	21.8052	623	88.9273	-2.02796	1.52623e-67
Y699_06971	1674	332	47.3158	39	5.56688	3.08738	6.67999e-58
Y699_06978	552	17	2.4228	97	13.8458	-2.51471	9.86258e-15
Y699_06980	1155	637	90.7836	3295	470.33	-2.37317	0
[truncated: 490 more rows]

## Sheet: rice straw
page5: genes screened for GO enrichment analysis between rice straw and sucrose
[truncated: 1,388 more rows]
